# Supplementary material for: Identifying the seeds of heterotic pools for Southern and Eastern Africa from global elite spring wheat germplasm
Source: Front Plant Sci. 2024 Jun 27;15:1398715. doi: 10.3389/fpls.2024.1398715 (PMC11236601; doi:10.3389/fpls.2024.1398715)
Supplement: Supplementary file 1 [file DataSheet_1.xlsx]

## Sheet: Supplementary Table 1 
	Supplementary Table 1: Mating plan of test hybrids produced by inbreds for use in the present study; a value of "1" indicates that the hybrid was included in the network of trial sites. Genetic subgroup of inbred males and females, as derived from ADMIXTURE analysis is provided.
					Females
				Genotype	I143	I144	I145	I146	I147	I148	I149	I127	I129	I130	I132	I131	I133	I139	I140	I124	I135	I125	I134	I136	I137	I138	I141	I142	I126
		Genotype	Genetic subgroup		No genotype data							G1	G1	G1	G1	G1	G1	G1	G1	G2	G2	G4	G4	G4	G4	G4	G4	G4	G6
	Males	I059	G1												1					1		1				1
		I060	G1												1			1	1					1	1
		I061	G1											1	1									1	1	1
		I062	G1									1		1												1			1
		I079	G1											1										1		1			1
		I081	G1									1	1	1	1			1					1	1	1	1		1	1
		I082	G1											1										1	1	1			1
		I091	G1										1												1	1			1
		I002	G1												1										1
		I123	G1										1													1
		I044	G2																				1	1	1	1
		I045	G2											1
		I049	G2											1
		I054	G2									1	1	1	1			1	1				1	1	1	1			1
		I055	G2										1	1	1			1	1		1		1	1	1	1		1	1
		I056	G2																				1	1	1	1
		I135	G2										1		1				1					1	1	1			1
		I058	G2										1	1	1			1				1		1	1	1			1
		I064	G2										1	1	1			1	1						1	1			1
		I066	G2									1	1	1	1			1	1	1		1			1	1			1
		I077	G2									1	1		1			1				1	1	1	1	1	1	1	1
		I078	G2											1					1										1
		I083	G2											1												1			1
		I088	G2										1		1			1	1				1	1	1	1			1
		I090	G2												1									1
		I104	G2				1							1	1	1		1	1
		I105	G2											1	1			1	1					1	1	1	1	1	1
		I106	G2										1					1											1
		I119	G2												1								1	1	1	1			1
		I120	G2												1			1					1	1	1	1		1	1
		I121	G2										1											1	1
		I065	G3										1	1	1			1						1		1
		I067	G3										1						1		1					1			1
		I069	G3									1						1	1	1	1		1	1	1	1			1
		I093	G3																										1
		I095	G3										1	1	1			1	1				1	1	1	1			1
		I098	G3									1						1		1		1	1	1	1	1			1
		I099	G3									1	1	1	1			1	1	1		1		1	1	1			1
		I100	G3									1	1	1	1			1					1	1	1	1			1
		I101	G3									1	1	1	1			1	1					1	1	1			1
		I102	G3										1	1				1	1	1			1	1	1	1			1
		I108	G3										1		1			1						1	1	1
		I109	G3										1	1	1			1	1	1				1	1	1			1
		I111	G3											1	1	1		1	1				1	1	1	1			1
		I112	G3										1	1	1			1	1	1					1	1			1
		I113	G3										1	1	1			1	1				1	1	1	1			1
		I114	G3									1	1	1	1			1	1			1	1	1	1	1			1
		I115	G3									1	1	1	1			1	1				1	1	1	1			1
		I116	G3									1	1	1	1			1	1				1	1	1	1			1
		I118	G3											1				1	1				1	1	1	1
		I039	G3											1	1	1		1	1										1
		I050	G4									1	1	1				1	1				1	1	1	1		1	1
		I073	G4										1					1	1	1			1	1	1	1	1	1	1
		I074	G4										1					1	1	1			1	1	1	1	1	1	1
		I075	G4									1	1	1				1	1			1	1	1	1	1		1	1
		I076	G4									1	1	1				1	1			1	1	1	1	1			1
		I084	G4										1	1									1	1	1	1		1	1
		I085	G4																				1	1	1	1			1
		I089	G4										1	1	1			1	1				1	1	1	1
		I046	G5											1					1
		I047	G5											1
		I048	G5											1
		I051	G5											1					1
		I052	G5											1
		I053	G5					1			1			1	1	1		1	1
		I063	G5																				1	1	1	1
		I068	G5									1	1	1	1			1	1	1	1		1	1	1	1
		I070	G5									1	1		1			1	1		1		1	1	1	1			1
		I071	G5									1	1	1				1	1	1	1		1	1	1	1		1
		I072	G5										1	1	1			1	1	1	1	1	1	1	1	1		1	1
		I080	G5										1		1										1				1
		I086	G5											1	1	1		1	1
		I092	G5									1	1		1			1							1
		I003	G5					1			1			1	1			1	1
		I008	G5																						1	1
		I009	G5											1				1	1			1
		I010	G5										1					1		1				1	1				1
		I011	G5																					1	1	1
		I012	G5																1		1				1	1			1
		I013	G5									1			1			1								1			1
		I014	G5									1		1					1		1				1
		I015	G5												1			1	1	1				1		1
		I016	G5											1	1				1					1	1	1			1
		I018	G5																						1				1
		I019	G5																							1
		I020	G5												1			1		1									1
		I022	G5										1	1				1						1		1
		I024	G5										1											1		1			1
		I027	G5																				1	1	1	1
		I029	G5											1			1	1	1
		I030	G5									1	1					1	1					1					1
		I031	G5																				1	1	1	1		1
		I032	G5											1					1		1					1
		I033	G5										1												1				1
		I034	G5										1		1							1			1
		I036	G5											1	1			1	1										1
		I037	G5											1	1			1	1
		I038	G5											1	1	1		1	1										1
		I040	G5									1		1	1	1													1
		I041	G5											1	1			1	1										1
		I043	G5											1	1	1		1	1
		I087	G6		1									1	1	1		1	1
		I122	G6											1	1			1	1
		I001	G6											1	1			1	1
		I004	G6										1		1			1											1
		I005	G6																					1	1	1
		I006	G6																					1	1	1
		I007	G6										1						1						1
		I017	G6												1			1			1				1				1
		I021	G6															1		1					1	1			1
		I023	G6																					1	1	1		1
		I025	G6									1	1						1						1
		I026	G6																					1	1	1		1
		I028	G6																					1	1
		I035	G6											1
		I042	G6									1		1	1	1													1
		I150	No genotype data													1			1
		I151									1
		I152																	1
		I153					1												1										1
		I154				1	1
		I155																	1
		I156			1						1
		I157								1
		I158						1			1
		I159						1		1
		I160									1
		I161						1			1
		I162						1	1		1
		I163						1		1
		I164						1			1

## Sheet: Supplementary Table 2 
	Supplementary Table 2: Presence of test hybrids and inbred checks in the network of trial sites; a value of "1" indicates that a hybrid/check was represented by at least one replicate in the respective trial site. The environmental cluster each trial site was allocated to is provided.
			Trial site	HSM_19	KYA_19	SA1_19	SA5_20	ZMB_19	AR2_19	AR3_19	CSY_19	TPW_19	WHD_19	AR1_19	KYA3_20	NRB_20	NTH_20	NWY_20	RWY_20	SA3_20	SA4_20	WAG_20	BBG_19	BRN_19	NBI_19	NTH_19	WGA_19
			Environmental cluster	ENV01	ENV01	ENV01	ENV01	ENV01	ENV02	ENV02	ENV02	ENV02	ENV02	ENV03	ENV03	ENV04	ENV04	ENV04	ENV04	ENV04	ENV04	ENV04	ENV05	ENV05	ENV05	ENV05	ENV05
	ID	Class
	CMSA06Y00792T-040ZTM-040ZTP0Y-040ZTM-040SY-28ZTM-02Y-0B	Check		1	1	1	1	1	1	1	1	1	1	1	1	1	1	1	1	1	1	1	1	1	1	1	1
	ICW05.0511-3AP-0AP-0AP-1AP-0AP	Check					1								1	1	1	1	1	1	1	1
	CMSS12B00157S-099M-0SY-27M-0WGY	Check					1								1	1	1	1	1	1	1	1
	CASS10Y00070T-099Y-099M-9Y-0B	Check					1								1	1	1	1	1	1	1	1
	RSMCJ0708BW205S-16CJ-05T-0MX	Check		1			1								1	1	1	1	1	1	1	1			1	1	1
	Apex	Check		1	1	1	1	1	1	1	1	1	1	1	1	1	1	1	1	1	1	1	1	1	1	1	1
	Basilio	Check												1
	Borlaug_100	Check		1	1	1	1	1	1	1	1	1	1	1	1	1	1	1	1	1	1	1	1	1	1	1	1
	Korongo	Check			1
	KWS_Mistral	Check							1	1	1	1	1	1									1	1
	KWS_Akvilon	Check									1
	KWS_Alderon	Check									1												1
	KWS_Sunny	Check									1												1
	SST877	Check		1	1	1	1	1	1	1	1	1	1	1	1	1	1	1	1	1	1	1	1	1	1	1	1
	Mustang	Check														1	1	1	1			1
	Scepter	Check														1	1	1	1			1
	Shungu	Check						1
	SST0166	Check					1														1
	SST8135	Check				1														1
	SST875	Check					1								1					1	1
	SST884	Check					1								1					1	1
	Suntop	Check					1								1	1	1	1	1	1	1	1
	Taifun	Check									1
	Timbo	Check							1	1
	Vorobey	Check		1	1	1	1	1	1	1	1	1	1	1	1	1	1	1	1	1	1	1	1	1	1	1	1
	I124 x I059	Hybrid									1		1										1
	I124 x I066	Hybrid									1									1			1
	I124 x I068	Hybrid					1					1
	I124 x I069	Hybrid								1
	I124 x I071	Hybrid							1														1
	I124 x I072	Hybrid								1		1											1
	I124 x I073	Hybrid				1					1	1											1
	I124 x I074	Hybrid						1																1
	I124 x I098	Hybrid									1
	I124 x I099	Hybrid									1												1
	I124 x I102	Hybrid				1						1												1
	I124 x I109	Hybrid																					1	1
	I124 x I112	Hybrid										1		1									1
	I124 x I010	Hybrid					1				1
	I124 x I015	Hybrid										1												1
	I124 x I020	Hybrid				1
	I124 x I021	Hybrid						1			1		1
	I125 x I058	Hybrid				1					1
	I125 x I059	Hybrid								1	1
	I125 x I066	Hybrid								1														1
	I125 x I072	Hybrid									1													1
	I125 x I075	Hybrid						1				1
	I125 x I076	Hybrid									1
	I125 x I077	Hybrid							1		1												1
	I125 x I098	Hybrid							1				1
	I125 x I099	Hybrid																						1
	I125 x I114	Hybrid											1
	I125 x I009	Hybrid										1											1
	I125 x I034	Hybrid																						1
	I126 x I050	Hybrid									1													1
	I126 x I054	Hybrid							1		1
	I126 x I055	Hybrid							1				1
	I126 x I135	Hybrid										1
	I126 x I058	Hybrid							1															1
	I126 x I062	Hybrid										1											1	1
	I126 x I153	Hybrid													1	1	1	1	1		1	1
	I126 x I064	Hybrid			1								1
	I126 x I066	Hybrid								1	1	1												1
	I126 x I067	Hybrid									1												1	1
	I126 x I069	Hybrid							1		1			1
	I126 x I070	Hybrid			1		1		1		1													1
	I126 x I072	Hybrid					1			1	1	1	1		1					1			1
	I126 x I073	Hybrid									1			1
	I126 x I074	Hybrid										1		1										1
	I126 x I075	Hybrid					1			1	1	1											1
	I126 x I076	Hybrid				1		1
	I126 x I077	Hybrid			1		1		1					1	1					1	1		1
	I126 x I078	Hybrid					1								1	1	1	1	1	1	1	1
	I126 x I079	Hybrid						1	1														1	1
	I126 x I080	Hybrid							1	1														1
	I126 x I081	Hybrid																					1	1
	I126 x I082	Hybrid			1																		1
	I126 x I083	Hybrid																						1
	I126 x I084	Hybrid						1		1													1
	I126 x I085	Hybrid									1													1
	I126 x I088	Hybrid										1												1
	I126 x I091	Hybrid			1	1
	I126 x I093	Hybrid									1
	I126 x I095	Hybrid								1				1										1
	I126 x I098	Hybrid									1	1		1
	I126 x I099	Hybrid												1										1
	I126 x I100	Hybrid									1
	I126 x I101	Hybrid							1	1			1										1
	I126 x I102	Hybrid								1	1													1
	I126 x I105	Hybrid							1		1													1
	I126 x I106	Hybrid								1	1	1
	I126 x I109	Hybrid									1	1											1
	I126 x I111	Hybrid										1												1
	I126 x I112	Hybrid									1													1
	I126 x I113	Hybrid		1								1												1	1	1	1
	I126 x I114	Hybrid						1	1			1
	I126 x I115	Hybrid		1					1			1													1	1	1
	I126 x I116	Hybrid							1			1												1
	I126 x I119	Hybrid							1		1
	I126 x I120	Hybrid								1
	I126 x I004	Hybrid											1
	I126 x I010	Hybrid										1												1
	I126 x I012	Hybrid								1		1		1
	I126 x I013	Hybrid						1		1		1	1											1
	I126 x I016	Hybrid								1	1			1										1
	I126 x I017	Hybrid			1							1
	I126 x I018	Hybrid										1
	I126 x I020	Hybrid											1
	I126 x I021	Hybrid							1	1	1
	I126 x I024	Hybrid									1	1
	I126 x I030	Hybrid										1											1
	I126 x I033	Hybrid												1										1
	I126 x I036	Hybrid		1																				1	1	1	1
	I126 x I038	Hybrid		1					1	1		1	1	1			1		1			1	1	1	1	1	1
	I126 x I039	Hybrid		1																					1	1	1
	I126 x I040	Hybrid		1	1	1			1	1	1													1	1	1	1
	I126 x I041	Hybrid		1	1				1	1				1										1	1	1	1
	I126 x I042	Hybrid		1							1													1	1	1	1
	I143 x I156	Hybrid															1		1			1
	I143 x I087	Hybrid															1		1			1
	I127 x I050	Hybrid									1													1
	I127 x I054	Hybrid												1
	I127 x I062	Hybrid							1															1
	I127 x I066	Hybrid																						1
	I127 x I068	Hybrid							1			1
	I127 x I069	Hybrid																						1
	I127 x I070	Hybrid												1										1
	I127 x I071	Hybrid								1		1
	I127 x I075	Hybrid										1
	I127 x I076	Hybrid									1													1
	I127 x I077	Hybrid										1												1
	I127 x I081	Hybrid									1												1
	I127 x I092	Hybrid					1														1
	I127 x I098	Hybrid											1
	I127 x I099	Hybrid																					1
	I127 x I100	Hybrid																						1
	I127 x I101	Hybrid																					1	1
	I127 x I114	Hybrid											1											1
	I127 x I115	Hybrid																		1
	I127 x I116	Hybrid									1
	I127 x I013	Hybrid						1						1
	I127 x I014	Hybrid																						1
	I127 x I025	Hybrid																						1
	I127 x I030	Hybrid											1
	I127 x I040	Hybrid		1						1	1	1											1	1	1	1	1
	I127 x I042	Hybrid		1					1			1		1										1	1	1	1
	I144 x I154	Hybrid															1		1			1
	I129 x I050	Hybrid									1												1	1
	I129 x I054	Hybrid																					1	1
	I129 x I055	Hybrid										1												1
	I129 x I135	Hybrid						1																1
	I129 x I058	Hybrid										1
	I129 x I064	Hybrid										1											1
	I129 x I065	Hybrid										1		1									1
	I129 x I066	Hybrid										1											1
	I129 x I067	Hybrid									1												1
	I129 x I068	Hybrid																						1
	I129 x I070	Hybrid										1												1
	I129 x I071	Hybrid							1		1		1
	I129 x I072	Hybrid						1
	I129 x I073	Hybrid									1													1
	I129 x I074	Hybrid			1							1
	I129 x I075	Hybrid									1	1	1											1
	I129 x I076	Hybrid																					1	1
	I129 x I077	Hybrid																						1
	I129 x I080	Hybrid													1
	I129 x I081	Hybrid												1									1
	I129 x I084	Hybrid																					1	1
	I129 x I088	Hybrid										1												1
	I129 x I089	Hybrid							1
	I129 x I091	Hybrid							1
	I129 x I092	Hybrid																		1
	I129 x I095	Hybrid										1	1
	I129 x I099	Hybrid										1	1											1
	I129 x I100	Hybrid																			1
	I129 x I101	Hybrid									1
	I129 x I102	Hybrid							1
	I129 x I106	Hybrid										1		1
	I129 x I108	Hybrid							1
	I129 x I109	Hybrid																						1
	I129 x I112	Hybrid									1
	I129 x I113	Hybrid									1													1
	I129 x I114	Hybrid						1			1
	I129 x I115	Hybrid						1			1													1
	I129 x I116	Hybrid							1				1	1									1
	I129 x I121	Hybrid								1	1
	I129 x I004	Hybrid																						1
	I129 x I007	Hybrid											1										1
	I129 x I010	Hybrid									1	1												1
	I129 x I022	Hybrid						1
	I129 x I024	Hybrid																			1
	I129 x I025	Hybrid									1
	I129 x I030	Hybrid																					1
	I129 x I033	Hybrid					1
	I129 x I034	Hybrid											1
	I129 x I123	Hybrid									1
	I130 x I045	Hybrid		1		1		1																	1	1	1
	I130 x I046	Hybrid		1				1					1												1	1	1
	I130 x I047	Hybrid		1	1						1														1	1	1
	I130 x I048	Hybrid		1						1														1	1	1	1
	I130 x I049	Hybrid		1		1								1										1	1	1	1
	I130 x I050	Hybrid									1												1
	I130 x I051	Hybrid		1																					1	1	1
	I130 x I052	Hybrid		1				1		1															1	1	1
	I130 x I053	Hybrid		1		1							1												1	1	1
	I130 x I054	Hybrid										1												1
	I130 x I055	Hybrid									1
	I130 x I058	Hybrid										1												1
	I130 x I061	Hybrid												1
	I130 x I062	Hybrid																						1
	I130 x I064	Hybrid									1
	I130 x I065	Hybrid																					1
	I130 x I066	Hybrid											1											1
	I130 x I068	Hybrid									1	1												1
	I130 x I071	Hybrid									1													1
	I130 x I072	Hybrid												1
	I130 x I075	Hybrid																						1
	I130 x I076	Hybrid																						1
	I130 x I078	Hybrid		1																					1	1	1
	I130 x I079	Hybrid																					1	1
	I130 x I081	Hybrid																						1
	I130 x I082	Hybrid												1										1
	I130 x I083	Hybrid																			1
	I130 x I084	Hybrid										1
	I130 x I086	Hybrid		1					1														1		1	1	1
	I130 x I087	Hybrid		1		1			1														1		1	1	1
	I130 x I089	Hybrid									1
	I130 x I095	Hybrid									1	1
	I130 x I099	Hybrid										1	1
	I130 x I100	Hybrid																			1
	I130 x I101	Hybrid				1						1
	I130 x I102	Hybrid																					1
	I130 x I104	Hybrid		1								1													1	1	1
	I130 x I105	Hybrid																					1
	I130 x I109	Hybrid										1												1
	I130 x I111	Hybrid		1					1		1		1												1	1	1
	I130 x I112	Hybrid								1	1	1
	I130 x I113	Hybrid		1																					1	1	1
	I130 x I114	Hybrid		1	1	1	1		1												1				1	1	1
	I130 x I115	Hybrid		1									1	1						1					1	1	1
	I130 x I116	Hybrid											1											1
	I130 x I118	Hybrid		1		1		1			1														1	1	1
	I130 x I122	Hybrid		1	1			1						1											1	1	1
	I130 x I001	Hybrid		1				1	1	1	1			1									1	1	1	1	1
	I130 x I003	Hybrid		1	1				1	1			1	1									1	1	1	1	1
	I130 x I009	Hybrid							1
	I130 x I014	Hybrid																						1
	I130 x I016	Hybrid									1	1
	I130 x I022	Hybrid								1
	I130 x I029	Hybrid		1				1	1	1				1									1	1	1	1	1
	I130 x I032	Hybrid																					1
	I130 x I035	Hybrid		1										1											1	1	1
	I130 x I036	Hybrid		1																					1	1	1
	I130 x I037	Hybrid		1		1			1	1		1		1									1	1	1	1	1
	I130 x I038	Hybrid		1																					1	1	1
	I130 x I039	Hybrid		1																					1	1	1
	I130 x I040	Hybrid		1		1								1											1	1	1
	I130 x I041	Hybrid		1							1			1											1	1	1
	I130 x I042	Hybrid		1				1				1		1											1	1	1
	I130 x I043	Hybrid		1						1		1													1	1	1
	I132 x I053	Hybrid		1																					1	1	1
	I132 x I054	Hybrid								1	1													1
	I132 x I055	Hybrid									1	1												1
	I132 x I135	Hybrid										1		1
	I132 x I058	Hybrid											1	1										1
	I132 x I059	Hybrid							1
	I132 x I060	Hybrid												1										1
	I132 x I061	Hybrid									1
	I132 x I064	Hybrid								1	1
	I132 x I065	Hybrid									1
	I132 x I066	Hybrid									1												1	1
	I132 x I068	Hybrid																					1	1
	I132 x I070	Hybrid										1												1
	I132 x I072	Hybrid									1
	I132 x I077	Hybrid								1	1		1	1
	I132 x I080	Hybrid									1													1
	I132 x I081	Hybrid										1	1
	I132 x I086	Hybrid		1						1	1	1	1						1			1	1		1	1	1
	I132 x I087	Hybrid		1									1	1										1	1	1	1
	I132 x I088	Hybrid			1
	I132 x I089	Hybrid																					1
	I132 x I090	Hybrid																					1
	I132 x I092	Hybrid													1
	I132 x I095	Hybrid																					1	1
	I132 x I099	Hybrid																						1
	I132 x I100	Hybrid																					1
	I132 x I101	Hybrid							1			1											1	1
	I132 x I104	Hybrid		1																					1	1	1
	I132 x I105	Hybrid							1				1											1
	I132 x I108	Hybrid									1													1
	I132 x I109	Hybrid																					1	1
	I132 x I111	Hybrid		1																					1	1	1
	I132 x I112	Hybrid									1		1										1
	I132 x I113	Hybrid		1			1								1	1	1	1	1	1	1	1			1	1	1
	I132 x I114	Hybrid		1	1		1			1										1			1	1	1	1	1
	I132 x I115	Hybrid		1																					1	1	1
	I132 x I116	Hybrid												1									1	1
	I132 x I119	Hybrid											1	1
	I132 x I002	Hybrid																		1
	I132 x I120	Hybrid								1														1
	I132 x I122	Hybrid		1	1					1				1		1		1				1			1	1	1
	I132 x I001	Hybrid		1					1				1			1	1								1	1	1
	I132 x I003	Hybrid		1					1					1			1		1						1	1	1
	I132 x I004	Hybrid																					1	1
	I132 x I013	Hybrid									1			1
	I132 x I015	Hybrid							1		1													1
	I132 x I016	Hybrid									1		1											1
	I132 x I017	Hybrid			1				1
	I132 x I020	Hybrid									1													1
	I132 x I034	Hybrid								1		1												1
	I132 x I036	Hybrid		1																					1	1	1
	I132 x I037	Hybrid		1					1		1						1	1						1	1	1	1
	I132 x I038	Hybrid		1			1								1	1	1	1	1	1	1	1	1		1	1	1
	I132 x I039	Hybrid		1																					1	1	1
	I132 x I040	Hybrid		1		1						1													1	1	1
	I132 x I041	Hybrid		1																					1	1	1
	I132 x I042	Hybrid		1						1	1												1		1	1	1
	I132 x I043	Hybrid		1																					1	1	1
	I134 x I044	Hybrid			1	1		1	1		1		1										1	1
	I134 x I050	Hybrid							1															1
	I134 x I054	Hybrid							1															1
	I134 x I055	Hybrid			1
	I134 x I056	Hybrid									1
	I134 x I063	Hybrid								1		1
	I134 x I068	Hybrid				1							1
	I134 x I069	Hybrid								1													1	1
	I134 x I070	Hybrid									1
	I134 x I071	Hybrid						1		1
	I134 x I072	Hybrid																						1
	I134 x I073	Hybrid								1				1
	I134 x I074	Hybrid							1														1	1
	I134 x I075	Hybrid											1	1									1
	I134 x I076	Hybrid			1				1	1														1
	I134 x I077	Hybrid						1	1
	I134 x I081	Hybrid			1						1
	I134 x I084	Hybrid			1				1				1
	I134 x I085	Hybrid										1		1									1	1
	I134 x I088	Hybrid								1		1	1
	I134 x I089	Hybrid							1
	I134 x I095	Hybrid									1			1
	I134 x I098	Hybrid										1											1
	I134 x I100	Hybrid									1
	I134 x I102	Hybrid				1																		1
	I134 x I111	Hybrid									1													1
	I134 x I113	Hybrid									1													1
	I134 x I114	Hybrid										1	1											1
	I134 x I115	Hybrid																						1
	I134 x I116	Hybrid									1													1
	I134 x I118	Hybrid									1
	I134 x I119	Hybrid										1
	I134 x I120	Hybrid									1
	I134 x I027	Hybrid				1					1		1
	I134 x I031	Hybrid									1	1											1
	I135 x I055	Hybrid				1				1				1										1
	I135 x I067	Hybrid								1				1										1
	I135 x I068	Hybrid									1													1
	I135 x I069	Hybrid							1		1	1		1
	I135 x I070	Hybrid									1	1	1											1
	I135 x I071	Hybrid				1																		1
	I135 x I072	Hybrid						1	1			1		1									1
	I135 x I012	Hybrid				1																	1	1
	I135 x I014	Hybrid						1				1												1
	I135 x I017	Hybrid			1					1													1	1
	I135 x I032	Hybrid										1												1
	I136 x I044	Hybrid								1	1	1											1	1
	I136 x I050	Hybrid				1		1		1	1	1											1	1
	I136 x I054	Hybrid			1				1		1	1	1	1									1	1
	I136 x I055	Hybrid			1			1	1			1	1										1	1
	I136 x I056	Hybrid							1	1	1	1											1	1
	I136 x I135	Hybrid									1		1										1
	I136 x I058	Hybrid												1
	I136 x I060	Hybrid												1									1
	I136 x I061	Hybrid								1	1												1	1
	I136 x I063	Hybrid						1						1										1
	I136 x I065	Hybrid																					1
	I136 x I068	Hybrid							1	1	1	1	1	1										1
	I136 x I069	Hybrid						1		1	1		1	1									1	1
	I136 x I070	Hybrid			1	1				1		1	1	1									1	1
	I136 x I071	Hybrid				1					1		1										1	1
	I136 x I072	Hybrid							1			1		1										1
	I136 x I073	Hybrid						1	1	1	1	1		1									1	1
	I136 x I074	Hybrid				1			1		1	1	1										1	1
	I136 x I075	Hybrid				1			1	1	1			1									1
	I136 x I076	Hybrid			1					1				1										1
	I136 x I077	Hybrid			1	1				1	1	1	1										1	1
	I136 x I079	Hybrid									1													1
	I136 x I081	Hybrid			1	1					1	1		1									1	1
	I136 x I082	Hybrid												1									1	1
	I136 x I084	Hybrid			1			1		1	1	1	1	1									1	1
	I136 x I085	Hybrid							1	1	1	1											1
	I136 x I088	Hybrid				1		1	1			1	1	1									1
	I136 x I089	Hybrid							1	1				1									1	1
	I136 x I090	Hybrid																					1
	I136 x I095	Hybrid						1	1	1	1	1											1	1
	I136 x I098	Hybrid								1				1
	I136 x I099	Hybrid			1						1
	I136 x I100	Hybrid			1	1																	1	1
	I136 x I101	Hybrid							1		1		1
	I136 x I102	Hybrid							1	1	1	1	1										1
	I136 x I105	Hybrid				1			1		1													1
	I136 x I108	Hybrid																					1
	I136 x I109	Hybrid										1		1
	I136 x I111	Hybrid									1	1		1									1	1
	I136 x I113	Hybrid				1				1	1	1	1
	I136 x I114	Hybrid			1					1	1	1	1										1	1
	I136 x I115	Hybrid									1		1	1									1
	I136 x I116	Hybrid																						1
	I136 x I118	Hybrid			1						1		1										1
	I136 x I119	Hybrid											1
	I136 x I120	Hybrid									1
	I136 x I121	Hybrid																						1
	I136 x I005	Hybrid								1	1			1										1
	I136 x I006	Hybrid										1	1											1
	I136 x I010	Hybrid									1			1										1
	I136 x I011	Hybrid						1		1	1		1	1									1
	I136 x I015	Hybrid							1
	I136 x I016	Hybrid								1														1
	I136 x I022	Hybrid																						1
	I136 x I023	Hybrid						1	1			1	1										1
	I136 x I024	Hybrid																						1
	I136 x I026	Hybrid			1				1				1	1									1	1
	I136 x I027	Hybrid								1	1	1	1
	I136 x I028	Hybrid				1		1	1		1	1											1
	I136 x I030	Hybrid										1
	I136 x I031	Hybrid						1				1											1	1
	I137 x I044	Hybrid								1	1	1		1									1	1
	I137 x I050	Hybrid				1			1	1	1												1	1
	I137 x I054	Hybrid			1			1			1		1										1	1
	I137 x I055	Hybrid				1		1			1	1	1										1	1
	I137 x I056	Hybrid			1	1				1			1	1										1
	I137 x I135	Hybrid										1
	I137 x I058	Hybrid									1	1	1
	I137 x I060	Hybrid				1			1					1
	I137 x I061	Hybrid							1	1			1										1
	I137 x I063	Hybrid												1									1	1
	I137 x I064	Hybrid							1	1	1													1
	I137 x I066	Hybrid							1		1												1
	I137 x I068	Hybrid				1			1		1	1	1										1	1
	I137 x I069	Hybrid						1			1		1	1									1	1
	I137 x I070	Hybrid			1					1		1	1	1									1
	I137 x I071	Hybrid				1		1	1		1	1											1	1
	I137 x I072	Hybrid			1			1	1	1	1	1		1									1	1
	I137 x I073	Hybrid						1	1		1	1	1	1									1	1
	I137 x I074	Hybrid				1					1		1	1									1	1
	I137 x I075	Hybrid			1				1	1	1	1											1	1
	I137 x I076	Hybrid			1	1		1	1	1			1										1	1
	I137 x I077	Hybrid			1		1		1	1	1	1	1	1	1					1	1		1	1
	I137 x I080	Hybrid										1
	I137 x I081	Hybrid				1					1		1	1									1	1
	I137 x I082	Hybrid																					1	1
	I137 x I084	Hybrid			1			1	1	1			1	1									1	1
	I137 x I085	Hybrid				1		1	1		1	1		1									1	1
	I137 x I088	Hybrid				1		1	1		1	1		1										1
	I137 x I089	Hybrid			1	1			1	1	1	1	1										1	1
	I137 x I091	Hybrid																						1
	I137 x I092	Hybrid													1
	I137 x I095	Hybrid								1	1	1		1									1	1
	I137 x I098	Hybrid			1					1	1												1
	I137 x I099	Hybrid							1	1
	I137 x I100	Hybrid							1	1	1	1	1	1
	I137 x I101	Hybrid									1	1	1										1	1
	I137 x I102	Hybrid				1			1	1	1		1	1										1
	I137 x I105	Hybrid									1		1	1
	I137 x I108	Hybrid																						1
	I137 x I109	Hybrid									1	1											1
	I137 x I111	Hybrid			1				1		1	1	1										1	1
	I137 x I112	Hybrid								1														1
	I137 x I113	Hybrid			1					1	1	1	1	1									1
	I137 x I114	Hybrid				1		1	1	1	1	1		1									1	1
	I137 x I115	Hybrid							1	1			1
	I137 x I116	Hybrid				1		1			1	1		1									1	1
	I137 x I118	Hybrid			1			1	1	1	1													1
	I137 x I119	Hybrid				1		1	1	1	1	1		1										1
	I137 x I002	Hybrid									1													1
	I137 x I120	Hybrid								1			1
	I137 x I121	Hybrid											1											1
	I137 x I005	Hybrid			1			1	1			1	1	1									1	1
	I137 x I006	Hybrid				1				1	1	1	1	1									1	1
	I137 x I007	Hybrid								1													1
	I137 x I008	Hybrid									1												1
	I137 x I010	Hybrid						1		1		1												1
	I137 x I011	Hybrid								1	1												1	1
	I137 x I012	Hybrid							1														1
	I137 x I014	Hybrid											1	1
	I137 x I016	Hybrid				1						1
	I137 x I017	Hybrid									1	1
	I137 x I018	Hybrid											1										1
	I137 x I021	Hybrid							1		1	1	1
	I137 x I023	Hybrid			1			1			1	1	1	1										1
	I137 x I025	Hybrid			1						1			1									1
	I137 x I026	Hybrid								1	1	1	1										1	1
	I137 x I027	Hybrid							1	1		1	1										1	1
	I137 x I028	Hybrid										1	1	1										1
	I137 x I031	Hybrid			1					1	1	1												1
	I137 x I033	Hybrid																					1	1
	I137 x I034	Hybrid										1												1
	I138 x I044	Hybrid								1		1	1	1										1
	I138 x I050	Hybrid							1	1	1	1	1										1
	I138 x I054	Hybrid				1					1		1										1	1
	I138 x I055	Hybrid							1		1		1
	I138 x I056	Hybrid						1															1	1
	I138 x I135	Hybrid								1														1
	I138 x I058	Hybrid						1		1		1											1
	I138 x I059	Hybrid									1		1
	I138 x I061	Hybrid										1
	I138 x I062	Hybrid									1			1
	I138 x I063	Hybrid								1	1	1	1	1										1
	I138 x I064	Hybrid										1
	I138 x I065	Hybrid												1									1
	I138 x I066	Hybrid							1	1		1												1
	I138 x I067	Hybrid									1													1
	I138 x I068	Hybrid				1		1			1			1										1
	I138 x I069	Hybrid			1	1				1		1		1									1
	I138 x I070	Hybrid							1	1	1	1	1										1
	I138 x I071	Hybrid							1			1											1
	I138 x I072	Hybrid							1	1	1			1									1	1
	I138 x I073	Hybrid			1	1		1		1			1	1									1	1
	I138 x I074	Hybrid							1				1											1
	I138 x I075	Hybrid			1				1		1	1		1										1
	I138 x I076	Hybrid						1		1		1	1	1									1	1
	I138 x I077	Hybrid			1			1	1	1	1		1	1										1
	I138 x I079	Hybrid									1		1											1
	I138 x I081	Hybrid			1	1			1	1	1		1	1
	I138 x I082	Hybrid									1
	I138 x I083	Hybrid													1
	I138 x I084	Hybrid				1			1	1	1	1		1									1	1
	I138 x I085	Hybrid										1											1	1
	I138 x I088	Hybrid			1				1		1	1											1
	I138 x I089	Hybrid			1			1				1
	I138 x I091	Hybrid											1											1
	I138 x I095	Hybrid									1		1											1
	I138 x I098	Hybrid							1		1
	I138 x I099	Hybrid																					1	1
	I138 x I100	Hybrid			1					1			1	1
	I138 x I101	Hybrid									1			1										1
	I138 x I102	Hybrid				1					1	1												1
	I138 x I105	Hybrid							1	1				1
	I138 x I108	Hybrid							1			1	1
	I138 x I109	Hybrid									1	1
	I138 x I111	Hybrid								1	1	1											1
	I138 x I112	Hybrid										1												1
	I138 x I113	Hybrid									1			1
	I138 x I114	Hybrid									1	1	1	1										1
	I138 x I115	Hybrid									1		1											1
	I138 x I116	Hybrid						1	1	1	1												1	1
	I138 x I118	Hybrid							1			1		1
	I138 x I119	Hybrid										1	1	1									1	1
	I138 x I120	Hybrid																					1	1
	I138 x I005	Hybrid			1			1					1										1
	I138 x I006	Hybrid			1				1														1	1
	I138 x I008	Hybrid													1						1
	I138 x I011	Hybrid			1				1		1	1			1						1		1	1
	I138 x I012	Hybrid									1	1												1
	I138 x I013	Hybrid			1				1	1	1
	I138 x I015	Hybrid			1					1	1	1
	I138 x I016	Hybrid							1														1
	I138 x I019	Hybrid									1
	I138 x I021	Hybrid									1			1
	I138 x I022	Hybrid										1
	I138 x I023	Hybrid							1		1	1		1										1
	I138 x I024	Hybrid				1						1
	I138 x I026	Hybrid			1	1			1	1													1	1
	I138 x I027	Hybrid			1			1	1		1		1	1									1	1
	I138 x I031	Hybrid				1			1			1											1	1
	I138 x I032	Hybrid																						1
	I138 x I123	Hybrid																					1	1
	I131 x I053	Hybrid		1				1	1	1	1			1			1	1	1	1	1			1	1	1	1
	I131 x I150	Hybrid															1		1			1
	I131 x I086	Hybrid																	1			1
	I131 x I087	Hybrid														1	1	1	1			1
	I131 x I104	Hybrid		1										1										1	1	1	1
	I131 x I111	Hybrid		1							1												1	1	1	1	1
	I131 x I038	Hybrid					1								1	1	1	1	1	1	1	1
	I131 x I039	Hybrid														1	1	1	1			1
	I131 x I040	Hybrid		1					1	1		1		1		1	1		1				1	1	1	1	1
	I131 x I042	Hybrid		1					1							1	1	1	1			1		1	1	1	1
	I131 x I043	Hybrid		1	1		1		1	1				1	1	1	1	1	1	1	1	1	1	1	1	1	1
	I145 x I153	Hybrid														1	1	1	1			1
	I145 x I154	Hybrid					1								1	1	1	1	1	1	1	1
	I145 x I104	Hybrid					1									1		1		1		1
	I133 x I029	Hybrid		1						1		1												1	1	1	1
	I146 x I053	Hybrid					1								1	1	1	1	1	1	1	1
	I146 x I158	Hybrid														1	1	1	1			1
	I146 x I159	Hybrid															1	1				1
	I146 x I161	Hybrid					1								1	1	1	1	1	1	1	1
	I146 x I162	Hybrid					1								1	1	1	1	1	1	1	1
	I146 x I163	Hybrid					1								1	1	1	1	1	1	1	1
	I146 x I003	Hybrid					1								1	1	1	1	1	1	1	1
	I146 x I164	Hybrid					1								1	1	1	1	1		1	1
	I147 x I162	Hybrid														1		1
	I148 x I157	Hybrid															1		1			1
	I148 x I159	Hybrid															1		1			1
	I148 x I163	Hybrid															1					1
	I149 x I053	Hybrid																1	1
	I149 x I151	Hybrid															1	1
	I149 x I156	Hybrid					1								1					1	1
	I149 x I158	Hybrid														1
	I149 x I160	Hybrid														1	1	1
	I149 x I161	Hybrid															1		1
	I149 x I162	Hybrid					1								1		1		1	1	1	1
	I149 x I003	Hybrid					1								1	1	1	1	1	1	1	1
	I149 x I164	Hybrid															1	1
	I139 x I050	Hybrid				1																	1
	I139 x I053	Hybrid		1																				1	1	1	1
	I139 x I054	Hybrid									1												1
	I139 x I055	Hybrid									1												1	1
	I139 x I058	Hybrid									1
	I139 x I060	Hybrid												1										1
	I139 x I064	Hybrid			1																			1
	I139 x I065	Hybrid								1													1
	I139 x I066	Hybrid										1		1
	I139 x I068	Hybrid							1		1												1
	I139 x I069	Hybrid								1														1
	I139 x I070	Hybrid									1				1					1			1
	I139 x I071	Hybrid																						1
	I139 x I072	Hybrid									1													1
	I139 x I073	Hybrid							1			1
	I139 x I074	Hybrid																						1
	I139 x I075	Hybrid							1															1
	I139 x I076	Hybrid										1												1
	I139 x I077	Hybrid					1								1						1		1	1
	I139 x I081	Hybrid																						1
	I139 x I086	Hybrid		1				1	1	1	1		1	1		1		1				1	1	1	1	1	1
	I139 x I087	Hybrid		1					1		1	1	1	1									1	1	1	1	1
	I139 x I088	Hybrid																						1
	I139 x I089	Hybrid								1		1
	I139 x I092	Hybrid																						1
	I139 x I095	Hybrid												1										1
	I139 x I098	Hybrid									1			1
	I139 x I099	Hybrid									1		1
	I139 x I100	Hybrid										1											1
	I139 x I101	Hybrid									1			1						1	1			1
	I139 x I102	Hybrid						1				1		1						1				1
	I139 x I104	Hybrid		1					1	1														1	1	1	1
	I139 x I105	Hybrid																					1	1
	I139 x I106	Hybrid																						1
	I139 x I108	Hybrid									1												1
	I139 x I109	Hybrid							1	1
	I139 x I111	Hybrid		1			1	1				1			1								1		1	1	1
	I139 x I112	Hybrid												1										1
	I139 x I113	Hybrid		1	1							1	1												1	1	1
	I139 x I114	Hybrid		1									1		1	1			1			1	1	1	1	1	1
	I139 x I115	Hybrid		1						1			1										1		1	1	1
	I139 x I116	Hybrid							1			1	1
	I139 x I118	Hybrid		1	1				1	1	1	1	1	1		1	1						1	1	1	1	1
	I139 x I120	Hybrid									1
	I139 x I122	Hybrid		1			1		1	1	1	1	1	1	1	1	1	1	1	1	1	1	1	1	1	1	1
	I139 x I001	Hybrid		1																		1			1	1	1
	I139 x I003	Hybrid		1			1							1	1	1	1	1	1	1	1	1	1	1	1	1	1
	I139 x I004	Hybrid																			1
	I139 x I009	Hybrid										1											1	1
	I139 x I010	Hybrid						1		1
	I139 x I013	Hybrid									1			1									1
	I139 x I015	Hybrid																					1
	I139 x I017	Hybrid								1			1										1
	I139 x I020	Hybrid					1								1
	I139 x I021	Hybrid							1			1
	I139 x I022	Hybrid										1												1
	I139 x I029	Hybrid		1							1		1				1		1			1		1	1	1	1
	I139 x I030	Hybrid										1		1
	I139 x I036	Hybrid		1		1																			1	1	1
	I139 x I037	Hybrid		1		1										1	1	1	1			1		1	1	1	1
	I139 x I038	Hybrid		1						1	1					1			1			1			1	1	1
	I139 x I039	Hybrid		1						1			1											1	1	1	1
	I139 x I041	Hybrid		1				1	1	1	1		1		1					1	1		1	1	1	1	1
	I139 x I043	Hybrid		1			1	1			1				1										1	1	1
	I140 x I046	Hybrid					1								1	1	1	1	1	1	1	1
	I140 x I050	Hybrid										1											1
	I140 x I051	Hybrid					1								1	1		1		1		1
	I140 x I053	Hybrid		1		1				1								1			1				1	1	1
	I140 x I054	Hybrid																					1	1
	I140 x I055	Hybrid								1		1		1
	I140 x I150	Hybrid					1								1	1	1	1	1	1	1	1
	I140 x I152	Hybrid					1								1	1	1	1	1	1	1	1
	I140 x I135	Hybrid																					1
	I140 x I060	Hybrid								1														1
	I140 x I153	Hybrid													1	1	1	1	1	1	1	1
	I140 x I064	Hybrid												1									1	1
	I140 x I066	Hybrid									1	1											1
	I140 x I067	Hybrid							1		1			1										1
	I140 x I068	Hybrid																						1
	I140 x I069	Hybrid										1
	I140 x I070	Hybrid								1			1
	I140 x I071	Hybrid							1					1
	I140 x I072	Hybrid				1					1
	I140 x I073	Hybrid																						1
	I140 x I074	Hybrid									1													1
	I140 x I075	Hybrid								1		1
	I140 x I076	Hybrid									1
	I140 x I078	Hybrid					1								1	1	1	1	1	1	1	1
	I140 x I155	Hybrid														1			1	1		1
	I140 x I086	Hybrid		1	1		1		1	1		1		1	1	1	1	1	1	1	1	1	1	1	1	1	1
	I140 x I087	Hybrid		1					1	1				1									1		1	1	1
	I140 x I088	Hybrid																						1
	I140 x I089	Hybrid										1
	I140 x I095	Hybrid									1													1
	I140 x I099	Hybrid										1												1
	I140 x I101	Hybrid									1		1										1
	I140 x I102	Hybrid								1
	I140 x I104	Hybrid		1			1			1					1	1	1	1	1	1	1	1		1	1	1	1
	I140 x I105	Hybrid							1														1
	I140 x I109	Hybrid									1	1
	I140 x I111	Hybrid		1		1	1							1	1	1	1	1	1	1	1	1	1		1	1	1
	I140 x I112	Hybrid																						1
	I140 x I113	Hybrid		1			1								1	1	1	1	1	1	1	1			1	1	1
	I140 x I114	Hybrid		1	1		1			1					1	1	1	1	1	1	1	1		1	1	1	1
	I140 x I115	Hybrid		1																					1	1	1
	I140 x I116	Hybrid								1		1
	I140 x I118	Hybrid		1	1				1	1	1	1	1	1									1	1	1	1	1
	I140 x I122	Hybrid		1	1				1	1	1	1	1	1	1					1	1		1	1	1	1	1
	I140 x I001	Hybrid		1									1											1	1	1	1
	I140 x I003	Hybrid		1			1				1			1	1					1	1				1	1	1
	I140 x I007	Hybrid									1
	I140 x I009	Hybrid																					1
	I140 x I012	Hybrid							1			1											1
	I140 x I014	Hybrid											1										1
	I140 x I015	Hybrid										1											1	1
	I140 x I016	Hybrid								1														1
	I140 x I025	Hybrid										1												1
	I140 x I029	Hybrid		1	1		1	1							1	1	1	1	1	1	1	1	1		1	1	1
	I140 x I030	Hybrid																					1	1
	I140 x I032	Hybrid										1	1											1
	I140 x I036	Hybrid		1																					1	1	1
	I140 x I037	Hybrid		1		1	1	1					1		1	1	1	1	1	1	1	1		1	1	1	1
	I140 x I038	Hybrid		1		1	1								1	1	1	1	1	1	1	1			1	1	1
	I140 x I039	Hybrid		1			1								1		1	1	1		1	1			1	1	1
	I140 x I041	Hybrid		1			1	1	1																1	1	1
	I140 x I043	Hybrid		1			1								1	1				1		1			1	1	1
	I141 x I073	Hybrid																						1
	I141 x I074	Hybrid									1												1	1
	I141 x I077	Hybrid									1
	I141 x I105	Hybrid					1				1	1	1							1	1
	I142 x I050	Hybrid				1					1													1
	I142 x I055	Hybrid									1												1
	I142 x I071	Hybrid									1													1
	I142 x I072	Hybrid							1		1			1
	I142 x I073	Hybrid				1			1		1
	I142 x I074	Hybrid				1				1			1	1
	I142 x I075	Hybrid																						1
	I142 x I077	Hybrid							1			1
	I142 x I081	Hybrid							1		1		1										1
	I142 x I084	Hybrid				1				1														1
	I142 x I105	Hybrid								1	1
	I142 x I120	Hybrid										1												1
	I142 x I023	Hybrid									1												1
	I142 x I026	Hybrid									1													1
	I142 x I031	Hybrid										1												1

## Sheet: Supplementary Table 3
	Supplementary Table 3: Representation of inbreds used as females in test hybrid production within the network of trial sites; interger values indicate the number of test hybrids produced with a given female that were present at each trial site. The environmental cluster each trial site was allocated to is provided.
		Trial site	HSM_19	KYA_19	SA1_19	SA5_20	ZMB_19	AR2_19	AR3_19	CSY_19	TPW_19	WHD_19	AR1_19	KYA3_20	NRB_20	NTH_20	NWY_20	RWY_20	SA3_20	SA4_20	WAG_20	BBG_19	BRN_19	NBI_19	NTH_19	WGA_19
		Environmental cluster	ENV01	ENV01	ENV01	ENV01	ENV01	ENV02	ENV02	ENV02	ENV02	ENV02	ENV03	ENV03	ENV04	ENV04	ENV04	ENV04	ENV04	ENV04	ENV04	ENV05	ENV05	ENV05	ENV05	ENV05
	Female
	I124				3	2	2	1	2	7	6	2	1						1			8	4
	I125				1		1	2	2	5	2	2										2	4
	I126		8	8	3	5	5	18	17	24	23	8	12	4	2	3	2	3	3	3	3	13	30	8	8	8
	I143															2		2			2
	I127		2			1	1	3	2	5	6	3	4						1	1		4	14	2	2	2
	I144															1		1			1
	I129			1		1	5	6	1	14	13	7	4	1					1	2		12	18
	I130		30	4	9	1	8	9	9	14	14	8	14						1	3		12	20	30	30	30
	I132		19	4	1	3		8	9	18	8	10	10	3	4	5	4	4	4	2	4	15	24	19	19	19
	I134			5	4		3	8	6	13	7	7	4									7	14
	I135			1	3		2	2	3	3	5	1	4									3	9
	I136			12	12		12	19	23	33	27	23	24									36	36
	I137			17	18	1	17	28	31	42	36	33	28	2					1	1		41	46
	I138			15	10		10	25	21	35	31	22	23	3						2		27	37
	I145					2								1	3	2	3	2	2	1	3
	I131		6	1		2	1	4	3	2	1		4	2	6	8	6	9	3	3	7	3	6	6	6	6
	I133		1						1		1												1	1	1	1
	I146					6								6	7	8	8	7	5	6	8
	I147														1		1
	I148															3		2			3
	I149					3								3	3	6	5	4	3	3	2
	I139		19	3	3	6	6	12	14	20	16	13	14	9	7	5	4	6	6	6	8	23	33	19	19	19
	I140		19	5	5	17	3	9	14	12	16	8	10	18	16	14	16	15	18	17	17	18	23	19	19	19
	I141					1				3	1	1							1	1		1	2
	I142				4			4	3	9	3	2	2									3	7

## Sheet: Supplementary Table 4
	Supplementary Table 4: Representation of inbreds used as males in test hybrid production within the network of trial sites; interger values indicate the number of test hybrids produced with a given male that were present at each trial site. The environmental cluster each trial site was allocated to is provided.
		Trail site	HSM_19	KYA_19	SA1_19	SA5_20	ZMB_19	AR2_19	AR3_19	CSY_19	TPW_19	WHD_19	AR1_19	KYA3_20	NRB_20	NTH_20	NWY_20	RWY_20	SA3_20	SA4_20	WAG_20	BBG_19	BRN_19	NBI_19	NTH_19	WGA_19
		Environmental cluster	ENV01	ENV01	ENV01	ENV01	ENV01	ENV02	ENV02	ENV02	ENV02	ENV02	ENV03	ENV03	ENV04	ENV04	ENV04	ENV04	ENV04	ENV04	ENV04	ENV05	ENV05	ENV05	ENV05	ENV05
	Male
	I044			1	1		1	1	3	3	3	2	2									3	4
	I045		1		1		1																	1	1	1
	I046		1			1	1					1		1	1	1	1	1	1	1	1			1	1	1
	I047		1	1						1														1	1	1
	I048		1						1														1	1	1	1
	I049		1		1								1										1	1	1	1
	I050				4		1	3	3	8	3	1										7	7
	I051		1			1								1	1		1		1		1			1	1	1
	I052		1				1		1															1	1	1
	I053		5		2	1	1	1	2	1		1	1	1	1	2	4	3	2	3	1		2	5	5	5
	I054			2	1		1	3	1	6	2	3	2									6	8
	I055			2	2		2	3	2	6	5	4	2									4	6
	I150					1								1	1	2	1	2	1	1	2
	I151															1	1
	I152					1								1	1	1	1	1	1	1	1
	I056			1	1		1	1	2	2	1	1	1									2	3
	I135						1		1	1	3	1	1									2	2
	I058				1		1	1	1	3	4	2	2									1	3
	I059							1	1	3		2										1
	I060				1			1	1				4									1	3
	I061							1	2	2	1	1	1									2	1
	I062							1		1	1		1									1	3
	I063						1		2	1	2	1	3									1	3
	I153													2	3	3	3	3	1	2	3
	I064			2				1	2	3	2	1	1									2	3
	I065								1	1	1		2									5
	I068				3	1	1	4	1	6	5	3	2									3	8
	I069			1	1		2	2	5	4	3	2	5									4	5
	I070			3	1	1		2	4	5	6	5	3	1					1			4	6
	I071				3		2	5	2	5	3	2	1									4	6
	I072			1	1	1	3	5	4	8	5	1	6	1					1			5	6
	I073			1	3		3	4	3	6	4	2	5									4	6
	I074			1	3		1	3	1	4	3	4	3									4	9
	I075			2	1	1	1	4	4	5	7	2	3									4	6
	I076			3	2		3	2	4	3	2	2	2									3	8
	I154					1								1	1	2	1	2	1	1	2
	I077			4	1	3	2	6	4	6	4	4	4	3					2	3		5	6
	I078		1			2								2	2	2	2	2	2	2	2			1	1	1
	I155														1			1	1		1
	I079						1	1		2		1										2	4
	I080							1	1	1	1			1									2
	I081			3	3			2	1	6	2	4	4									6	5
	I082			1						1			2									3	3
	I083													1						1			1
	I084			3	2		3	3	5	2	3	3	3									5	5
	I085				1		1	2	1	3	4		2									4	4
	I156					1								1		1		1	1	1	1
	I086		4	1		1	1	3	3	2	2	2	2	1	2	1	2	3	1	1	4	4	2	4	4	4
	I157															1		1			1
	I158														2	1	1	1			1
	I087		4		1			3	1	1	1	2	3		1	2	1	2			2	3	2	4	4	4
	I159															2	1	1			2
	I088			2	2		2	3	1	2	6	2	2									2	5
	I160														1	1	1
	I089			2	1		1	4	3	2	4	1	1									3	2
	I090																					2
	I091			1	1			1				1											2
	I092					1								2					1	1			1
	I093									1
	I095						1	1	3	6	4	2	4									3	7
	I098			1				2	2	5	2	2	3									2
	I099			1				1	1	3	3	3	1									3	6
	I100			2	1			1	2	3	2	2	2							2		3	2
	I101				1			3	1	6	3	4	2						1	1		5	5
	I102				4		1	3	4	4	4	2	2						1			2	6
	I104		5			2		1	2		1		1	1	2	1	2	1	2	1	2		3	5	5	5
	I105				1	1		5	2	5	1	3	2						1	1		3	4
	I106								1	1	2		1										1
	I108							2		2	1	1										2	2
	I109							1	1	4	6		1									4	4
	I111		5	1	1	2	1	2	1	6	5	2	2	2	1	1	1	1	1	1	1	6	5	5	5	5
	I112								2	4	3	1	2									2	5
	I113		5	2	1	2			2	5	4	3	2	2	2	2	2	2	2	2	2	1	3	5	5	5
	I114		4	4	2	3	3	3	4	4	5	6	2	2	2	1	1	2	2	2	2	4	8	4	4	4
	I115		5				1	2	2	3	1	5	2						2			2	3	5	5	5
	I116				1		2	4	2	4	4	3	3									4	7
	I118		3	4	1		2	4	3	6	3	3	3		1	1						3	3	3	3	3
	I119				1		1	2	1	2	3	3	3									1	2
	I002									1									1				1
	I120								3	3	1	1										1	3
	I121								1	1		1											2
	I122		4	3		1	1	2	3	2	2	2	4	2	2	1	2	1	2	2	2	2	2	4	4	4
	I161					1								1	1	2	1	2	1	1	1
	I001		4				1	2	1	1		2	1		1	1					1	1	2	4	4	4
	I162					2								2	2	2	2	2	2	2	2
	I163					1								1	1	2	1	1	1	1	2
	I003		4	1		4		2	1	1		1	4	4	3	4	3	4	4	4	3	2	2	4	4	4
	I164					1								1	1	2	2	1		1	1
	I004											1								1		1	2
	I005			2			2	1	1	1	1	2	2									2	2
	I006			1	1			1	1	1	2	2	1									2	3
	I007								1	1		1										2
	I008									1				1						1		1
	I009							1			2											3	1
	I010					1	2		2	3	3		1										4
	I011			1			1	1	2	3	1	1	1	1						1		3	2
	I012				1			2	1	1	3		1									3	2
	I013			1			2	1	2	3	1	1	3									1	1
	I014						1				1	2	1									1	3
	I015			1				2	1	2	3											2	3
	I016				1			1	3	3	2	1	1									1	4
	I017			3				1	2	1	2	1										2	1
	I018										1	1										1
	I019									1
	I020				1	1				1		1		1									1
	I021						1	3	1	4	2	2	1
	I022						1		1		2												2
	I023			1			2	2		3	3	2	2									2	2
	I024				1					1	2									1			1
	I025			1						2	1		1									1	2
	I026			2	1			2	2	2	1	2	1									3	4
	I027			1	1		1	2	2	3	2	4	1									2	2
	I028				1		1	1		1	2	1	1									1	1
	I029		4	1		1	2	1	2	1	1	1	1	1	1	2	1	2	1	1	2	2	3	4	4	4
	I030										3	1	1									3	1
	I031			1	1		1	1	1	2	5											3	4
	I032										2	1										1	3
	I033					1							1									1	2
	I034								1		2	1											3
	I035		1										1											1	1	1
	I036		5		1																		1	5	5	5
	I037		4		3	1	1	2	1	1	1	1	1	1	2	3	3	2	1	1	2	1	4	4	4	4
	I038		5		1	3		1	2	1	1	1	1	3	4	4	3	5	3	3	5	2	1	5	5	5
	I039		5			1			1			1		1	1	2	2	2		1	2		1	5	5	5
	I040		5	1	3			2	3	2	3		2		1	1		1				2	3	5	5	5
	I041		5	1		1	2	3	2	2		1	2	1					1	1		1	2	5	5	5
	I042		5				1	2	1	2	2		2		1	1	1	1			1	1	3	5	5	5
	I043		5	1		3	1	1	2	1	1		1	3	2	1	1	1	2	1	2	1	1	5	5	5
	I123									1												1	1

## Sheet: Supplementary Table 5
	Supplementary Table 5: Genotypic data for inbreds used as either male or female parents in test hybrid production; SNP markers in rows and inbred IDs in columns. SNP markers with greater than 50% heterozygous calls and/or greater than 10% missing data have been excluded.
	Marker	I001	I002	I003	I004	I005	I006	I007	I008	I009	I010	I011	I012	I013	I014	I015	I016	I017	I018	I019	I020	I021	I022	I023	I024	I025	I026	I027	I028	I029	I030	I031	I032	I033	I034	I035	I036	I037	I038	I039	I040	I041	I042	I043	I044	I045	I046	I047	I048
	AX-94381147	TT	TT	TT	TT	TT	TT	TT	TT	TT	TT	TT	TT	TT	TT	TT	TT	TT	TT	TT	TT	TT	TT	TT	TT	TT	TT	TT	TT	TT	TT	TT	TT	TT	TT	TT	TT	CT	TT	TT	TT	TT	TT	TT	CC	TT	TT	TT	TT
	AX-94381448	AA	AA	AA	AA	AA	TT	AA	AA	AA	AA	TT	AA	AA	AA	AA	AA	AA	AA	AA	AA	AA	AA	AA	AA	AA	AA	AA	AA	AA	AA	AA	AT	AA	TT	AA	AA	AA	AA	AA	TT	AA	AA	AA	AA	AA	AA	AA	AA
	AX-94381520	TT	TT	TT	TT	TT	CC	TT	TT	TT	TT	CC	TT	TT	TT	TT	TT	TT	CC	TT	TT	CC	TT	TT	CC	TT	TT	TT	TT	CC	TT	TT	TT	TT	TT	TT	TT	TT	TT	TT	TT	TT	TT	TT	TT	CC	TT	TT	TT
	AX-94381554	CC	TT	TT	TT	TT	TT	CC	TC	CC	CC	TT	TT	TT	TT	TT	TT	TT	TC	TT	TT	CC	CC	TT	TT	TT	TT	TT	TT	CC	CC	TT	TT	TT	CC	TT	NA	CT	TC	TT	TC	TT	TT	CC	TT	TT	TT	TC	TT
	AX-94381612	CC	CC	CC	CC	CC	TT	CC	CC	CC	TT	TC	CC	CC	CC	TT	CC	TT	CC	CC	CC	CC	TT	TT	TC	CC	TT	CC	TT	CC	TT	CC	CT	CC	CC	CC	TT	TT	TT	CC	TT	CC	TT	TT	CC	CC	CC	TT	TT
	AX-94381780	TT	TT	TT	TT	TT	TT	TT	TT	TT	TT	TT	TT	TT	TT	TT	TT	TT	TT	TT	TT	TT	TT	TT	TT	TT	TT	TT	TT	TT	TT	TT	TT	TT	TT	TT	TT	TT	TT	TT	TT	TT	TT	TT	TT	TT	TT	TT	TT
	AX-94381972	CC	CC	TT	CC	CC	CC	CC	CC	CC	CC	TT	TT	TT	TT	CC	TT	CC	TT	TT	TT	CC	TT	CC	TT	CC	CC	CC	CC	CC	CC	CC	CC	TT	CC	CC	CC	CC	CC	CC	CC	TT	CC	TT	CC	CC	CC	CC	CC
	AX-94382505	AA	GG	GG	AA	AA	GG	AA	GG	GG	AA	AA	GG	GG	GG	GG	AA	AA	AA	GG	AA	AA	AA	AA	GG	AA	AA	GG	NA	AA	AA	AA	AG	AA	GG	AA	GG	AA	GG	AA	AA	AA	AA	GG	AA	AA	AA	GG	AA
	AX-94382546	GG	AA	GG	GG	GG	GG	GG	GG	AA	GG	AA	GG	AA	GG	GG	AA	GG	GG	AA	AA	GG	GG	GG	GG	GG	GG	GG	GG	GG	GG	AA	AG	GG	GG	GG	GG	AA	GG	GG	GG	AA	GG	GG	GG	AA	GG	GG	GG
	AX-94382687	GG	GG	GG	GG	GG	GG	GG	GG	GG	GG	GG	GG	GG	GG	GG	GG	GG	GG	GG	GG	GG	GG	GG	GG	GG	GG	GG	GG	GG	AG	GG	GG	GG	GG	GG	GG	AG	GG	AG	GG	AG	GG	GG	GG	AA	GG	GG	GG
	AX-94382691	TT	TT	TT	TT	NA	TT	TT	TT	TT	TT	TT	TT	TT	TT	TT	TT	TT	TT	TT	TT	TT	TT	TT	TT	TT	TT	TT	TT	TT	TT	TT	NA	TT	TT	TT	TT	TT	CC	TT	TT	TT	TT	TT	TT	TT	TT	TT	TT
	AX-94382781	TT	TT	TT	TT	TT	TT	TT	TT	TT	TT	TT	TT	TT	TT	TT	TT	TT	TT	TT	TT	CC	TT	TT	TT	TT	TT	TT	TT	TT	TT	TT	TT	TT	TT	TT	TT	TT	TT	TT	TT	TT	TT	TT	TT	TT	TT	TT	TT
	AX-94382824	AA	AA	AA	AA	AA	AA	AA	AA	AA	AA	AA	AA	AA	AA	AA	AA	AA	AA	AA	AA	AA	AA	AA	AA	AA	AA	AA	AA	AA	AA	AA	AA	AA	AA	AA	AA	AA	AA	AA	AA	AA	AA	AA	AA	AA	AA	AA	AA
	AX-94382888	TT	TT	TT	TT	TT	TT	TT	TT	TT	TT	TT	TT	TT	TT	TT	TT	TT	TT	TT	TT	TT	TT	TT	TT	TT	TT	TT	TT	TT	TT	TT	TT	TT	TT	TT	TT	TT	TT	TT	TT	TT	TT	TT	GG	TT	TT	TT	TT
	AX-94382905	CC	TT	CC	CC	CC	CC	CC	CC	CC	CC	CC	CC	CC	CC	CC	CC	CC	CC	CC	CC	CC	TT	CC	TT	CC	TT	TT	CC	CC	TT	CC	CC	CC	CC	CC	TT	TT	TT	TT	CC	TT	CC	CC	CC	TT	TT	CC	CC
	AX-94382922	CC	TT	CC	CC	CC	TT	CC	CC	CC	CC	TT	TT	TT	CC	CC	CC	CC	CC	TT	TT	CC	CC	CC	CC	TT	CC	TT	CC	CC	TT	CC	CC	CC	CC	CC	CC	CC	CC	CC	TT	CC	CC	CC	CC	CC	TT	CC	TT
	AX-94382946	GG	GG	GG	GG	GG	GG	GG	CC	GG	GG	CC	GG	GG	CC	GG	GG	GG	GG	GG	GG	GG	GG	GG	GG	GG	GG	GG	GG	GG	GG	GG	GG	GG	GG	GG	GG	GG	GG	GG	GG	GG	GG	GG	GG	GG	CC	GG	GG
	AX-94382988	GG	GG	GG	GG	GG	GG	GG	GG	GG	GG	GG	GG	GG	GG	GG	GG	GG	GG	GG	GG	GG	GG	GG	GG	GG	GG	GG	GG	GG	GG	GG	GG	GG	GG	GG	GG	GG	GG	TT	GG	GG	GG	GG	GG	GG	GG	GG	GG
	AX-94383045	GG	AA	AA	AA	AA	AA	GG	AA	GG	AA	AA	AA	AA	GG	AA	AA	AA	AA	AA	AA	AA	AA	GG	AA	AA	AA	GG	AA	GG	GG	AA	GG	AA	GG	GG	AA	GG	AA	NA	AA	AA	AA	AA	AA	AA	AA	AA	AA
	AX-94383090	CC	TT	CC	CC	CC	TT	CC	CC	CC	CC	TC	TT	CC	CC	CC	CC	TT	CC	CC	CC	CC	CC	CC	CC	CC	TT	TT	CC	TT	TT	CC	CT	CC	CC	CC	TT	CC	CC	NA	NA	TT	CC	CC	TT	CC	CC	CC	CC
	AX-94383106	CC	AA	CC	CC	CC	CC	CC	CC	CC	CC	CC	CC	CC	CC	CC	CC	CC	CC	CC	CC	CC	AA	CC	CC	CC	CC	CC	CC	CC	CC	CC	CC	CC	CC	CC	CC	CC	CC	AA	CC	CC	CC	CC	CC	CC	CC	CC	CC
	AX-94383291	AA	AA	AA	AA	AA	GG	AA	GG	AA	AA	AA	AA	AA	AA	GG	AA	AA	AA	AA	AA	AA	AA	AA	AA	AA	AA	AA	AA	AA	GG	GG	AG	AA	AA	AA	AA	GG	GG	GG	AG	AA	AA	AA	AA	AG	GG	AA	GG
	AX-94383404	AA	AA	GG	AA	AA	AA	AA	AA	AA	AA	GG	GG	AA	AA	AA	AA	AA	AA	AA	GG	AA	AA	AA	AA	AA	GG	GG	AA	GG	AA	AA	GG	GG	GG	GG	GG	AA	AA	AA	GG	AA	AA	AA	AA	AA	AA	AA	AA
	AX-94383420	GG	CC	GG	GG	GG	GG	GG	GG	GG	GG	GG	GG	GG	GG	GG	GG	GG	GG	GG	GG	GG	GG	GG	GG	GG	GG	GG	GG	GG	GG	GG	GG	GG	GG	GG	GG	GG	GG	GG	GG	GG	GG	GG	GG	GG	GG	GG	GG
	AX-94383568	GG	AA	GG	GG	GG	GG	GG	GG	GG	GG	GG	GG	GG	GG	GG	GG	GG	GG	GG	GG	GG	GG	GG	GG	GG	GG	GG	GG	GG	AA	GG	GG	GG	GG	GG	GG	GG	AA	AA	GG	GG	GG	GG	GG	GG	GG	GG	GG
	AX-94383631	TT	TT	TT	TT	TT	TT	TT	TT	TT	TT	TT	TT	TT	TT	TT	TT	TT	TT	TT	TT	TT	TT	TT	TT	TT	TT	TT	TT	TT	TT	TT	TT	TT	TT	TT	TT	TT	TT	TT	TT	CC	TT	TT	TT	TT	TT	TT	TT
	AX-94383718	AA	AA	AA	AA	AA	AA	AA	AA	AA	AA	AA	AA	AA	AA	AA	AA	AA	AA	AA	AA	AA	GG	AA	GG	AA	AA	AA	AA	AA	AA	AA	AA	AA	AA	AA	AA	AA	AA	AA	AA	AA	AA	AA	AA	AA	AA	AA	AG
	AX-94383732	TT	TT	CC	NA	TT	TT	TT	CC	CC	CC	TT	TT	TT	CC	CC	CC	TT	TT	TT	TT	CC	CC	TT	CC	TT	CC	TT	TT	CC	TT	TT	TT	TT	CC	CC	CC	TT	CC	TT	CC	TT	TT	CC	CC	CC	TT	CC	TT
	AX-94383738	TT	TT	TT	TT	TT	TT	TT	TT	TT	TT	TT	TT	TT	TT	TT	TT	TT	TT	TT	TT	TT	CC	TT	TT	TT	TT	TT	TT	TT	TT	TT	TT	TT	TT	TT	TT	TT	TT	TT	TT	TT	TT	TT	CC	CC	TT	TT	TT
	AX-94383763	TC	TT	CC	TT	TT	TT	TC	CC	TT	CC	CC	CC	TT	TT	TC	CC	TC	CC	CC	CC	TT	CC	TT	CC	CC	CC	TT	TC	CC	TT	CC	CC	TC	TT	TT	TC	CC	TT	CT	TC	TT	TT	TC	CC	TC	TT	TT	TC
	AX-94383804	TT	TT	CC	TT	TT	TT	TT	TT	CC	CC	TT	TT	TT	TT	CC	TT	CC	CC	TT	TT	CC	TT	CC	TT	TT	TT	TT	TT	CC	TT	TT	TT	TT	TT	TT	TT	TT	TT	CC	TT	TT	TT	TT	TT	CC	CC	TT	TT
	AX-94383871	GG	GG	GG	GG	GG	GG	GG	GG	GG	GG	GG	GG	GG	GG	GG	GG	GG	GG	GG	GG	TT	GG	GG	GG	GG	GG	GG	GG	GG	GG	GG	GG	GG	GG	GG	GG	TT	TG	GG	TT	TT	GG	GG	GG	TG	GG	GG	GG
	AX-94384227	GG	CC	GG	CC	CC	GG	GG	GG	GG	GG	GG	CC	GG	CC	GG	CC	CC	CC	GG	GG	CC	CC	CC	GG	GG	CC	GG	CC	GG	CC	CC	CC	CC	GG	CC	GG	CC	CC	GG	GG	CC	CC	CC	GG	CC	GG	GG	GG
	AX-94384331	TT	TT	TT	TT	TT	TT	TT	CC	TT	TT	NA	TT	TT	TT	TT	TT	TT	CC	TT	TT	TT	TT	TT	TT	CC	TT	TT	TT	TT	TT	TT	TT	TT	CC	TT	TT	TT	TT	CC	TT	TT	TT	TT	TT	CC	CC	TT	CC
	AX-94384413	GG	GG	GG	TT	TT	GG	GG	GG	TT	GG	GG	GG	GG	GG	GG	GG	TT	GG	TT	GG	TT	GG	GG	TT	GG	GG	TT	TT	GG	GG	GG	GG	NA	GG	GG	GG	GG	TT	GG	TT	GG	TT	GG	GG	GG	TT	GG	GG
	AX-94384624	GG	GG	GG	GG	GG	GG	GG	GG	GG	GG	GG	GG	GG	GG	GG	GG	GG	GG	GG	GG	GG	GG	GG	GG	GG	GG	GG	GG	GG	GG	GG	GG	GG	GG	GG	GG	GG	GG	GG	GG	GG	GG	GG	GG	GG	GG	GG	GG
	AX-94384640	GG	GG	GG	GG	GG	GG	GG	GG	GG	GG	GG	GG	GG	GG	AA	GG	AA	GG	GG	GG	AA	GG	AA	GG	GG	GG	GG	GG	GG	GG	GG	GG	GG	GG	GG	GG	GG	GG	GG	GG	GG	GG	GG	GG	GG	GG	GG	GG
	AX-94384688	AA	GG	AA	AA	AA	AA	AA	AA	AA	AA	AA	AA	AA	AA	AA	AA	AA	AA	AA	AA	AA	GG	AA	AA	AA	AA	AA	AA	AA	AA	AA	AA	AA	GG	GG	AA	AA	AA	AA	AA	AA	AA	AA	AA	AA	GG	AA	AA
	AX-94384726	GG	AA	AA	AA	AA	AA	GG	AA	AA	AA	AA	AA	AA	AA	AA	AA	AA	AA	AA	AA	AA	AA	AA	AA	GG	AA	AA	AA	AA	GG	GG	GG	AA	AA	AA	GG	AA	AA	AA	AA	AA	AA	GG	AA	AA	AA	GG	GG
	AX-94384779	CC	TT	TT	TT	TT	TT	CC	TT	TT	TT	TT	TT	TT	TT	TT	TT	TT	TT	TT	TT	TT	TT	TT	CC	TT	TT	TT	TT	CC	TT	TT	TT	TT	TT	TT	TT	CC	TT	CC	TT	CC	TT	TT	CC	TT	TT	TT	TT
	AX-94384900	GG	AA	AA	AA	AA	AA	GG	AA	AA	GG	NA	GG	GG	GG	GG	AA	AA	GG	GG	GG	AA	GG	AA	AA	AA	AA	AA	AA	AA	GG	AA	AA	AA	GG	GG	AA	GG	AA	GG	AA	GG	AA	AA	AA	AA	AA	GG	AA
	AX-94384986	AA	GG	GG	AA	AA	GG	AA	GG	AA	AA	AA	AA	AA	AA	AA	AA	AA	AA	AA	AA	AA	AA	AA	GG	AA	AA	AA	AA	AA	AA	AA	AA	GG	AA	AA	AA	AA	AA	AA	AA	AA	AA	AA	AA	GG	AA	AA	AA
	AX-94384988	GG	GG	AA	GG	GG	GG	GG	AA	AA	AA	AA	AA	AA	AA	GG	AA	GG	AA	AA	AA	GG	AA	GG	AA	GG	GG	AA	GG	GG	GG	GG	GG	AA	GG	GG	GG	GG	GG	AA	AA	AA	GG	AA	GG	AA	GG	AA	GG
	AX-94385063	CC	CC	CC	CC	CC	TT	CC	TT	CC	CC	CC	CC	CC	CC	CC	CC	CC	CC	TT	CC	CC	CC	CC	CC	CC	CC	CC	CC	CC	CC	CC	CC	CC	CC	TT	CC	CC	CC	TT	CC	CC	CC	TT	CC	TT	NA	CC	CC
	AX-94385078	CC	CC	CC	AA	AA	CC	CC	CC	CC	CC	CC	CC	CC	CC	CC	CC	AA	CC	CC	CC	AA	CC	CC	AA	NA	CC	AA	AA	CC	CC	CC	CC	CC	CC	CC	NA	CC	AA	CC	CC	CC	AA	AA	CC	CC	CC	CC	AA
	AX-94385138	GG	GG	AA	GG	GG	GG	GG	AA	AA	GG	GG	AA	AA	AA	GG	AA	GG	AA	AA	AA	GG	GG	GG	GG	GG	GG	AA	GG	AA	GG	GG	AG	AA	GG	AA	GG	GG	GG	NA	GG	AA	GG	GG	AA	GG	AA	GG	AA
	AX-94385355	CC	CC	CC	CC	CC	TT	CC	TT	CC	TT	TT	TT	CC	TT	CC	CC	CC	TT	CC	TT	CC	TT	TT	CC	CC	CC	CC	CC	CC	TT	CC	CT	TT	CC	CC	CC	CC	CC	CC	CC	CC	CC	CC	TT	TT	TT	TT	CC
	AX-94385392	CC	TT	CC	CC	CC	CC	CC	CC	CC	CC	CC	CC	CC	CC	CC	CC	CC	CC	CC	CC	CC	TT	CC	CC	CC	CC	CC	CC	CC	CC	CC	CC	CC	CC	CC	CC	CC	CC	TT	CC	CC	CC	CC	CC	CC	CC	CC	CC
	AX-94385449	GG	GG	AA	GG	GG	GG	GG	GG	AA	AA	AA	AA	AA	AA	AA	AA	GG	AA	AA	AA	GG	GG	GG	GG	GG	GG	AA	GG	AA	AA	GG	AA	AA	AA	GG	GG	GG	AA	AA	AA	AA	GG	AA	AA	AA	AA	AA	AA
	AX-94385458	CC	CC	CC	CC	CC	CG	CC	CC	GG	CC	CC	CC	CC	CG	CC	CC	CC	CC	CC	CC	CC	CC	CC	GG	CC	CC	CG	CC	CC	CC	CC	CC	CC	CC	CC	CC	CC	CC	CC	CC	CC	CC	CC	CC	CC	GG	CC	CC
	AX-94385515	CC	CC	CC	CC	CC	CC	CC	CC	CC	CC	CC	CC	CC	CC	CC	CC	CC	CC	CC	CC	CC	CC	CC	CC	CC	CC	CC	CC	CC	CC	CC	CC	CC	CC	CC	CC	CC	CC	CC	CC	CC	CC	CC	TT	TT	CC	CC	CC
	AX-94385575	TT	CC	TT	TT	TT	TT	TT	TT	TT	TT	TT	TT	TT	TT	TT	TT	TT	TT	TT	TT	TT	CC	TT	TT	TT	TT	TT	CC	TC	TT	TT	TT	TT	TT	TT	TT	CT	TC	TT	TC	TT	TT	TT	TT	TT	CT	TT	TT
	AX-94385658	TT	TT	GG	GG	GG	TT	TT	GG	GG	TT	TT	TT	TT	GG	TT	GG	GG	GG	TT	GG	TT	GG	TT	GG	GG	GG	TT	GG	TT	TT	GG	NA	TT	TT	GG	GG	TT	GG	TT	TT	TT	GG	GG	TT	GG	GG	GG	TT
	AX-94385854	AA	GG	AA	GG	GG	AA	AA	GG	AA	GG	AA	AA	AA	AA	GG	AA	GG	AA	AA	AA	GG	GG	AA	AA	GG	GG	AA	AA	GG	AA	GG	AA	AA	GG	GG	AA	GG	GG	GG	AA	GG	GG	AA	AA	AA	GG	AA	AA
	AX-94385896	CC	TT	TT	TT	CC	TT	CC	TT	TT	TT	TT	TT	TT	TT	TT	CC	TT	TT	TT	TT	TT	TT	TT	TT	TT	TT	TT	CC	TT	TT	TT	TT	TT	TT	TT	TT	CC	TT	TT	TT	CC	TT	TT	TT	TT	TT	TT	TT
	AX-94385898	CC	TT	TT	CC	CC	CC	CC	TT	TT	TT	TT	TT	TT	CC	TT	CC	CC	TT	TT	TT	CC	TT	TT	CC	CC	CC	CC	TT	TT	CC	TT	CT	CC	CC	TT	TT	TT	CC	TT	TT	TT	CC	TT	CC	TT	CC	CC	CC
	AX-94385971	CC	CC	CC	CC	CC	CC	CC	CC	CC	CC	CC	CC	CC	CC	CC	CC	CC	NA	CC	CC	TT	CC	CC	CC	CC	CC	CC	CC	CC	CC	CC	CC	CC	CC	CC	CC	CC	CC	CC	CC	CC	CC	CC	TT	TT	CC	CC	CC
	AX-94385986	TT	CC	TT	CC	TT	TT	TT	TT	TT	TC	TT	TT	TT	TT	TT	TT	CC	TT	TT	TT	TT	TT	TT	TT	TT	TT	TT	TT	TT	TT	TC	NA	TT	TT	TT	TT	TT	TT	TT	TC	TT	CC	TT	TC	TT	TT	TT	TT
	AX-94386025	CC	CC	CC	TT	CC	CC	CC	CC	CC	CC	CC	CC	CC	CC	CC	CC	CC	CC	CC	CC	TC	CC	CC	CC	CC	CC	CC	CC	CC	CC	CC	CC	CC	CC	CC	CC	CC	CC	CC	CC	CC	TT	CC	TT	CC	CC	CC	CC
	AX-94386053	GG	GG	AA	GG	GG	GG	GG	AA	AA	AA	AA	AA	AA	AA	AA	GG	GG	GG	AA	AA	GG	GG	GG	GG	GG	GG	AA	GG	AA	AA	AA	AA	AA	NA	GG	AA	GG	GG	GG	AA	AA	GG	GG	GG	GG	GG	AA	GG
	AX-94386178	AA	AA	GG	AA	AA	AA	AA	AA	GG	GG	NA	AA	AA	AA	GG	AA	GG	GG	AA	AA	GG	AA	GG	AA	AA	AA	NA	AA	GG	AA	AA	AA	AA	AG	AA	AA	AA	AA	GG	AA	AA	AA	AA	AA	GG	GG	AA	AA
	AX-94386267	CC	CC	CC	CC	CC	CC	CC	TT	CC	CC	TT	CC	CC	TT	CC	CC	CC	CC	CC	CC	CC	CC	CC	CC	CC	CC	CC	CC	CC	CC	CC	CC	CC	CC	CC	CC	CC	CC	CC	CC	CC	CC	CC	CC	CC	TT	CC	CC
	AX-94386305	CC	TT	CC	CC	CC	CC	CC	CC	CC	CC	CC	CC	CC	CC	CC	TT	CC	CC	CC	CC	CC	CC	CC	CC	CC	CC	CC	CC	CC	CC	CC	CC	CC	CC	CC	CC	CC	TT	CC	CC	TT	CC	CC	CC	CC	CC	CC	CC
	AX-94386310	CC	CC	AA	CC	CC	CC	CC	CC	AA	CC	CC	CC	CC	AA	CC	AA	CC	AA	CC	CC	CC	CC	CC	CC	CC	CC	AA	CC	CC	CC	CC	AC	AA	CC	CC	CC	CC	CC	CC	CC	AA	CC	CC	CC	AA	CC	CC	CC
	AX-94386368	CC	CC	CC	CC	CC	CC	CC	CC	CC	CC	CC	CC	CC	CC	CC	CC	CC	CC	CC	CC	CC	CC	CC	CC	CC	CC	CC	CC	CC	CC	CC	CC	CC	CC	CC	CC	CC	CC	CC	CC	CC	CC	CC	CC	CC	CC	CC	CC
	AX-94386402	GG	AA	AA	AA	AA	AA	GG	AA	AA	AA	AA	GG	AA	AA	AA	AA	GG	AA	AA	AA	GG	NA	AA	AA	GG	AA	AA	GG	GG	AA	AA	AA	AA	GG	AA	AA	AA	AA	NA	GG	AA	AA	AA	AA	AA	AA	AA	AA
	AX-94386463	CC	NA	CG	CC	CC	CC	CC	CG	CC	CG	CC	CC	CG	CG	CG	CG	CC	CC	CG	CG	CC	CC	CC	CC	CC	CC	CC	CC	CC	CG	CC	CC	CC	CC	CG	CC	CG	CC	CC	CC	CG	CC	CC	CC	CC	CG	CG	CC
	AX-94386493	CC	AA	AA	CC	CC	CC	CC	CC	CC	AA	CC	CC	CC	AA	AA	AA	CC	CC	CC	CC	CC	CC	AA	AA	AA	AA	CC	CC	CC	AA	CC	AC	CC	AA	CC	CC	AC	AA	AA	CC	AA	CC	AA	CC	AA	CC	AA	CC
	AX-94386526	GG	AA	GG	AA	AA	GG	GG	GG	GG	GG	NA	GG	GG	GG	GG	GG	AA	GG	GG	GG	AA	AA	AA	AA	GG	GG	GG	AA	GG	GG	GG	NA	GG	GG	GG	GG	GG	GG	GG	GG	GG	AA	GG	GG	GG	GG	GG	GG
	AX-94386613	GG	AG	AA	AA	AG	AA	GG	AG	AA	AA	GG	GG	GG	GG	GG	AA	AA	AA	GG	AA	AA	AG	GG	GG	AG	AA	AA	AA	GG	GG	AA	GG	GG	GG	AA	AA	AA	GG	AA	GG	GG	AA	GG	GG	AA	AG	AA	GG
	AX-94386712	GG	GG	AA	AA	GG	AA	GG	GG	NA	AA	NA	GG	AA	AA	AA	GG	GG	AA	AA	AA	AA	GG	AA	AA	AA	GG	AA	GG	GG	GG	GG	NA	AA	GG	AA	GG	GG	GG	NA	GG	GG	AA	AA	GG	GG	AA	AA	GG
	AX-94386839	CC	TT	CC	CC	CC	TT	CC	CC	CC	CC	TT	TT	CC	CC	CC	CC	TT	CC	CC	CC	CC	CC	CC	CC	CC	TT	TT	CC	TT	TT	CC	NA	CC	CC	CC	TT	CC	CC	TT	TT	TT	CC	CC	TT	CC	CC	CC	CC
	AX-94386916	GG	GG	GG	GG	GG	CC	GG	GG	GG	GG	GG	GG	GG	GG	GG	GG	GG	GG	GG	GG	GG	GG	GG	GG	GG	GG	GG	CC	GG	GG	GG	GG	GG	GG	GG	GG	CC	GG	GG	CC	GG	GG	CC	GG	CC	GG	GG	GG
	AX-94386946	CC	CC	CC	CC	CC	CC	CC	CC	CG	CC	CC	CG	CG	CC	CC	CC	CC	CC	CG	CC	CC	CC	CC	CC	CC	CC	CC	CC	CC	CG	GG	CG	CC	CG	CG	CC	CG	CC	CG	CG	CC	CG	CG	CG	CC	CC	CC	CG
	AX-94387041	AA	GG	AA	GG	AA	AA	AA	AA	AA	AA	AA	GG	GG	AA	AA	AA	AA	AA	AA	AA	GG	AA	AA	AA	AA	AA	AA	AA	AA	AA	AA	NA	AA	GG	AA	AA	AA	AA	AA	GG	AA	GG	AA	GG	AA	AA	AA	AA
	AX-94387053	AA	AA	AA	AG	AG	AA	AA	AA	AA	AA	AA	AA	AA	AA	AA	AA	AG	AA	AA	AA	AA	AA	AA	AA	AA	AG	AA	AA	AG	AA	AG	AG	AG	AG	AG	AG	AA	AA	AA	AA	AA	AG	AA	AG	AG	AG	AA	AA
	AX-94387135	TT	TT	TT	TT	TT	TT	TT	TT	TT	TT	TT	TT	TT	TT	TT	TT	TT	TT	TT	TT	TT	TT	TT	TT	TT	TT	TT	TT	TT	TT	TT	TT	TT	TT	TT	TT	TT	TT	TT	TT	TT	TT	TT	TT	TT	TT	TT	TT
	AX-94387226	AA	AA	AA	AA	AA	AA	AA	AA	AA	AA	AA	AA	AA	AA	AA	AA	AA	AA	AA	AA	AA	AA	AA	AA	AA	AA	AA	AA	AA	AA	AA	AA	AA	AA	AA	AA	AA	AA	AA	AA	AA	AA	AA	GG	AA	AA	AA	AA
	AX-94387378	AA	AA	AA	AA	AA	AA	AA	AA	GG	AA	AA	AA	AA	AA	AA	AA	AA	AA	AA	AA	AA	AA	AA	AA	AA	AA	AA	AA	AA	AA	AA	AA	AA	AA	AA	AA	AA	AA	GG	AA	GG	AA	AA	GG	AA	AA	AA	GG
	AX-94387470	GG	GG	GG	GG	GG	GG	GG	GG	GG	GG	GG	GG	GG	GG	GG	GG	GG	GG	GG	GG	GG	GG	GG	GG	GG	GG	GG	GG	GG	GG	GG	GG	GG	GG	GG	GG	GG	GG	AA	GG	GG	GG	GG	AA	GG	NA	GG	GG
	AX-94387533	CC	TT	CC	CC	CC	CC	CC	CC	TT	TT	CC	CC	CC	CC	CC	CC	TT	CC	CC	CC	TT	CC	TT	CC	CC	CC	CC	CC	CC	CC	CC	CC	CC	CC	CC	CC	CC	CC	TT	CC	CC	CC	CC	CC	CC	TT	CC	CC
	AX-94387560	TC	TT	TC	TC	TC	TT	TC	TT	TC	TT	CC	TC	CC	TT	TT	CC	TC	TC	CC	CC	TC	TT	TT	TT	TC	CC	TC	TC	TT	TT	CC	CC	TT	TC	TT	TT	CT	TC	TT	TC	TC	TC	TT	TT	TC	CT	TT	TT
	AX-94387580	AA	AA	AA	AA	AA	GG	AA	GG	AA	AA	AA	AA	AA	AA	GG	AA	AA	AA	AA	AA	AA	AA	AA	AA	AA	AA	AA	AA	AA	GG	GG	AG	AA	AA	AA	AA	GG	GG	GG	GG	AA	AA	AA	AA	GG	GG	AA	GG
	AX-94387605	TT	TT	TT	TT	TT	TT	TT	TT	CC	TT	CC	CC	TT	TT	TT	TT	TT	CC	CC	TT	CC	TT	CC	TT	CC	TT	CC	TT	CC	CC	TT	NA	TT	TT	TT	TT	TT	TT	CC	TT	TT	TT	TT	CC	TT	CC	TT	CC
	AX-94387680	TT	TT	TT	TT	TT	TT	TT	TT	TT	TT	TT	TT	TT	TT	TT	TT	TT	TT	TT	TT	TT	TT	TT	TT	TT	TT	TT	TT	TT	TT	TT	TT	TT	TT	TT	TT	TT	TT	TT	TT	TT	TT	TT	TT	TT	GG	TT	TT
	AX-94387708	AA	GG	GG	AA	AA	GG	AA	GG	GG	AA	AA	GG	GG	GG	GG	AA	AA	AA	GG	AA	AA	AA	AA	GG	AA	AA	GG	AA	AA	AA	AA	GG	AA	GG	AA	GG	AA	GG	AA	AA	AA	AA	GG	AA	AA	AA	GG	AA
	AX-94387896	CC	CC	GG	CC	CC	CC	CC	CC	CC	CC	GG	GG	CC	CC	CC	CC	CC	CC	CC	CC	CC	CC	CC	CC	CC	GG	GG	CC	GG	CC	CC	GG	GG	CC	GG	GG	CC	CC	CC	GG	CC	CC	CC	CC	CC	CC	CC	CC
	AX-94387938	TT	TT	TT	TT	TT	TT	TT	TT	TT	TT	TT	TT	TT	TT	TT	TT	TT	TT	TT	TT	TT	TT	TT	TT	TT	TT	TT	TT	TT	TT	TT	TT	TT	TT	TT	TT	CC	TT	TT	TT	CC	TT	TT	TT	TT	TT	TT	TT
	AX-94387975	GG	GG	GG	GG	GG	GG	GG	GG	GG	GG	GG	GG	GG	GG	GG	GG	GG	GG	GG	GG	GG	GG	GG	GG	GG	GG	GG	GG	GG	GG	GG	GG	GG	GG	GG	GG	GG	GG	GG	GG	GG	GG	GG	AA	GG	GG	GG	GG
	AX-94388123	CC	CC	TT	CC	CC	CC	CC	TT	CC	TT	NA	TT	TT	TT	TT	TT	CC	TT	TT	TT	CC	CC	TT	CC	CC	CC	CC	CC	TT	TT	CC	TT	TT	CC	CC	TT	TT	CC	TT	NA	TT	CC	TT	CC	TT	CC	TT	CC
	AX-94388146	CC	GG	CC	CC	CC	CC	CC	CC	CC	CC	CC	CC	CC	CC	CC	CC	CC	CC	CC	CC	CC	GG	CC	CC	CC	CC	CC	CC	CC	CC	CC	CC	CC	CC	CC	CC	CC	CC	CG	CC	CC	CC	CC	CC	CC	CC	CC	CC
	AX-94388232	GG	AG	GG	GG	GG	AG	GG	GG	GG	GG	GG	GG	GG	GG	GG	GG	GG	GG	GG	GG	GG	GG	GG	GG	GG	GG	GG	AG	GG	GG	GG	GG	GG	GG	GG	GG	AG	GG	GG	AG	GG	GG	AG	GG	AG	GG	GG	GG
	AX-94388280	GG	TT	GG	GG	GG	GG	GG	GG	GG	GG	GG	GG	GG	GG	GG	GG	GG	GG	GG	GG	GG	TT	GG	GG	GG	GG	GG	GG	GG	GG	GG	GG	GG	GG	GG	GG	GG	GG	TT	GG	GG	GG	GG	GG	GG	GG	GG	GG
	AX-94388285	TT	CC	TT	TT	TT	CC	TT	TT	TT	TT	CC	TT	TT	CC	TT	TT	TT	TT	TT	TT	TT	TT	TT	TT	TT	CC	CC	TT	TT	TT	TT	TT	CC	CC	TT	NA	TT	TT	CC	CC	TT	TT	TT	TT	TT	CC	TT	TT
	AX-94388332	CC	TT	TT	CC	CC	TT	CC	TT	TT	TT	TT	TT	TT	TT	TT	TT	CC	TT	TT	TT	CC	TT	CC	TT	TT	TT	TT	TT	TT	TT	TT	TT	TT	TC	CC	TT	TT	TT	TT	TT	TT	CC	TT	CC	CC	CC	TT	TT
	AX-94388355	TT	TT	TT	TT	TT	TT	TT	TT	TT	TT	TT	TT	TT	TT	TT	TT	TT	TT	TT	TT	TT	TT	TT	TT	TT	TT	TT	TT	TT	CC	TT	CT	TT	TT	TT	TT	CC	TT	CC	TT	CC	TT	TT	CC	TT	CC	TT	CC
	AX-94388408	TT	CC	TT	CC	TT	TT	TT	TT	TT	CC	TT	TT	TT	TT	CC	TT	NA	TT	TT	TT	TT	TT	TT	TT	TT	TT	TT	TT	TT	TT	CC	CT	CC	TT	TT	TT	TT	TT	TT	TT	TT	CC	TT	TT	TT	TT	CC	CC
	AX-94388422	TT	GG	TT	TT	TT	TT	TT	TT	TT	TT	TT	TT	GG	TT	GG	GG	TT	TT	TT	TT	GG	GG	TT	GG	TT	GG	TT	TT	GG	TT	TT	GG	TT	GG	TT	GG	TT	GG	TT	TT	TT	TT	GG	GG	GG	TT	GG	TT
	AX-94388425	CC	CC	CC	CC	CC	CC	CC	CC	GG	GG	CC	CC	CC	GG	CC	CC	CC	CC	CC	CC	CC	GG	CC	GG	CC	CC	CC	CC	CC	CC	CC	CC	CC	CC	CC	CC	CC	CC	CC	CC	CC	CC	CC	CC	CG	GG	CC	CC
	AX-94388449	TT	TT	CC	TT	TT	TT	TT	CC	CC	CC	TT	CC	CC	CC	CC	CC	CC	CC	CC	CC	TT	CC	TT	CC	CC	CC	CC	CC	CC	TT	CC	CT	CC	TT	CC	CC	CC	TT	CC	CC	CC	TT	CC	CC	CC	CC	CC	TT
	AX-94388615	CC	CC	CC	TT	TT	TT	CC	CC	CC	TT	NA	CC	CC	TT	TT	TT	CC	TT	CC	CC	CC	TT	CC	TT	TT	TT	TT	CC	TT	TT	CC	CT	CC	CC	CC	TT	TT	TT	TT	CC	TT	TT	CC	TT	TT	CC	CC	CC
	AX-94388622	TT	TT	TT	TT	TT	TT	TT	TT	TT	TT	TT	TT	CC	TT	TT	TT	CC	TT	CC	TT	TT	CC	TT	CC	TT	TT	TT	TT	TT	CC	CC	CT	TT	TT	TT	TT	TT	TT	CC	TT	TT	TT	TT	TT	TT	TT	TT	TT
	AX-94388625	CC	CC	CC	CC	CC	CC	CC	NA	CC	CC	CC	CC	CC	CC	CC	CC	CC	CC	CC	CC	TT	CC	CC	CC	CC	CC	CC	CC	CC	CC	CC	CC	CC	CC	TT	CC	NA	CC	TT	CC	CC	CC	CC	CC	TT	TT	CC	TT
	AX-94388689	AA	GG	AA	AA	AA	AA	GG	AA	AA	AA	AA	AA	AA	AA	AA	AA	AA	AA	AA	AA	AA	GG	AA	AA	AA	AA	AA	AA	AA	AA	AA	AA	AA	AA	AA	AA	AA	AA	AA	AA	AA	AA	AA	GG	AA	GG	AA	AA
	AX-94388729	CC	TC	CC	TC	CC	CC	CC	CC	CC	TC	CC	CC	CC	CC	CC	TC	TC	CC	CC	CC	CC	CC	CC	TC	CC	CC	CC	CC	CC	TC	TC	CT	TC	CC	CC	CC	CT	CC	CC	TC	CC	TC	CC	TC	TT	CC	CC	CC
	AX-94388831	GG	GG	GG	GG	GG	GG	GG	GG	GG	GG	GG	GG	GG	GG	GG	GG	GG	GG	GG	GG	GG	GG	GG	GG	GG	GG	GG	GG	AA	GG	GG	AG	GG	GG	GG	GG	AA	GG	GG	AA	AA	AA	GG	GG	GG	GG	GG	GG
	AX-94388936	GG	GG	GG	GG	GG	GG	GG	GG	GG	GG	GG	GG	GG	GG	GG	GG	GG	GG	GG	GG	GG	GG	GG	GG	GG	GG	GG	GG	GG	GG	GG	GG	GG	GG	GG	GG	GG	GG	GG	GG	GG	GG	GG	GG	GG	GG	GG	GG
	AX-94388999	AA	AA	AA	AA	AA	AA	AA	AA	NA	AA	AA	AA	AA	AA	AA	AA	AA	AA	AA	AA	AA	GG	GG	GG	AA	AA	AA	AA	AA	AA	AA	AA	AA	AA	AA	AA	AA	AA	AA	AA	AA	AA	AA	GG	AA	AA	AA	AA
	AX-94389133	TT	TT	TT	TT	TT	TT	TT	TT	TT	TT	NA	TT	TT	TT	TT	TT	CC	TT	TT	TT	TT	TT	TT	TT	TT	TT	TT	TT	TT	CC	TT	TT	TT	TT	TT	TT	TT	TT	TT	TT	CC	TT	TT	TT	TT	TT	TT	TT
	AX-94389260	TT	TT	TT	CC	CC	CC	TT	TT	TT	CC	TT	CC	TT	TT	TT	TT	TT	CC	TT	TT	TT	TT	TT	TT	TT	TT	TT	TT	CC	TT	TT	CT	TT	TT	TT	CC	CC	CC	CC	CC	CC	CC	TT	TT	TT	TT	TT	TT
	AX-94389455	AA	GG	AA	AA	AA	AA	AA	AA	AA	AA	AG	AA	NA	GG	AA	AA	AA	AA	AA	AA	AA	AA	AA	AA	GG	GG	NA	AA	GG	AA	AA	AG	AG	GG	AA	AA	AA	GG	GG	GG	AA	AA	AA	AA	AA	GG	AA	GG
	AX-94389504	AA	AA	AA	AA	AA	AA	AA	AA	AA	AA	AA	TT	AA	TT	AA	AA	AA	AA	AA	TT	AA	TT	AA	AA	TT	AA	AA	AA	TT	AA	AA	AT	AA	TT	AA	AA	AA	AA	AA	TT	AA	AA	AA	TT	AA	TT	AA	AA
	AX-94389559	GG	GG	GG	GG	AA	AA	GG	GG	GG	GG	GG	GG	GG	GG	GG	GG	GG	GG	GG	GG	GG	NA	GG	GG	GG	GG	GG	GG	GG	GG	GG	GG	GG	GG	GG	GG	GG	GG	GG	GG	GG	GG	GG	GG	GG	GG	GG	GG
	AX-94389568	AA	AA	AG	GG	GG	GG	AA	AG	AA	AA	GG	AG	AG	AG	AA	AG	AG	GG	AG	AG	AG	AA	AG	AG	AG	AG	AG	AA	NA	AA	AG	AG	AG	AG	AG	GG	GG	AG	GG	GG	GG	GG	NA	GG	GG	AG	AG	AG
	AX-94389614	AA	AA	AA	AA	AA	GG	AA	AA	AA	AA	AA	AA	AA	AA	AA	AA	AA	AA	AA	AA	AA	AA	AA	AA	AA	AA	AA	AA	AA	AA	AA	AA	AA	AA	AA	AA	GG	AA	AA	AA	GG	GG	GG	AA	AA	AA	AA	AA
	AX-94389713	TT	TT	TT	TT	TT	TT	TT	TT	TT	TT	TT	TT	TT	TT	TT	TT	TT	TT	TT	TT	TT	TT	TT	TT	TT	TT	TT	TT	TT	TT	TT	CT	TT	TT	TT	TT	TT	TT	CC	TT	TT	TT	TT	TT	CC	TT	TT	TT
	AX-94389734	GG	GG	AA	GG	GG	AA	GG	AA	AA	GG	AA	AA	GG	AA	AA	GG	GG	GG	AA	GG	GG	GG	GG	GG	GG	GG	GG	GG	AA	GG	AA	AA	AA	GG	GG	AA	AA	GG	AA	AA	AA	GG	AA	AA	GG	GG	GG	GG
	AX-94389822	TT	TT	TT	TT	TT	TT	TT	TT	TT	TT	TT	TT	TT	TT	TT	TT	TT	TT	TT	TT	TT	TT	TT	TT	TT	TT	TT	TT	TT	TT	TT	TT	TT	TT	TT	TT	TT	TT	TT	TT	TT	TT	TT	TT	TT	TT	TT	TT
	AX-94389844	CC	CC	CC	TT	TT	TC	CC	TT	TC	CC	CC	CC	CC	CC	TT	CC	CC	CC	TT	CC	CC	CC	CC	NA	TT	CC	TT	CC	TC	TT	CC	CC	CC	NA	CC	TT	CC	CC	CC	CC	CC	TT	CC	TT	TT	CT	CC	CC
	AX-94389848	CC	AA	AA	AA	CC	AA	CC	AA	AA	AA	AA	AA	AA	AA	AA	AA	AA	AA	AA	AA	CC	CC	CC	CC	CC	CC	AA	AA	AA	AA	AA	AA	AA	CC	AA	AA	AA	AA	AA	AA	AA	AA	AA	CC	CC	AA	AA	AA
	AX-94389884	GG	GG	AA	NA	AA	GG	GG	GG	AA	GG	GG	AA	GG	AA	AA	GG	AA	AA	NA	AA	AA	GG	AA	AA	GG	GG	GG	GG	AA	AA	AA	AA	AA	GG	AA	AA	AA	GG	AA	AA	AA	AA	AA	GG	GG	AA	AA	GG
	AX-94389929	GG	GG	GG	GG	GG	AA	GG	GG	GG	GG	GG	GG	GG	GG	GG	GG	GG	GG	GG	GG	GG	GG	GG	GG	GG	GG	GG	AA	GG	GG	GG	GG	GG	GG	GG	GG	AA	GG	GG	AA	GG	GG	AA	GG	NA	GG	GG	GG
	AX-94389994	CC	TT	CC	CC	CC	CC	CC	CC	CC	CC	CC	CC	CC	CC	CC	CC	CC	CC	CC	CC	CC	CC	CC	CC	CC	CC	CC	CC	CC	CC	CC	CC	CC	CC	CC	CC	CC	CC	CC	CC	CC	CC	CC	CC	CC	CC	CC	CC
	AX-94390104	CC	TT	CC	CC	CC	CC	CC	CC	CC	CC	CC	CC	CC	CC	CC	CC	CC	CC	CC	CC	CC	CC	CC	CC	CC	CC	CC	TT	CC	CC	CC	CC	CC	CC	CC	CC	CT	CC	CC	CC	CC	CC	CC	CC	CC	CC	CC	CC
	AX-94390161	CC	GG	CC	CC	CC	CC	CC	CC	CC	CC	CC	CC	CC	CC	CC	CC	CC	CC	CC	CC	CC	GG	CC	GG	CC	CC	CC	CC	CC	GG	CC	CC	CC	CC	GG	CC	CC	CC	CC	GG	CC	CC	CC	GG	GG	CC	CC	CC
	AX-94390219	TT	CC	CC	TT	TT	TT	TT	CC	CC	TT	TT	CC	CC	CC	TT	CC	TT	CC	CC	CC	TT	TT	TT	TT	TT	TT	CC	TT	TT	TT	CC	CT	CC	TT	CC	TT	TT	TT	CC	TT	CC	TT	TT	TT	CC	CC	TT	CC
	AX-94390300	CC	TT	CC	CC	CC	CC	CC	CC	CC	CC	CC	CC	CC	CC	CC	CC	CC	CC	CC	CC	CC	TT	CC	CC	CC	CC	CC	CC	CC	CC	CC	CC	CC	CC	CC	CC	CC	CC	TT	CC	CC	CC	CC	CC	CC	CC	CC	CC
	AX-94390406	AA	AA	AA	AA	AA	CC	AA	AA	AA	AA	AA	AA	AA	AA	AA	AA	AA	AA	AA	AA	AA	AA	AA	CC	AA	AA	AA	AA	AA	AA	AA	AA	AA	CC	AA	AA	CC	AA	AA	AA	CC	AA	AA	AA	AA	AA	AA	AA
	AX-94390476	GG	GG	GG	GG	GG	GG	GG	GG	GG	GG	GG	GG	GG	GG	GG	GG	GG	GG	GG	GG	GG	GG	GG	NA	GG	GG	GG	GG	GG	GG	GG	GG	GG	GG	GG	GG	GG	GG	GG	GG	GG	GG	GG	GG	AA	GG	GG	GG
	AX-94390510	AA	GG	AA	AA	AA	AA	AA	GG	AA	AA	AA	AA	AA	AA	AA	AA	AA	AA	AA	AA	GG	AA	GG	AA	AA	AA	AA	AA	GG	AA	AA	AA	AA	AA	AA	AA	AA	AA	AA	AA	AA	AA	AA	AA	AA	GG	AA	AA
	AX-94390591	TT	CC	TT	TT	TT	TT	TT	TT	TT	TT	TT	TT	TT	TT	CC	CC	TT	TT	TT	TT	TT	CC	TT	CC	TT	TT	TT	CC	TT	TT	TT	TT	TT	TT	TT	TT	TT	TT	CC	TT	TT	TT	TT	TT	CC	CC	TT	TT
	AX-94390671	GG	GG	GG	GG	GG	CC	GG	GG	GG	GG	GG	GG	GG	GG	GG	GG	GG	GG	GG	GG	GG	GG	GG	GG	GG	GG	GG	GG	GG	GG	GG	GG	GG	GG	GG	GG	CC	GG	GG	GG	CC	GG	GG	GG	GG	GG	GG	GG
	AX-94390683	GG	CC	GG	GG	GG	GG	GG	GG	GG	GG	CC	CC	GG	CC	GG	GG	GG	GG	CC	GG	GG	GG	GG	GG	GG	GG	GG	GG	CC	CC	GG	NA	CC	GG	GG	GG	CC	GG	CC	GG	CC	GG	GG	CC	CC	GG	GG	CC
	AX-94390732	GG	AA	GG	GG	GG	GG	GG	GG	GG	GG	GG	GG	GG	GG	GG	GG	GG	GG	GG	GG	GG	GG	GG	GG	GG	GG	GG	GG	GG	GG	GG	GG	GG	GG	GG	GG	GG	GG	GG	GG	GG	GG	GG	GG	GG	GG	GG	GG
	AX-94390743	AA	AA	AA	AA	AA	AA	AA	AA	AA	AA	AA	AA	AA	AA	AA	AA	AA	AA	AA	AA	AA	AA	AA	AA	AA	AA	AA	AA	AA	AA	AA	AA	AA	AA	AA	AA	AA	AA	AA	AA	AA	AA	AA	GG	GG	AA	AA	AA
	AX-94390992	TT	TT	TT	CC	CC	TT	TT	TT	TT	CC	TT	TT	TT	CC	CC	TT	TT	TT	CC	TT	CC	CC	CC	CC	CC	CC	CC	TT	TT	TT	TT	TT	TT	CC	TT	TT	TT	CC	NA	TT	TT	CC	TT	CC	CC	CC	TT	CC
	AX-94391091	GG	AA	AA	GG	GG	GG	GG	AA	GG	AA	AA	AA	AA	AA	GG	AA	GG	AA	AA	AA	AA	AA	GG	GG	GG	AA	GG	GG	AA	AA	GG	GG	AA	AG	AA	GG	AA	GG	GG	AA	GG	GG	GG	AA	AA	GG	AA	AA
	AX-94391117	CC	CC	CC	TT	TT	CC	CC	CC	TT	CC	CC	CC	CC	CC	CC	CC	TT	CC	TT	CC	TT	CC	CC	TT	CC	CC	TT	TT	CC	CC	CC	CC	TT	CC	CC	CC	NA	TT	CC	TT	CC	TT	CC	CC	CC	TT	CC	CC
	AX-94391714	CC	TT	TT	TT	TT	TT	CC	TT	TT	CC	CC	CC	CC	CC	CC	TT	TT	CC	CC	CC	TT	CC	CC	TT	TT	TT	TT	TT	TT	CC	TT	TT	TT	CC	CC	TT	CC	TT	CC	TT	CC	TT	TT	TT	TT	TT	CC	TT
	AX-94391725	GG	TT	GG	TT	TT	GG	GG	TT	GG	GG	GG	GG	GG	GG	GG	TT	TT	GG	GG	GG	TT	GG	GG	TT	TT	TT	TT	TT	TT	GG	TT	GT	GG	GG	GG	TT	GG	TT	GG	TT	GG	TT	TT	GG	GG	TT	GG	TT
	AX-94391776	TT	TT	TT	NA	CC	CC	TT	TT	TT	TT	TT	CC	TT	CC	TT	TT	TT	TT	TT	TT	CC	TT	TT	TT	TT	TT	TT	TT	TT	CC	TT	TT	TT	TT	TT	CC	CC	TT	CC	TT	CC	CC	CC	TT	TT	TT	CC	CC
	AX-94391933	CC	CC	CC	CC	CC	TT	CC	CC	CC	CC	CC	CC	CC	CC	CC	CC	CC	CC	CC	CC	CC	CC	CC	CC	CC	CC	CC	CC	CC	CC	CC	CC	CC	CC	CC	CC	CC	CC	CC	CC	CC	CC	CC	CC	CC	CC	CC	CC
	AX-94391944	AA	GG	AA	AA	AA	GG	AA	GG	AA	AA	NA	AA	AA	GG	AA	AA	AA	AA	AA	AA	GG	AA	AA	AA	AA	AA	NA	AA	AA	AA	AA	AG	AA	AA	AA	AA	GG	GG	GG	AA	GG	AA	AA	GG	AA	AA	AA	GG
	AX-94392070	GG	GG	GG	GG	GG	GG	GG	GG	GG	GG	GG	GG	GG	GG	GG	GG	GG	GG	GG	GG	GG	GG	GG	GG	GG	GG	GG	GG	GG	GG	GG	GG	GG	GG	GG	GG	CG	GG	GG	GG	GG	GG	GG	GG	CC	GG	GG	CG
	AX-94392178	AA	AA	AA	AA	AA	AA	AA	AA	AA	AA	AA	AA	AA	AA	AA	AA	AA	AA	AA	AA	AA	AA	AA	AA	AA	AA	AA	AA	AA	AA	AA	AA	AA	AA	AA	AA	AA	AA	TT	AA	AA	AA	AA	AA	TT	AA	AA	AA
	AX-94392210	CC	AA	AA	CC	CC	CC	CC	AA	CC	CC	AA	AA	CC	AA	AA	AA	AA	AA	AA	AA	CC	CC	CC	AA	CC	AA	AA	CC	AA	CC	AA	AA	AA	CC	AA	AA	CC	CC	AA	AA	CC	CC	AA	AA	CC	CC	AA	CC
	AX-94392424	AG	AA	GG	AA	GG	GG	AG	AG	AA	AA	AG	AG	GG	AA	AA	GG	AA	AG	AG	GG	GG	AA	GG	AG	GG	AA	AA	GG	AA	AA	AA	AG	GG	AA	GG	GG	AA	AA	AG	AA	AA	AA	GG	AA	GG	AA	GG	AA
	AX-94392439	TT	TT	TT	TT	TT	TT	TT	TT	TT	TT	TT	TT	TT	TT	TT	TT	TT	TT	TT	TT	TT	TT	TT	TT	TT	TT	TT	TT	TT	TT	TT	TT	TT	TT	TT	TT	TT	TT	TT	TT	TT	TT	TT	TT	CC	TT	TT	TT
	AX-94392576	GG	GG	GG	GG	GG	GG	GG	GG	GG	GG	GG	GG	GG	GG	GG	GG	GG	GG	GG	GG	AA	AA	GG	GG	GG	GG	GG	GG	GG	GG	GG	GG	GG	AA	GG	GG	GG	GG	GG	GG	GG	GG	GG	AA	GG	AA	GG	GG
	AX-94392668	TT	CC	TT	TT	TT	TT	TT	TT	TT	TT	TT	TT	TT	TT	TT	TT	TT	TT	TT	TT	TT	CC	TT	TT	TT	TT	TT	TT	TT	TT	TT	TT	TT	TT	TT	TT	CT	TT	CC	TT	TT	TT	TT	TT	TT	TT	TT	TT
	AX-94392767	TC	TC	CC	TC	TC	TC	TC	CC	CC	TC	TC	CC	CC	CC	CC	TC	CC	CC	CC	CC	TC	CC	TC	CC	TC	CC	CC	TC	CC	CC	CC	CC	CC	TC	CC	CC	CC	TC	CC	CC	CC	TC	CC	CC	CC	CC	CC	TC
	AX-94392788	TT	CC	CC	TT	CC	TT	TT	CC	CC	CC	CC	CC	CC	CC	CC	CC	TT	CC	CC	CC	TT	CC	CC	CC	CC	CC	CC	CC	CC	CC	CC	CC	CC	CC	CC	CC	CC	CC	CC	CC	CC	TT	CC	CC	CC	CC	CC	CC
	AX-94392836	CC	CC	CC	CC	CC	CC	CC	CC	CC	CC	CC	CC	CC	CC	CC	CC	CC	CC	CC	CC	TT	CC	CC	CC	CC	CC	CC	CC	CC	CC	CC	CC	CC	CC	CC	CC	CC	CC	TT	CC	CC	CC	TT	CC	CC	TT	CC	CC
	AX-94392900	TT	TT	TT	TT	TT	TT	TT	TT	TT	TT	TT	TT	TT	TT	CC	TT	TT	TT	TT	TT	TT	CC	TT	TT	TT	TT	TT	CC	TT	TT	TT	TT	TT	TT	TT	TT	TT	TT	TT	TT	TT	TT	TT	TT	TT	TT	TT	TT
	AX-94393003	TT	TT	TT	TT	TT	TT	TT	TT	TT	TT	TT	TT	TT	TT	TT	TT	TT	TT	TT	TT	TT	CC	TT	CC	TT	TT	TT	TT	TT	TT	TT	TT	TT	TT	TT	TT	TT	CC	TT	TT	TT	TT	TT	TT	TT	TT	TT	TC
	AX-94393025	TC	CC	CC	TC	TC	CC	TC	CC	CC	TC	TC	CC	CC	CC	CC	CC	TC	CC	CC	CC	TC	CC	TC	CC	TC	TC	CC	TC	CC	CC	CC	CT	CC	TC	TC	NA	CC	CC	CC	CC	TC	TC	TC	CC	CC	CC	TC	CC
	AX-94393079	TT	TT	CC	TT	TT	CC	TT	CC	CC	TT	TT	CC	CC	CC	CC	CC	TT	CC	CC	CC	TT	CC	TT	CC	TT	TT	CC	TT	TT	CC	CC	CT	CC	TT	TT	TT	CC	CC	CC	CC	TT	TT	TT	CC	CC	CC	TT	CC
	AX-94393137	AA	AA	AA	AA	AA	AA	AA	AA	AA	GG	AA	AA	AA	AA	AA	AA	AA	AA	GG	GG	AA	GG	AA	GG	AA	GG	AA	AA	AA	AA	GG	AG	AA	GG	AA	AA	AA	AA	AA	AA	AA	AA	AA	AA	AA	AA	AA	AA
	AX-94393215	TT	TT	TT	GG	GG	GG	TT	TT	TT	TT	GG	GG	TT	TT	GG	GG	GG	TT	TT	TT	TT	TT	TT	TT	GG	GG	GG	TT	GG	TT	GG	GG	TT	TT	TT	GG	TT	TT	TT	GG	TT	GG	TT	TT	TT	GG	TT	TT
	AX-94393306	TT	CC	TT	TT	CC	TT	TT	TT	NA	TT	CC	CC	TT	TT	TT	TT	TT	TT	TT	TT	CC	TT	TT	TT	CC	CC	TT	TT	CC	TT	TT	CT	TT	TT	CC	TT	TT	TT	TT	CC	TT	TT	CC	TT	TT	TT	TT	CC
	AX-94393326	CC	CC	TT	TT	CC	CC	CC	CC	CC	TT	TT	TT	TT	CC	CC	CC	TT	TT	CC	TT	CC	CC	CC	CC	CC	CC	CC	TT	TT	TT	CC	TT	TT	CC	CC	CC	CC	CC	CC	TT	CC	TT	TT	CC	CC	CC	TT	TT
	AX-94393350	AA	TT	TT	AA	AA	TT	AA	TT	TT	TT	TT	TT	TT	TT	TT	TT	AA	TT	TT	TT	TT	TT	TT	TT	TT	TT	TT	TT	TT	TT	TT	AT	TT	TT	AA	TT	AA	AA	TT	TT	TT	AA	TT	TT	TT	TT	TT	AA
	AX-94393403	TT	TT	TT	TT	TT	TT	TT	CC	CC	TT	TT	CC	TT	TT	TT	TT	TT	TT	CC	TT	TT	TT	TT	TT	TT	TT	TT	TT	TT	TT	TT	TT	TT	TT	TT	TT	TT	CC	TT	TT	TT	TT	TT	TT	CC	CC	TT	TT
	AX-94393430	GG	GG	GG	GG	CC	GG	GG	GG	GG	GG	GG	GG	GG	GG	GG	GG	GG	GG	GG	GG	GG	GG	GG	GG	GG	GG	GG	GG	GG	GG	GG	GG	GG	GG	GG	GG	GG	GG	GG	GG	GG	CC	GG	CC	GG	GG	GG	GG
	AX-94393508	AA	GG	AA	AA	AA	AA	AA	AA	GG	GG	AA	AA	AA	GG	GG	AA	AA	AA	GG	AA	AA	GG	AA	AA	AA	AA	AA	AA	AA	GG	AA	AA	AA	AA	AA	AA	GG	AA	AA	AA	GG	AA	AA	GG	GG	GG	AA	AA
	AX-94393552	CC	CC	CC	CC	CC	CC	CC	CC	NA	CC	CC	CC	CC	CC	CC	CC	CC	CC	CC	CC	CC	CC	CC	CC	CC	CC	CC	CC	CC	CC	CC	CC	CC	CC	CC	CC	CC	CC	CC	CC	CC	CC	CC	CC	CC	CC	CC	CC
	AX-94393787	CC	AA	AA	CC	CC	CC	CC	CC	CC	CC	CC	CC	AA	CC	AA	AA	CC	CC	CC	AA	CC	CC	CC	AA	AA	CC	CC	CC	AA	CC	CC	AA	CC	AA	CC	AA	CC	AA	CC	CC	CC	CC	AA	CC	CC	CC	AA	CC
	AX-94393797	TT	CC	TT	CC	CC	CC	TT	CC	CC	TT	TT	TT	TT	TT	TT	CC	CC	TT	TT	TT	CC	TT	TT	CC	CC	CC	CC	CC	CC	TT	CC	CT	TT	TT	TT	CC	TT	CC	TT	CC	TT	CC	CC	CC	CC	CC	TT	CC
	AX-94393838	GG	GG	GG	GG	GG	GG	GG	GG	GG	GG	AG	GG	GG	GG	GG	GG	GG	GG	GG	AA	AA	GG	GG	GG	GG	AA	GG	GG	GG	GG	AA	AG	GG	GG	GG	GG	GG	GG	GG	GG	GG	GG	GG	GG	GG	GG	GG	GG
	AX-94393859	TT	TT	TT	TT	TT	TT	TT	TT	TT	TT	TT	TT	TT	TT	TT	TT	TT	TT	TT	TT	TT	TT	TT	TT	TT	TT	TT	TT	TT	TT	TT	TT	TT	TT	TT	TT	TT	TT	TT	TT	TT	TT	TT	GG	TT	TT	TT	TT
	AX-94394114	AA	GG	AA	AA	AA	GG	AA	AA	AA	AA	GG	GG	GG	AA	AA	AA	AA	GG	AA	GG	GG	GG	AA	GG	GG	AA	AA	GG	GG	AA	AA	AA	AA	AA	AA	AA	GG	AA	GG	GG	GG	AA	AA	GG	AA	GG	AA	AA
	AX-94394356	AC	AA	AA	AC	AC	AA	AC	CC	AA	AA	AA	AA	AA	AA	AA	AA	AC	AA	AA	AA	AA	AA	CC	AA	AA	AC	AA	AC	NA	AA	AA	AA	AA	AA	AC	CC	CC	AA	AA	AA	CC	CC	AA	AA	AA	AA	AA	AA
	AX-94394373	CC	TT	CC	CC	CC	CC	CC	CC	CC	CC	CC	CC	CC	CC	TT	CC	CC	CC	NA	CC	CC	TT	CC	CC	CC	CC	CC	CC	CC	CC	CC	CC	TT	CC	CC	CC	CC	CC	TT	CC	CC	CC	CC	TT	TT	CC	CC	CC
	AX-94394439	AA	GG	AA	AA	AA	AA	AA	AA	GG	AA	GG	GG	GG	GG	AA	AA	AA	AA	GG	GG	NA	GG	AA	GG	GG	AA	AA	AA	AA	AA	GG	AA	AA	GG	GG	AA	AA	AA	GG	AA	AA	AA	AA	GG	AA	NA	AA	AA
	AX-94394555	GG	GG	GG	GG	GG	GG	GG	GG	GG	GG	GG	GG	GG	GG	GG	GG	GG	GG	GG	GG	GG	GG	GG	GG	GG	GG	GG	GG	GG	GG	GG	GG	GG	GG	GG	GG	GG	GG	GG	GG	GG	GG	GG	GG	GG	GG	GG	CC
	AX-94394580	CC	TT	CC	CC	CC	CC	CC	CC	CC	CC	CC	CC	CC	CC	CC	CC	CC	CC	CC	CC	CC	TT	CC	TT	CC	CC	CC	TT	CC	CC	CC	CC	CC	CC	CC	CC	CC	CC	CC	CC	CC	CC	CC	CC	CC	CC	CC	CC
	AX-94394626	TT	TT	TT	TT	TT	TT	TT	TT	TT	TT	TT	TT	TT	TT	TT	TT	TT	TT	TT	TT	TT	TT	TT	TT	TT	TT	TT	TT	TT	TT	TT	TT	TT	TT	TT	TT	TT	GG	TT	TT	TT	TT	TT	TT	TT	TT	TT	TT
	AX-94394698	GG	CC	GG	GG	GG	GG	GG	GG	GG	CC	GG	GG	GG	GG	GG	GG	GG	GG	GG	GG	GG	GG	GG	GG	GG	GG	GG	GG	GG	CC	GG	GG	GG	GG	GG	GG	GG	GG	CC	GG	GG	GG	GG	GG	GG	GG	CC	GG
	AX-94394887	GG	GG	GG	TT	TT	GG	GG	GG	GG	GG	GG	GG	GG	GG	GG	GG	TT	GG	GG	GG	TT	GG	GG	TT	TT	GG	TT	TT	GG	GG	GG	GG	GG	GG	GG	TT	GG	TT	GG	GG	GG	TT	TT	GG	GG	GG	GG	TT
	AX-94394930	GG	AA	AA	GG	GG	AA	GG	GG	AA	AA	AA	AA	AA	AA	AA	AA	GG	AA	AA	AA	GG	AA	GG	AA	AA	GG	AA	GG	AA	AA	GG	AA	GG	AA	GG	GG	AA	GG	AA	AA	AA	GG	AA	AA	GG	AA	AA	AA
	AX-94395028	CC	CC	CC	CC	CC	CC	CC	CC	CC	CC	CC	CC	CC	CC	CC	CC	CC	CC	CC	CC	TT	CC	CC	CC	CC	CC	CC	CC	CC	CC	CC	CC	CC	CC	CC	CC	CC	CC	TT	CC	CC	CC	CC	CC	CC	CC	CC	CC
	AX-94395032	GG	GG	GG	GG	GG	AA	GG	GG	GG	AA	GG	AA	GG	GG	AA	AA	GG	GG	AA	AA	GG	GG	GG	GG	GG	GG	GG	GG	GG	GG	AA	AG	GG	GG	AA	GG	GG	GG	GG	GG	GG	GG	GG	GG	AA	AA	AA	GG
	AX-94395064	GG	AA	AA	GG	GG	AA	GG	GG	GG	AA	AA	AA	AA	AA	AA	AA	AA	AA	AA	AA	GG	AA	AA	AA	GG	AA	GG	AA	AA	AA	AA	AA	AA	GG	GG	AA	AA	AA	AA	AA	AA	AA	AA	AA	AA	GG	AA	AA
	AX-94395148	TT	CC	TT	TT	TT	TT	TT	TT	TT	TT	TT	TT	TT	TT	TT	CC	CC	TT	TT	TT	TT	TT	TT	CC	TT	TT	TT	CC	TT	TT	TT	TT	TT	TT	TT	TT	CC	TT	TT	TT	CC	TT	TT	CC	CC	TT	TT	TT
	AX-94395272	AA	AA	AA	AA	AA	AA	AA	AA	AA	AA	AA	AA	AA	AA	AA	AA	AA	AA	AA	AA	AA	CC	AA	AA	AA	AA	AA	AA	AA	AA	AA	AA	AA	CC	AA	AA	AA	AA	AA	AA	AA	AA	AA	CC	AA	CC	AA	AA
	AX-94395353	CC	AA	AA	CC	AA	AA	CC	AA	AA	AA	AA	AA	CC	AA	CC	AA	CC	AA	CC	AA	AA	AA	AA	CC	AA	AA	AA	AA	AA	AA	CC	AA	AA	AA	AA	AA	CC	AA	CC	AA	AA	CC	AA	CC	AA	CC	AA	CC
	AX-94395372	TT	CC	CC	TT	TT	TT	TT	TT	TT	CC	TT	TT	CC	TT	CC	CC	TT	TT	TT	TT	TT	TT	TT	TT	TT	TT	TT	TT	TT	TT	TT	TT	TT	TT	TC	TT	TT	TT	TT	TT	TC	TT	TT	TT	TC	TT	CC	TT
	AX-94395420	TT	TT	TT	TT	CC	CC	TT	TT	CC	CC	NA	CC	CC	CC	CC	CC	CC	TT	CC	CC	TT	TT	TT	TT	TT	CC	CC	TT	TT	TT	CC	TT	TT	TT	TT	CC	CC	CC	CC	CC	TT	TT	TT	TT	CC	CC	CC	CC
	AX-94395490	GG	GG	NA	GG	GG	CC	GG	GG	CC	GG	GG	GG	GG	GG	GG	GG	GG	GG	GG	GG	CC	GG	GG	GG	GG	GG	CC	GG	CC	GG	GG	GG	GG	NA	GG	GG	GG	GG	GG	GG	GG	GG	GG	GG	CC	GG	GG	CC
	AX-94395539	GG	GG	CC	GG	GG	GG	GG	CC	GG	CC	GG	GG	CC	CC	CC	CC	GG	GG	CC	CC	GG	GG	GG	NA	GG	GG	GG	GG	GG	CC	GG	GG	GG	GG	CC	GG	CC	GG	GG	GG	CC	GG	GG	GG	GG	CC	CC	GG
	AX-94395588	TT	CC	CC	CC	CC	CC	TT	CC	CC	TT	NA	TT	NA	TT	TT	CC	CC	TT	TT	TT	CC	TT	TT	CC	CC	CC	CC	CC	CC	TT	CC	CC	CC	TT	TT	CC	TT	CC	TT	CC	TT	CC	CC	CC	CC	CC	TT	CC
	AX-94395622	CC	CC	CC	CC	CC	CC	CC	CC	GG	CC	CC	CC	CC	CC	CC	CC	CC	CC	CC	CC	CC	CC	CC	CC	CC	CC	GG	CC	CC	CC	CC	CC	CC	CC	CC	CC	CC	CC	CC	GG	CC	CC	CC	CC	CC	CG	CC	GG
	AX-94395687	AA	GG	GG	AA	AA	AA	AA	GG	GG	GG	GG	GG	GG	GG	GG	GG	AA	GG	GG	GG	AA	GG	AA	GG	GG	GG	NA	GG	GG	GG	GG	GG	GG	GG	AA	GG	AA	GG	AA	AA	AA	AA	GG	AA	AA	GG	GG	AA
	AX-94395709	CC	CC	CC	CC	CC	AA	CC	CC	CC	CC	CC	CC	CC	CC	CC	CC	CC	CC	CC	CC	CC	CC	CC	CC	CC	CC	CC	CC	CC	CC	CC	CC	CC	CC	CC	CC	AA	CC	CC	CC	AA	AA	CC	CC	CC	CC	CC	CC
	AX-94395711	CC	TT	TT	CC	CC	CC	CC	TT	CC	TT	TT	TT	TT	TT	TT	TT	CC	TT	TT	TT	TT	CC	CC	CC	TT	CC	TT	TT	TT	TT	CC	CT	TT	TT	TT	TT	CC	CC	CC	TT	CC	CC	TT	TT	TT	TT	TT	CC
	AX-94395845	GG	GG	GG	GG	GG	GG	AA	GG	GG	GG	GG	GG	GG	GG	GG	GG	GG	GG	GG	GG	GG	GG	GG	GG	GG	GG	GG	GG	GG	GG	GG	GG	GG	GG	GG	GG	GG	GG	GG	GG	GG	GG	GG	GG	GG	GG	GG	GG
	AX-94395869	TT	TT	NA	TT	TT	TT	TT	TT	TT	TT	TT	TT	TT	TT	TT	TT	TT	TT	TT	TT	TT	TT	TT	TT	TT	TT	TT	TT	TT	TT	TT	TT	TT	TT	TT	TT	TT	TT	TT	TT	TT	TT	TT	TT	TT	TT	TT	CC
	AX-94395877	AA	CC	AA	AA	AA	AA	AA	AA	AA	AA	AA	AA	NA	CC	AA	AA	AA	AA	NA	AA	AA	AA	AA	AA	CC	CC	NA	AA	AA	AA	AA	AC	AA	CC	AA	AA	NA	CC	CC	AA	AA	AA	AA	AA	AA	AA	AA	CC
	AX-94395941	CC	TT	NA	CC	CC	CC	CC	CC	CC	CC	CC	CC	CC	CC	CC	CC	CC	CC	CC	CC	CC	CC	CC	CC	TT	TT	CC	CC	CC	CC	CC	CC	CC	TT	CC	CC	CT	TT	CC	CC	CC	CC	CC	TT	CC	CC	CC	TT
	AX-94396050	TT	TT	TT	TT	TT	TT	TT	TT	TT	TT	TT	TT	TT	CC	TT	TT	TT	TT	TT	TT	TT	TT	TT	TT	TT	TT	TT	TT	TT	TT	TT	CC	TT	TT	TT	TT	CC	TT	TT	TT	TT	TT	TT	TT	TT	CC	TT	TT
	AX-94396079	CC	CC	CC	CC	CC	CC	CC	CC	CC	CC	CC	CC	CC	CC	CC	CC	CC	CC	CC	CC	CC	CC	CC	CC	CC	CC	CC	CC	CC	CC	CC	CC	CC	CC	CC	CC	CC	CC	CC	CC	CC	CC	CC	CC	TC	CC	CC	CC
	AX-94396167	GG	GG	GG	GG	GG	CG	GG	GG	CC	GG	CG	CG	GG	GG	CG	GG	GG	GG	CG	GG	CC	CG	CC	CC	GG	GG	CC	GG	CC	GG	GG	NA	GG	GG	GG	GG	GG	GG	GG	CG	GG	GG	GG	GG	GG	GG	GG	GG
	AX-94396186	CC	CC	TT	TT	TT	CC	CC	CC	CC	TT	TT	TT	TT	TT	TT	TT	TT	TT	TT	TT	TT	TT	TC	CC	CC	TT	TT	TT	CC	TT	TT	TT	TT	TT	TT	TT	TT	CC	TT	TT	TT	TT	TT	TT	TT	TT	TT	CC
	AX-94396447	GG	GG	GG	CC	NA	GG	GG	GG	GG	GG	GG	GG	GG	CC	GG	GG	CC	GG	GG	GG	CC	GG	CG	CC	GG	CC	CC	NA	CC	GG	GG	GG	GG	GG	CC	GG	GG	CC	GG	GG	GG	CC	GG	GG	GG	GG	GG	GG
	AX-94396480	GG	AA	GG	GG	GG	GG	GG	GG	GG	GG	GG	GG	GG	GG	GG	GG	GG	GG	GG	GG	GG	GG	GG	GG	GG	GG	GG	AA	GG	GG	GG	GG	AG	GG	GG	GG	AA	GG	AA	GG	AA	GG	GG	GG	GG	GG	GG	GG
	AX-94396499	AA	CC	AA	AA	AA	AA	AA	AA	AA	AA	NA	AA	AA	AA	AA	AA	AA	AA	AA	AA	AA	AA	AA	AA	CC	AA	AA	AA	AA	AA	AA	AA	AA	AA	AA	AA	AA	AA	CC	AA	AA	AA	AA	AA	AA	AA	AA	AA
	AX-94396544	AA	AA	AA	AA	AA	AA	AA	AA	AA	AA	AA	AA	AA	AA	AA	AA	AA	AA	AA	AA	AA	AA	AA	AA	AA	AA	AA	AA	AA	AA	AA	AA	AA	AA	AA	AA	AA	AA	AA	AA	AA	AA	AA	AA	AA	AA	AA	AA
	AX-94396672	TT	AA	AA	TT	TT	TT	TT	TT	AA	AA	AA	AA	AA	AA	AA	AA	TT	AA	AA	AA	TT	TT	TT	AA	TT	TT	TT	TT	AA	AA	TT	AT	AA	AA	TT	AA	AA	TT	TT	TT	TT	TT	AA	TT	AA	AA	AA	TT
	AX-94396680	AG	AA	AA	AA	AA	AA	AG	AA	AA	AA	AG	AA	AA	AA	AA	AA	AA	AA	AA	AA	GG	GG	AA	GG	AA	AA	AA	AA	AG	GG	AA	AG	AA	AA	GG	AA	AG	AA	GG	AA	AG	AA	AA	GG	GG	AA	AA	GG
	AX-94396682	GG	GG	GG	AA	AA	AA	GG	AA	AA	AA	AA	AA	AA	GG	AA	AA	AA	AA	AA	GG	AA	GG	AA	GG	AA	AA	AA	GG	AA	AA	AA	AA	GG	GG	AA	AA	AA	GG	AA	AA	AA	AA	GG	AA	AA	AA	AA	GG
	AX-94396704	CC	TT	TT	TT	TT	TT	CC	CC	CC	CC	CC	TT	CC	CC	CC	CC	CC	CC	CC	CC	TT	CC	TT	TT	TT	CC	CC	CC	TT	CC	CC	CT	TT	TT	TT	CC	CC	CC	CC	TT	CC	TT	TT	TT	TT	CC	CC	TT
	AX-94396853	TT	TT	TT	TT	TT	TT	TT	TT	TT	TT	TT	TT	TT	TT	TT	TT	TT	TT	TT	TT	TT	TT	TT	TT	TT	TT	TT	TT	TT	CC	TT	TT	TT	TT	TT	TT	TT	TT	CC	TT	TT	TT	TT	CC	CC	TT	TT	TT
	AX-94396857	CC	CC	CC	TT	TT	TT	CC	CC	TT	TT	TT	TT	CC	TT	CC	CC	TT	TT	TT	CC	CC	CC	CC	CC	CC	CC	TT	CC	CC	TT	TT	NA	CC	CC	CC	NA	TT	CC	TT	TT	TT	TT	CC	CC	CC	TT	CC	TT
	AX-94396871	TT	TT	TT	CC	TT	CC	TT	TT	TT	TT	TT	TT	TT	TT	TT	TT	CC	TT	TT	TT	TT	TT	TT	TT	TT	CC	TT	TT	TT	TT	CC	TT	TT	TT	CC	TT	TT	CC	TT	TT	TT	CC	TT	CC	TT	TT	TT	CC
	AX-94396940	AA	AA	AA	AA	AA	AA	AA	CC	AA	AA	AA	AA	AA	AA	AA	AA	AA	AA	AA	AA	AA	AA	AA	AA	AA	AA	AA	AA	CC	AA	AA	AA	AA	AA	AA	AA	AA	AA	AA	AA	AA	AA	AA	AA	AA	CC	AA	AA
	AX-94397230	TT	CC	TT	TT	TT	TT	TT	CC	TT	TT	TT	TT	TT	TT	TT	TT	TT	CC	TT	TT	CC	TT	TT	TT	TT	TT	TT	TT	CC	TT	TT	TT	TT	TT	CC	TT	TT	TT	CC	TT	CC	TT	TT	CC	CC	CC	TT	CC
	AX-94397254	CC	CC	GG	GG	GG	CC	CC	CC	CC	GG	GG	CC	GG	GG	GG	GG	GG	GG	GG	GG	GG	CC	GG	NA	GG	GG	CC	GG	GG	GG	GG	CG	GG	CC	CC	CC	CC	GG	CC	CC	CC	GG	GG	CC	CC	CC	GG	CC
	AX-94397303	TC	CC	CC	CC	CC	CC	TC	CC	CC	CC	TC	TT	CC	TC	CC	TT	CC	CC	CC	TC	CC	CC	CC	CC	CC	CC	CC	CC	CC	CC	CC	CT	CC	TC	CC	CC	CC	CC	CC	TC	CC	CC	CC	CC	CC	CC	CC	CC
	AX-94397362	GG	CC	GG	GG	GG	GG	GG	GG	GG	GG	GG	GG	GG	GG	GG	GG	GG	GG	GG	GG	GG	GG	GG	GG	CC	GG	GG	GG	GG	GG	GG	GG	GG	GG	GG	GG	GG	GG	GG	GG	CC	GG	GG	GG	GG	GG	GG	CC
	AX-94397806	AA	CC	AA	AA	AA	CC	AA	CC	AA	AA	AA	AA	AA	AA	AA	AC	AA	AA	AA	AA	CC	CC	AA	AA	AA	CC	AA	AA	AA	AA	AA	AA	AA	AA	CC	AA	CC	CC	CC	AA	CC	AA	CC	AA	AA	NA	AA	CC
	AX-94397830	AA	AA	AA	AA	AA	AA	AA	AA	AA	AA	AA	AA	AA	GG	AA	AA	AA	AA	AA	AA	AA	AA	GG	GG	AA	AA	AA	AA	GG	AA	AA	GG	AA	AA	AA	AA	GG	GG	GG	AA	GG	AA	AA	GG	AA	GG	AA	AA
	AX-94397869	GG	CC	GG	GG	GG	GG	GG	GG	GG	GG	GG	GG	GG	GG	GG	GG	GG	GG	GG	GG	CC	GG	GG	GG	CC	GG	GG	CC	GG	GG	GG	GG	GG	GG	GG	GG	CC	GG	CC	GG	CC	GG	GG	CC	GG	GG	GG	GG
	AX-94398071	CC	GG	GG	CC	CC	GG	CC	CC	GG	GG	GG	GG	GG	GG	GG	GG	CC	GG	GG	CC	CC	GG	CC	GG	GG	CC	GG	CC	GG	GG	GG	GG	CC	GG	CC	GG	GG	GG	GG	GG	GG	CC	CC	GG	CC	CG	GG	GG
	AX-94398217	TT	TT	TT	TT	TT	TT	TT	TT	TT	TT	TT	TT	TT	TT	TT	TT	TT	TT	TT	TT	TT	TT	TT	TT	TT	TT	TT	TT	GG	TT	TT	GT	TT	TT	TT	TT	TT	TT	TT	TT	TT	TT	TT	GG	TT	TT	TT	TT
	AX-94398320	AA	AA	GG	AA	AA	AA	AA	AA	AA	AA	NA	GG	GG	GG	AA	GG	AA	GG	GG	GG	AA	GG	AA	GG	AA	AA	AA	AA	AA	AA	AA	AA	GG	AA	AA	AA	AA	AA	AA	AA	GG	AA	GG	AA	AA	AA	AA	AA
	AX-94398361	GG	TT	GG	GG	GG	GG	GG	GG	TT	TT	GG	GG	GG	GG	GG	GG	GG	GG	GG	GG	GG	GG	GG	GG	GG	GG	GG	GG	GG	GG	GG	GG	GG	GG	GG	GG	GG	GG	TT	GG	GG	GG	GG	GG	GG	TT	GG	GG
	AX-94398472	TT	CC	TT	TT	TT	TT	TT	TT	TT	TT	TT	TT	TT	TT	TT	TT	TT	TT	TT	TT	TT	CC	TT	CC	TT	TT	TT	TT	TT	CC	TT	TT	TT	TT	CC	TT	TT	TT	TT	TT	TT	TT	TT	CC	CC	TT	TT	TT
	AX-94398706	CC	CC	TT	CC	CC	TT	CC	CC	CC	CC	TT	TT	TT	TT	TT	TT	CC	TT	TT	TT	CC	TT	CC	TT	TT	CC	TT	CC	TT	TT	CC	TT	CC	TT	CC	CC	CC	TT	TT	TT	TT	CC	TT	TT	TT	TT	TT	CC
	AX-94398741	TT	TT	CC	TT	TT	TT	TT	CC	TT	CC	CC	TT	CC	CC	CC	CC	TT	CC	CC	CC	TT	TT	TT	TT	CC	CC	TT	TT	CC	CC	TT	CT	TT	CC	TT	CC	TT	TT	TT	TT	TT	TT	CC	TT	TT	TT	CC	TT
	AX-94398760	GG	GG	GG	GG	GG	GG	GG	GG	NA	GG	GG	GG	GG	CC	GG	GG	CC	GG	GG	GG	GG	GG	GG	NA	GG	GG	GG	GG	GG	GG	CC	CG	CC	GG	GG	CC	GG	GG	GG	GG	GG	CC	GG	GG	GG	GG	GG	CC
	AX-94398853	CC	CC	CC	CC	CC	CC	CC	CC	TT	CC	CC	TT	TT	TT	CC	CC	CC	CC	CC	CC	CC	TT	TC	CC	CC	CC	CC	CC	CC	CC	CC	CT	CC	TT	CC	CC	CC	CC	CC	TT	CC	CC	CC	CC	TT	TT	CC	CC
	AX-94398969	CC	AA	AA	CC	CC	CC	CC	CC	CC	CC	CC	CC	AA	AA	CC	CC	CC	AA	CC	CC	CC	AA	CC	AA	CC	AA	CC	CC	CC	CC	AA	CC	CC	CC	AA	CC	AA	AA	CC	CC	CC	CC	CC	AA	AA	CC	CC	CC
	AX-94399040	GG	GG	GG	AA	GG	GG	GG	GG	GG	GG	GG	GG	GG	GG	GG	GG	GG	GG	GG	GG	GG	GG	AA	GG	GG	GG	GG	GG	GG	GG	GG	GG	GG	GG	GG	AA	AA	GG	GG	GG	AA	AA	GG	AA	GG	GG	GG	GG
	AX-94399059	AA	AA	AA	AA	AA	AA	AA	AA	AA	AA	AA	AA	NA	AA	AA	AA	AA	AA	CC	CC	AA	AA	AA	AA	AA	AA	AA	AA	AA	AA	AA	AA	AA	AA	AA	AA	CC	AA	AA	AA	AA	AA	CC	AA	AA	AA	AA	AA
	AX-94399171	GG	NA	AA	AA	AA	AA	GG	AA	GG	GG	AA	AA	AA	AA	AA	AA	AA	AA	AA	AA	GG	GG	AA	AA	AA	AA	AA	AA	GG	GG	AA	AA	AG	GG	AA	AA	AA	AA	AA	AA	AA	AA	GG	AA	AA	AA	AA	AA
	AX-94399292	AA	AA	AA	AA	AA	AA	AA	AA	AA	AA	AA	AA	AA	AA	AA	AA	AA	AA	AA	AA	AA	AA	AA	AA	AA	AA	AA	AA	AA	AA	AA	AA	AA	AA	AA	AA	AA	AA	CC	AA	AA	AA	AA	CC	AA	AA	AA	AA
	AX-94399544	AA	AA	AA	AA	AA	AA	AA	AA	AA	AA	AA	AA	AA	AA	AA	AA	AA	AA	AA	AA	AA	AA	AA	AA	AA	AA	AA	AA	AA	AA	AA	AA	AA	AA	AA	AA	AA	AA	AA	AA	AA	AA	AA	AA	AG	AA	AA	AA
	AX-94399591	AA	AA	AA	AA	AA	CC	AA	AA	AA	CC	CC	CC	CC	AA	CC	AA	CC	AA	CC	CC	AA	CC	CC	CC	AA	CC	AA	CC	CC	CC	CC	AC	AA	AA	AA	CC	CC	CC	AA	CC	AA	CC	CC	CC	AA	AA	CC	CC
	AX-94399675	TT	TT	TT	TT	TT	TT	TT	TT	TT	TT	TT	TT	TT	TT	TT	TT	TT	TT	TT	TT	TT	TT	TT	TT	TT	TT	TT	TT	CC	TT	TT	TT	TT	TT	TT	TT	TT	TT	TT	TT	TT	TT	TT	TT	TT	TT	TT	TT
	AX-94399725	TT	TT	NA	TT	TT	GG	TT	TT	TT	TT	TT	TT	TT	TT	TT	TT	TT	TT	TT	TT	TT	GG	GG	TT	TT	TT	TT	TT	TT	TT	TT	TT	TT	TT	TT	TT	TT	TT	TT	TT	GG	TT	TT	TT	TT	GG	TT	GG
	AX-94399941	CC	TT	CC	CC	CC	CC	CC	CC	CC	CC	CC	CC	CC	CC	CC	CC	CC	CC	CC	CC	CC	CC	CC	CC	CC	CC	CC	CC	CC	CC	CC	CC	CC	CC	CC	CC	CC	CC	TT	CC	CC	CC	CC	CC	CC	CC	CC	CC
	AX-94399951	TT	TT	TT	TT	TT	TT	TT	TT	TT	TT	TT	TT	TT	TT	TT	TT	TT	TT	TT	TT	TT	TT	TT	TT	TT	TT	TT	TT	TT	TT	TT	TT	TT	TT	TT	TT	TT	TT	TT	TT	TT	TT	TT	TT	TT	TT	TT	TT
	AX-94399988	TT	TT	TT	TT	TT	TT	TT	TT	TT	TT	TT	TT	TT	TT	TT	TT	TT	TT	TT	TT	TT	TT	TT	TT	TT	CC	CC	TT	TT	TT	TT	TT	TT	TT	TT	CC	TT	TT	CC	TT	TT	TT	TT	TT	TT	TT	TT	TT
	AX-94400011	CC	CC	CC	CC	CC	TT	CC	CC	CC	CC	CC	CC	CC	CC	CC	CC	CC	CC	CC	CC	CC	CC	CC	CC	CC	TT	TT	CC	CC	CC	CC	CC	CC	CC	CC	TT	CC	CC	CC	CC	CC	CC	CC	CC	CC	CC	CC	CC
	AX-94400142	GG	AA	GG	GG	GG	GG	GG	GG	GG	GG	GG	GG	GG	GG	GG	GG	GG	GG	AA	GG	GG	AA	GG	GG	GG	GG	GG	AA	GG	AA	GG	GG	GG	GG	GG	GG	AG	GG	GG	AA	GG	GG	GG	GG	GG	AA	GG	GG
	AX-94400196	AA	GG	GG	GG	AA	AA	AA	GG	GG	GG	AG	AA	AA	GG	GG	GG	GG	GG	GG	GG	AA	AA	AA	AA	GG	GG	GG	GG	AA	GG	GG	AA	GG	GG	AA	AA	GG	GG	GG	AA	GG	GG	GG	GG	GG	GG	GG	GG
	AX-94400211	AA	AA	AA	AA	AA	AA	AA	AA	AA	AA	AA	AA	AA	AA	AA	AA	AA	AA	AA	AA	AA	AA	AA	AA	AA	AA	AA	AA	AA	AA	AA	AA	AA	AA	AA	AA	AA	AA	AA	GG	AA	AA	AA	AA	GG	AA	AA	AA
	AX-94400252	AA	AA	AA	AA	AA	AA	AA	AA	GG	AA	AA	AA	AA	AA	GG	AA	AA	AA	AA	AA	GG	GG	AA	AA	AA	GG	AA	AA	AA	AA	AA	AA	AA	AA	AA	GG	AA	AA	AA	AA	AA	AA	AA	GG	GG	AG	AA	AA
	AX-94400275	TT	TT	TT	TT	TT	TT	TT	TT	TT	TT	TT	TT	TT	TT	TT	TT	TT	TT	TT	TT	TT	CC	TT	CC	TT	TT	TT	TT	TT	TT	TT	TT	TT	TT	TT	TT	TT	CC	TT	TT	TT	TT	TT	TT	TT	TT	TT	TT
	AX-94400290	TT	TT	TT	TT	TT	TT	TT	TT	TT	TT	TT	TT	TT	TT	TT	TT	TT	TT	TT	TT	TT	CC	TT	CC	TT	TT	TT	TT	TT	TT	TT	TT	TT	TT	TT	TT	TT	TT	TT	TT	TT	TT	TT	TT	CC	TT	TT	TT
	AX-94400296	GG	GG	GG	GG	GG	GG	GG	CG	CG	GG	GG	GG	GG	GG	CG	GG	GG	GG	CG	GG	GG	GG	GG	GG	GG	GG	GG	GG	GG	GG	GG	GG	GG	GG	GG	GG	GG	CG	GG	GG	GG	GG	GG	GG	GG	GG	GG	GG
	AX-94400331	TT	TC	CC	CC	TC	CC	TT	CC	CC	CC	CC	CC	CC	CC	CC	CC	CC	CC	CC	CC	NA	CC	TT	CC	CC	TT	CC	CC	CC	CC	CC	CC	CC	CC	CC	CC	CC	CC	CC	CC	CC	NA	CC	CC	CC	CC	CC	CC
	AX-94400346	TT	CC	TT	TT	TT	TT	TT	TT	TT	TT	TT	TT	TT	TT	TT	TT	TT	TT	TT	TT	TT	TT	TT	TT	CC	TT	TT	TT	TT	TT	TT	TT	TT	TT	TT	TT	TT	TT	TT	TT	CC	TT	TT	TT	TT	TT	TT	CC
	AX-94400371	TT	TT	TT	TT	TT	TT	TT	TT	TT	TT	TT	TT	TT	TT	TT	TT	TT	TT	TT	TT	TT	CC	TT	CC	TT	TT	TT	TT	TT	TT	TT	TT	TT	TT	TT	TT	TT	CC	TT	TT	TT	TT	TT	TT	TT	TT	TT	TT
	AX-94400451	CC	GG	CC	CC	CC	CC	CC	CC	CC	CC	CC	CC	CC	CC	CC	CC	CC	CC	CC	CC	CC	GG	CC	CC	CC	CC	CC	GG	CC	CC	CC	CC	CC	CC	CC	CC	CG	CC	CC	GG	CC	CC	CC	CC	CC	GG	CC	CC
	AX-94400468	GG	AA	GG	GG	GG	GG	GG	GG	GG	GG	GG	AA	GG	GG	GG	AA	GG	AA	GG	GG	GG	AA	GG	GG	GG	AA	GG	GG	AA	GG	GG	AG	GG	GG	GG	GG	AG	AA	AA	GG	GG	GG	GG	AA	GG	AA	GG	GG
	AX-94400483	GG	GG	AA	GG	AA	AA	GG	AA	AA	GG	AA	GG	GG	AA	GG	AA	AA	GG	GG	GG	GG	AG	GG	AA	GG	GG	AA	GG	AA	AA	GG	NA	AA	AA	AA	GG	AA	AG	GG	GG	GG	AA	GG	GG	AG	AA	GG	AA
	AX-94400545	AA	GG	AA	AA	AA	AA	AA	AA	AA	AA	AA	AA	NA	AA	AA	AA	AA	AA	AA	AA	AA	GG	AA	AA	AA	AA	AA	GG	AA	AA	AA	AA	NA	AA	AA	AA	AG	AA	AA	GG	AA	AA	AA	AA	AA	GG	AA	AA
	AX-94400582	TT	CC	TT	TT	TT	TT	TT	TT	TT	TT	TT	TT	TT	CC	TT	TT	TT	TT	TT	TT	TT	CC	TT	CC	TT	CC	TT	TT	TT	TT	TT	TT	TT	TT	CC	TT	CC	CC	CC	TT	CC	TT	TT	CC	CC	CC	TT	CC
	AX-94400696	CC	CC	CG	CG	CG	CC	CC	CC	CC	CG	CG	CC	CG	CG	CG	CG	CG	CG	CG	CG	CG	CC	CG	CG	CG	CG	CC	CG	CG	CG	CG	NA	CG	CC	CC	CC	CC	CC	CC	CC	CC	CG	NA	CC	CC	CC	CG	CC
	AX-94400729	GG	GG	GG	GG	CC	GG	GG	GG	CG	CG	GG	GG	CC	CC	CG	CG	GG	GG	CG	GG	CC	GG	GG	GG	GG	CC	CC	GG	GG	GG	GG	CG	GG	GG	GG	CC	CC	CC	CC	CC	GG	GG	GG	GG	GG	GG	GG	CC
	AX-94400797	TT	TT	GG	GG	GG	TT	TT	TT	TT	TT	TT	TT	TT	TT	TT	GG	NA	TT	TT	TT	GG	TT	GG	GG	GG	GG	GG	GG	GG	TT	GG	GG	GG	TT	TT	GG	TT	GG	GG	TT	TT	GG	GG	GG	TT	TT	TT	GG
	AX-94400920	TT	CC	TT	TT	TT	TT	TT	CC	TT	TT	TT	TT	TT	TT	TT	TT	TT	TT	TT	TT	TT	TT	TT	TT	TT	TT	TT	TT	TT	TT	CC	TT	TT	TT	CC	TT	CC	TT	CC	TT	TT	TT	TT	CC	TT	CC	TT	CC
	AX-94401058	GG	GG	GG	GG	GG	CC	GG	GG	CC	GG	GG	GG	GG	CC	GG	GG	GG	GG	GG	GG	GG	GG	GG	GG	CC	GG	CC	GG	GG	GG	GG	GG	GG	GG	GG	GG	CG	CC	CC	GG	CC	GG	GG	GG	GG	GG	GG	GG
	AX-94401169	GG	GG	GG	GG	GG	GG	GG	GG	GG	GG	GG	GG	GG	GG	GG	GG	GG	GG	GG	GG	GG	GG	GG	GG	GG	GG	GG	GG	GG	GG	GG	GG	GG	GG	GG	GG	GG	GG	GG	AG	GG	GG	GG	GG	AG	GG	GG	GG
	AX-94401211	AA	AA	AA	AA	AA	GG	AA	AA	GG	AA	AA	AA	AA	AA	AA	AA	AA	AA	AA	AA	GG	AA	AA	AA	AA	AA	GG	AA	AA	AA	AA	AA	AA	AA	AA	AA	AA	AA	AA	AA	AA	AA	AA	AA	GG	AA	AA	GG
	AX-94401232	CC	CC	CC	CC	CC	CC	CC	AA	CC	CC	CC	AA	CC	CC	CC	CC	CC	CC	CC	CC	CC	CC	CC	CC	CC	CC	CC	CC	CC	CC	CC	CC	CC	CC	CC	CC	CC	AA	CC	AA	CC	CC	CC	CC	CC	AC	CC	CC
	AX-94401263	TT	TT	TT	TT	TT	TT	TT	TT	TT	TT	TT	TT	TT	TT	TT	TT	TT	TT	TT	TT	TT	TT	TT	GG	TT	TT	TT	TT	TT	TT	TT	TT	TT	TT	TT	GG	TT	GG	GG	TT	TT	TT	TT	TT	TT	TT	TT	TT
	AX-94401336	GG	CC	GG	GG	GG	CC	GG	CC	GG	GG	GG	GG	GG	CC	GG	GG	GG	GG	GG	GG	CC	GG	GG	GG	GG	CC	GG	GG	CG	GG	GG	NA	GG	CC	GG	GG	CC	CC	CC	GG	CC	GG	GG	CC	GG	GG	GG	CC
	AX-94401378	CC	CC	CC	CC	CC	CC	CC	CC	CC	CC	CC	CC	CC	CC	CC	CC	CC	CC	CC	CC	CC	CC	CC	CC	CC	CC	CC	CC	CC	CC	CC	CC	CC	CC	CC	CC	CC	CC	CC	CC	CC	CC	CC	TT	TT	CC	CC	CC
	AX-94401392	AA	AA	AA	AA	AA	AA	AA	AA	AA	AA	GG	AA	AA	AA	AA	AA	AA	AA	AA	GG	GG	AA	AG	AA	AA	GG	AA	AA	AA	AA	GG	AG	AA	AA	AA	AA	AA	AA	AA	AA	AA	AA	AA	AA	AA	AA	AA	AA
	AX-94401482	CC	CC	CC	CC	CC	CC	CC	CC	CC	CC	CC	CC	CC	TT	CC	CC	TT	CC	CC	CC	CC	CC	CC	CC	CC	CC	CC	CC	CC	CC	TT	CT	TT	CC	CC	CC	CC	CC	CC	CC	CC	TT	TT	CC	CC	CC	CC	TT
	AX-94401499	TT	TT	TT	CC	CC	TT	TT	TT	TT	CC	TT	TT	CC	TT	TT	TT	CC	TT	CC	TT	CC	TT	CC	TT	TT	TT	TT	TT	TT	TT	TT	TT	TT	TT	TT	TT	CC	TT	TT	TT	CC	CC	CC	TT	TT	CC	TT	TT
	AX-94401553	AA	AA	AA	TT	TT	TT	AA	AA	TT	AA	AA	AA	TT	AA	AA	AA	AA	AA	AA	AA	TT	AA	TT	AA	AA	AA	AA	AA	TT	AA	AA	AA	AA	AA	AA	AA	AA	AA	AA	TT	TT	TT	AA	AA	AA	AA	AA	AA
	AX-94401616	AA	AA	TT	AA	TT	AA	AA	AA	AA	AA	AA	AA	TT	AA	TT	AA	AA	AA	TT	AA	AA	AA	AA	TT	AA	AA	AA	TT	TT	AA	AA	AA	AA	AA	TT	AA	AA	AA	AA	AA	AA	AA	AA	AA	AA	AA	AA	AA
	AX-94401844	TT	GG	TT	TT	TT	TT	TG	TT	TT	TT	GG	GG	GG	TT	TT	GG	TT	GG	TT	TT	GG	TT	TT	TT	TT	TT	TT	GG	GG	TT	GG	GG	TT	TT	TT	TT	GG	TT	TT	GG	TT	TT	TT	GG	TT	TT	TT	TT
	AX-94401862	AA	AA	AA	AA	AA	AA	AA	AA	AA	AA	AA	AA	AA	AA	AA	AA	AA	AA	AA	AA	AA	AA	AA	AA	AA	AA	AA	AA	AA	AA	AA	AA	AA	AA	AA	AA	GG	AA	GG	AA	GG	AA	AA	GG	AA	AA	AA	AA
	AX-94402003	GG	AA	AA	AA	AA	AA	GG	AA	AA	AA	AA	AA	AA	AA	AA	AA	AA	AA	AA	AA	AA	AA	AA	AA	AA	GG	GG	GG	AA	AA	AA	AA	AA	GG	GG	GG	AA	GG	AA	AA	AA	AA	GG	AA	GG	AA	AA	GG
	AX-94402018	GG	GG	TT	GG	GG	GG	GG	TT	TT	GG	GG	GG	GG	GG	GG	TT	GG	GG	GG	GG	GG	GG	GG	TT	TT	GG	GG	GG	GG	GG	GG	GT	TT	GG	GG	GG	TT	GG	TT	GG	TT	GG	GG	TT	TT	GG	GG	TT
	AX-94402160	GG	GG	TT	GG	GG	GG	GG	TT	TT	TT	TT	TT	TT	TT	TT	TT	GG	TT	TT	TT	GG	GG	GG	TT	TT	GG	TT	TT	TT	TT	GG	GT	TT	GG	GG	GG	GG	TT	GG	TT	GG	GG	TT	GG	GG	TT	TT	GG
	AX-94402253	CC	TT	TT	CC	CC	CC	CC	CC	TT	TT	CC	TT	TT	CC	TT	CC	TT	TT	TT	TT	TT	CC	TT	CC	CC	CC	CC	CC	TT	CC	CC	CC	CC	CC	CC	CC	CC	CC	TT	CC	CC	CC	CC	CC	TT	TT	CC	CC
	AX-94402375	TT	TT	TT	CC	CC	CC	TT	TT	TT	CC	CC	CC	TT	CC	CC	TT	CC	CC	TT	TT	CC	CC	CC	CC	CC	CC	CC	CC	CC	CC	CC	CC	TT	CC	TT	CC	CC	CC	CC	CC	CC	CC	TT	CC	CC	TT	TT	CC
	AX-94402385	GG	GG	GG	GG	GG	GG	GG	GG	GG	GG	AA	AA	GG	GG	GG	GG	GG	GG	GG	GG	GG	GG	GG	GG	GG	AA	AA	GG	AA	GG	GG	AA	GG	AA	AA	AA	GG	GG	GG	AA	GG	GG	GG	GG	GG	GG	GG	GG
	AX-94402393	GG	AA	GG	AA	AA	AA	GG	AA	GG	AA	GG	GG	GG	GG	AA	GG	AA	GG	GG	GG	AA	AA	GG	GG	AA	AA	GG	GG	AA	GG	AA	GG	GG	AA	AA	GG	AA	AA	AA	GG	AA	AA	GG	GG	GG	AA	GG	GG
	AX-94402431	TT	GG	GG	GG	TT	GG	TT	GG	TT	GG	GG	GG	TT	GG	TT	TT	GG	GG	TT	GG	GG	GG	GG	TT	TT	TT	TT	TT	GG	GG	GG	GG	GG	GG	TT	TT	TT	TT	TT	GG	TT	GG	TT	GG	GG	GG	GG	GG
	AX-94402434	AA	GG	AA	AA	AA	AA	AA	AA	AA	AA	AA	GG	GG	AA	AA	AA	GG	AA	AA	GG	AA	GG	AA	AA	AA	AA	AA	AA	GG	GG	GG	AG	GG	AA	AA	AA	AA	GG	GG	AA	GG	GG	GG	AA	AA	AA	GG	GG
	AX-94402591	GG	AA	GG	GG	GG	GG	GG	AA	GG	GG	GG	GG	GG	GG	GG	GG	GG	GG	GG	GG	GG	GG	AA	GG	GG	GG	GG	GG	GG	GG	GG	GG	GG	GG	GG	GG	GG	GG	GG	GG	GG	GG	GG	AA	GG	GG	GG	GG
	AX-94402657	AA	AA	GG	GG	AA	GG	AA	GG	GG	GG	GG	GG	GG	GG	GG	AA	GG	GG	GG	GG	AA	GG	AA	GG	GG	AA	AA	GG	GG	GG	GG	GG	GG	GG	AA	GG	GG	GG	GG	GG	GG	GG	GG	GG	GG	AA	GG	GG
	AX-94402727	AG	GG	AA	GG	GG	GG	AG	GG	GG	GG	AA	AA	AA	GG	GG	AG	AG	GG	AG	AA	GG	AA	GG	AG	AG	AG	GG	GG	AA	GG	AG	AG	GG	GG	GG	GG	AA	AG	AG	NA	AG	GG	GG	AG	AG	GG	GG	AG
	AX-94402973	GG	AA	AA	AA	AA	AA	GG	AA	AA	AA	GG	GG	AA	GG	AA	GG	AA	AA	AA	GG	AA	AA	AG	AA	AA	AA	AA	AA	GG	AA	AA	AG	AA	AG	AA	AA	AA	AA	AA	GG	AA	AA	AA	AA	AA	AA	AA	AA
	AX-94402982	CC	CC	CC	CC	CC	CC	CC	CC	CC	CC	TC	CC	CC	CC	CC	CC	CC	TC	CC	CC	CC	CC	CC	CC	CC	CC	CC	CC	TT	CC	CC	CC	CC	TT	CC	CC	CC	CC	CC	TC	CC	CC	CC	TC	TC	CT	CC	CC
	AX-94403103	CC	TT	TT	CC	CC	TT	CC	TT	TT	CC	CC	TT	TT	TT	TT	TT	CC	TT	TT	TT	CC	TT	CC	TT	CC	CC	TT	CC	TT	TT	TT	CC	TT	CC	CC	CC	TT	TT	TT	TT	CC	CC	CC	TT	TT	TT	CC	TT
	AX-94403245	AA	AA	AA	AA	AA	AA	AA	AA	AA	AA	AA	AA	AA	AA	AA	AA	AA	AA	AA	AA	AA	GG	AA	GG	AA	AA	AA	AA	AA	AA	AA	AA	AA	AA	AA	AA	AA	AA	AA	AA	AA	AA	AA	AA	GG	AA	AA	AA
	AX-94403365	GG	GG	GG	GG	GG	GG	GG	GG	GG	GG	GG	GG	GG	GG	GG	GG	GG	GG	GG	GG	GG	AG	GG	NA	GG	GG	GG	GG	GG	GG	GG	GG	GG	GG	GG	GG	GG	GG	GG	GG	GG	GG	GG	GG	GG	GG	GG	AA
	AX-94403469	TT	TT	TT	NA	TT	TT	TT	TT	TT	TT	TT	TT	TT	TT	CC	TT	TT	TT	TT	TT	TT	CC	TT	TT	TT	TT	TT	CC	TT	TT	TT	TT	TT	TT	TT	TT	TT	TT	TT	TT	TT	TT	TT	TT	TT	TT	TT	TT
	AX-94403602	CC	CC	CC	CC	CC	CC	CC	CC	CC	CC	TT	CC	CC	CC	CC	CC	CC	CC	CC	CC	CC	CC	CC	CC	CC	CC	CC	CC	CC	CC	CC	CC	CC	CC	CC	CC	CC	CC	CC	CC	CC	CC	TT	CC	CC	CC	CC	CC
	AX-94403617	CC	CC	CC	CC	CC	GG	CC	CC	GG	CC	GG	GG	CC	CC	GG	CC	CC	GG	GG	GG	CC	GG	CC	CC	CC	GG	GG	CC	CC	CC	GG	GG	CC	GG	CC	GG	CC	CC	GG	CC	CC	CC	CC	CC	CC	GG	CC	CC
	AX-94403698	AA	AA	AA	AA	AA	AA	AA	AA	AA	AA	AA	AA	AA	AA	AA	AA	AA	AA	AA	AA	AA	AA	AA	GG	AA	AA	AA	AA	AA	AA	AA	AA	AA	AA	AA	AA	AA	AA	AA	AA	AA	AA	AA	AA	GG	AA	AA	AA
	AX-94403832	GG	AA	AA	GG	GG	GG	GG	AA	AA	AA	AA	AA	AA	AA	AA	AA	GG	AA	AA	AA	GG	AA	GG	AA	AA	AA	GG	AA	AA	AA	AA	AA	AA	AA	GG	AA	AA	AA	AA	GG	AA	GG	AA	AA	GG	AA	AA	AA
	AX-94403953	GG	NA	GG	GG	GG	GG	GG	GG	GG	GG	GG	GG	GG	GG	GG	GG	GG	GG	GG	GG	GG	GG	GG	GG	GG	GG	GG	GG	GG	AA	GG	GG	GG	GG	GG	GG	AA	AA	GG	GG	AA	GG	GG	AA	AA	GG	AA	GG
	AX-94403987	TT	TT	GG	TT	TT	TT	TT	TT	TT	TT	TT	TT	TT	GG	TT	TT	TT	TT	TT	TT	TT	TT	TT	TT	TT	TT	TT	TT	TT	TT	TT	TT	TT	TT	TT	TT	TT	TT	TT	TT	TT	TT	GG	TT	TT	TT	TT	TT
	AX-94404008	CC	CC	CC	CC	CC	CC	CC	CC	CC	CC	CC	CC	CC	CC	CC	CC	CC	CC	CC	CC	CC	CC	CC	CC	CC	CC	CC	CC	CC	CC	CC	CC	CC	CC	CC	CC	CC	CC	CC	CC	CC	CC	CC	CC	CC	CC	CC	CC
	AX-94404034	AA	AA	AG	AG	AG	AA	AA	AA	AA	AG	AG	AA	AG	AG	AG	AG	AG	AG	AG	AG	AG	AA	AG	AG	AG	AG	AA	AG	AG	AG	AG	AG	AG	AA	AA	AA	AA	AA	AA	AA	AA	AG	AG	AA	AA	AA	AG	AA
	AX-94404038	GG	GG	AA	GG	GG	GG	GG	GG	GG	GG	GG	GG	GG	GG	GG	GG	GG	GG	GG	GG	GG	GG	GG	AA	GG	GG	GG	GG	AA	GG	GG	AG	AA	GG	GG	GG	GG	GG	AA	GG	GG	GG	GG	AA	GG	GG	GG	GG
	AX-94404264	AA	AA	AA	AA	AA	AA	AA	AA	AA	AA	AA	AA	AA	AA	AA	AA	AA	AA	AA	AA	AA	GG	AA	GG	AA	AA	AA	AA	AA	AA	AA	AA	AA	AA	AA	AA	AA	GG	AA	AA	AA	AA	AA	AA	GG	AA	AA	AA
	AX-94404280	CC	TT	CC	TT	TT	CC	CC	CC	CC	CC	CC	CC	CC	CC	CC	CC	TT	CC	CC	CC	CC	CC	CC	CC	CC	CC	TT	TT	CC	CC	CC	CC	CC	CC	CC	TT	CC	CC	CC	CC	CC	TT	TT	CC	CC	CC	CC	CC
	AX-94404286	TT	TT	TT	TT	TT	TT	TT	TT	TT	TT	TT	TT	TT	TT	TT	TT	TT	TT	TT	TT	TT	TT	TT	TT	TT	TT	TT	TT	TT	TT	TT	TT	TT	TT	TT	TT	TT	TT	TT	TT	TT	TT	TT	TT	TT	TT	TT	TT
	AX-94404308	AA	AA	AA	AA	AA	AA	AA	AA	AA	AA	AA	GG	AA	AA	AA	AA	AA	AA	AA	AA	AA	AA	AA	AA	AA	AA	AA	AA	AA	AA	AA	AA	AA	AA	AA	AA	GG	AA	AA	GG	GG	AA	AA	AA	GG	AA	AA	AA
	AX-94404380	AA	AA	GG	AA	AA	AA	AA	GG	AA	AA	GG	AA	GG	GG	AA	GG	AA	AA	AA	GG	AA	GG	AA	GG	AA	GG	AA	GG	AA	AA	GG	AA	AA	AA	AA	AA	AA	AA	AA	AA	AA	AA	GG	AA	GG	AG	GG	AA
	AX-94404757	AA	AA	AA	AA	AA	AA	AA	AA	AA	AA	AA	AA	AA	AA	AA	AA	AA	AA	AA	AA	AA	AA	AA	AA	AA	AA	AA	AA	AA	AA	AA	AA	AA	AA	AA	AA	AA	AA	AA	AA	AA	AA	AA	AA	AA	AA	AA	AA
	AX-94404765	GG	AA	GG	GG	GG	GG	GG	GG	GG	GG	GG	GG	GG	GG	GG	GG	GG	GG	GG	GG	GG	GG	GG	GG	GG	GG	GG	GG	GG	GG	GG	GG	GG	GG	GG	GG	GG	GG	GG	GG	GG	GG	GG	GG	GG	GG	GG	GG
	AX-94404804	AA	AA	AA	GG	AA	AA	AA	AA	AA	GG	AA	AA	AA	AA	AA	AG	GG	AA	AA	AA	AA	AA	AA	GG	AA	AA	AA	AA	AA	AA	GG	NA	GG	AA	AA	AA	AA	AA	AA	GG	AA	GG	AA	AA	NA	AA	AA	AA
	AX-94404884	AA	GG	AA	AA	AA	AA	AA	AA	AA	AA	AA	AA	GG	AA	AA	AA	AA	AA	GG	GG	AA	AA	AA	AA	AA	AA	AA	AA	AA	AA	AA	AA	AA	AA	AA	AA	AA	AA	AA	AA	AA	AA	AA	AA	AA	AA	AA	AA
	AX-94404950	GG	GG	GG	GG	GG	GG	GG	GG	GG	GG	GG	GG	GG	GG	GG	GG	GG	GG	GG	GG	GG	GG	GG	GG	GG	GG	GG	GG	GG	GG	GG	GG	GG	GG	GG	GG	GG	GG	GG	GG	GG	GG	GG	GG	GG	GG	GG	GG
	AX-94404953	TG	TT	TT	TG	TG	TG	TG	TG	TT	TT	TT	TT	TT	TT	TT	TT	TT	TT	TG	TT	TG	TT	TT	TT	TT	TT	TT	TG	TG	TT	TT	NA	TT	NA	TG	TT	TT	TT	GT	NA	TT	TG	TG	TT	TT	NA	TT	TT
	AX-94405010	GG	AG	AG	GG	GG	AG	GG	AG	GG	GG	GG	GG	GG	GG	AG	GG	GG	GG	GG	GG	GG	GG	GG	GG	GG	GG	GG	GG	AG	AG	AG	AG	GG	GG	GG	GG	AG	AG	AG	AG	GG	GG	GG	GG	AG	AG	GG	AG
	AX-94405024	GG	GG	GG	GG	GG	GG	GG	GG	GG	GG	GG	GG	GG	GG	GG	GG	GG	GG	GG	GG	GG	GG	GG	GG	GG	GG	GG	GG	GG	GG	GG	GG	GG	GG	GG	GG	AG	GG	GG	GG	GG	GG	GG	GG	GG	GG	GG	GG
	AX-94405090	TT	TT	TT	TT	TT	TT	TT	TT	TT	TT	TT	TT	TT	TT	TT	TT	TT	TT	TT	TT	CC	TT	TT	TT	TT	TT	TT	TT	TT	TT	TT	TT	TT	TT	TT	TT	CC	TT	TT	CC	TT	TT	TT	TT	CC	TT	TT	TT
	AX-94405122	TC	NA	TT	CC	CC	TT	TC	TT	TT	TT	CC	CC	CC	TT	TT	CC	NA	CC	CC	CC	CC	TT	CC	TT	TT	CC	TT	CC	TT	TT	CC	NA	TT	TT	NA	TT	TT	CC	NA	TT	CC	CC	CC	TT	CC	CC	TT	CC
	AX-94405141	AC	AA	NA	AA	AA	AA	AC	AC	AC	AA	AA	AA	AA	AC	AC	AA	AA	AA	AA	AC	AA	AC	AA	AA	AC	AC	AC	AA	AA	AC	AA	NA	AC	AA	AA	AC	AC	AA	AC	AA	AC	AA	AC	AC	AA	AA	AC	AA
	AX-94405340	TC	TT	TC	TT	TT	TT	TC	TT	TT	CC	TC	CC	TC	CC	CC	TT	TT	TC	TC	TC	TT	CC	TC	TT	TT	TC	TC	TT	TT	CC	TT	CT	TC	TC	TC	TT	CC	TC	CT	TC	CC	TT	TT	TC	TC	CT	TC	TT
	AX-94405355	TT	TT	TT	TT	TT	TT	TT	TT	TT	TT	NA	TT	TT	TT	TT	TT	TT	TT	TT	TT	TT	TT	TT	TT	TT	TT	TT	TT	GG	TT	TT	TT	TT	TT	TT	TT	TT	TT	TT	TT	TT	TT	TT	TT	TT	TT	TT	TT
	AX-94405438	CC	NA	TT	TT	TT	TT	CC	TT	CC	CC	TT	TT	TT	TT	TC	TT	TT	TT	TT	TT	CC	CC	TT	TT	TT	TT	TT	TT	CC	CC	TT	TT	TT	CC	TT	TT	TT	TT	TT	TT	TT	TT	CC	TT	TT	TT	TT	TT
	AX-94405460	AA	AA	AA	AC	AC	AC	AA	AC	AA	AA	AC	AA	AA	AC	AA	AC	AA	AA	AA	AA	AA	AC	AA	CC	AA	AC	AC	AC	AA	AA	AA	NA	AC	AC	AC	AA	AC	AC	AA	AC	AC	AC	AA	AC	AA	AA	AA	AA
	AX-94405643	TT	TT	CC	TT	TT	CC	TT	TT	CC	CC	CC	TT	CC	TT	CC	CC	CC	CC	TT	CC	TT	TT	TT	TT	TT	TT	TT	CC	CC	TT	CC	CC	CC	CC	TT	TT	TT	TT	CC	CC	TT	TT	CC	CC	TT	CC	CC	CC
	AX-94405819	AA	AA	AA	AA	AA	AA	AA	AA	AA	AA	AA	AA	AA	AA	AA	AA	AA	AA	AA	AA	AA	AA	AA	AA	AA	AA	AA	AA	AA	AA	AA	AA	AA	AA	AA	AA	AA	AA	AA	AA	AA	AA	AA	AA	AA	AA	AA	AA
	AX-94405844	TT	CC	CC	CC	TT	CC	TT	CC	CC	CC	CC	CC	CC	TT	CC	CC	TT	CC	TT	CC	TT	CC	TT	TT	TT	CC	CC	CC	CC	CC	CC	CC	CC	CC	CC	CC	CC	CC	CC	CC	CC	CC	CC	CC	CC	TT	CC	CC
	AX-94405863	AC	CC	NA	NA	CC	CC	AC	CC	NA	CC	CC	AC	CC	CC	AC	AC	AC	CC	CC	CC	CC	AC	CC	CC	CC	CC	AC	CC	CC	AC	AC	CC	AC	CC	AC	AC	AC	CC	CC	CC	CC	AC	AC	CC	AC	CC	AC	CC
	AX-94405880	TT	TT	TT	TT	TT	TT	TT	TT	TT	TT	TT	TT	TT	TT	TT	TT	TT	TT	TT	TT	TT	TT	TT	TT	TT	TT	TT	TT	TT	TT	TT	TT	TT	TT	TT	TT	TT	TT	TT	TT	TT	TT	TT	TT	TT	TT	TT	TT
	AX-94405899	TT	GG	GG	TT	TT	GG	TT	TT	TT	GG	GG	GG	GG	TT	GG	TT	TT	GG	GG	GG	TT	GG	TT	GG	GG	TT	NA	GG	TT	GG	GG	GG	GG	TT	GG	GG	TT	TT	TT	GG	GG	TT	GG	GG	TT	TT	GG	TT
	AX-94405947	GG	AA	GG	GG	GG	GG	GG	GG	GG	GG	GG	GG	GG	GG	GG	AA	GG	GG	GG	GG	GG	GG	GG	GG	GG	GG	AA	GG	GG	GG	GG	GG	GG	GG	AA	GG	GG	GG	GG	GG	GG	GG	GG	GG	GG	GG	GG	GG
	AX-94406039	AA	AA	GG	AA	AA	AA	AA	GG	GG	GG	GG	GG	GG	GG	GG	AA	AA	GG	GG	GG	AA	AA	AA	GG	AA	AA	AA	AA	AA	GG	GG	GG	AA	GG	GG	GG	GG	GG	AA	AA	AA	AA	GG	AA	AA	GG	GG	GG
	AX-94406116	TT	TT	TT	TC	TT	TT	TT	TT	TT	TC	TC	TT	TT	TT	TT	TC	TC	TT	TT	TT	TT	TT	TT	TC	TT	TT	TT	TT	TT	TT	TC	CT	TC	TT	TT	TT	TT	TT	TT	TC	TT	TC	TT	TT	NA	TT	TT	TT
	AX-94406147	CC	AA	AA	AA	AA	AA	CC	CC	AA	CC	CC	CC	CC	CC	CC	AA	AA	CC	CC	CC	AA	CC	CC	AA	AA	AA	AA	AA	AA	CC	AA	AA	AA	CC	CC	AA	CC	AA	CC	AA	CC	AA	AA	CC	AA	CC	CC	AA
	AX-94406171	AA	AA	AA	AA	GG	AA	AA	AA	AA	AA	AA	AA	AA	GG	AA	AA	AA	AA	GG	AA	AA	AA	GG	GG	AA	AA	AA	AA	AA	AA	AA	GG	AA	AA	AA	AA	GG	GG	GG	AA	GG	AA	AA	GG	AA	GG	AA	AA
	AX-94406228	TT	TT	TT	TT	TT	TT	TT	TT	TT	TT	TT	CC	CC	TT	TT	TT	TT	TT	CC	CC	TT	TT	TT	TT	TT	TT	TT	TT	CC	TT	CC	TT	TT	TT	TT	TT	TT	TT	TT	TT	TT	TT	TT	TT	TT	TT	TT	TT
	AX-94406358	CC	CC	CC	CC	CC	CC	CC	CC	CC	CC	CC	CC	CC	CC	CC	CC	CC	TC	CC	CC	CC	CC	CC	CC	CC	CC	CC	CC	CC	CC	CC	CC	CC	CC	CC	CC	CC	CC	CC	CC	CC	CC	CC	CC	CC	CC	CC	TT
	AX-94406390	AA	AA	GG	AA	AA	AA	AA	GG	GG	GG	GG	GG	GG	GG	GG	GG	AA	GG	GG	GG	GG	AA	GG	GG	AA	NA	GG	AA	AA	GG	AA	AG	GG	AA	AA	NA	AA	GG	GG	GG	AA	AA	GG	AA	GG	AA	GG	GG
	AX-94406447	TT	TT	TT	TT	CC	CC	TT	TT	CC	CC	TT	CC	CC	CC	CC	CC	CC	TT	CC	CC	CC	TT	TT	TT	TT	CC	CC	TT	TT	TT	CC	TT	TT	TT	TT	CC	CC	CC	CC	CC	TT	TT	TT	TT	CC	CC	CC	CC
	AX-94406474	GG	TT	TG	TG	TG	NA	GG	TT	TG	TT	GG	GG	GG	GG	TT	TG	TG	TG	GG	TT	GG	TT	TT	TT	TG	GG	TG	TG	GG	TT	TG	GG	TT	TG	TG	TT	GT	TG	TT	NA	GG	TG	TT	TT	TT	GT	TT	GG
	AX-94406511	CC	CC	CC	CC	CC	CC	CC	TT	CC	CC	CC	CC	CC	CC	CC	CC	CC	CC	CC	CC	CC	CC	CC	CC	CC	CC	CC	CC	CC	CC	CC	CC	CC	CC	CC	CC	CC	CC	CC	CC	CC	CC	CC	TT	CC	NA	CC	CC
	AX-94406527	CC	CC	CC	CC	CC	GG	CC	CC	CC	GG	CC	GG	CC	CC	GG	GG	CC	CC	GG	GG	CC	CC	CC	CC	CC	CC	CC	CC	CC	CC	GG	CC	CC	CC	CC	CC	CC	CC	CC	CC	CC	CC	CC	CC	GG	GG	GG	CC
	AX-94406566	GG	GG	GG	GG	GG	NA	GG	GG	GG	GG	GG	GG	GG	GG	GG	GG	GG	GG	GG	GG	GG	CC	GG	CC	GG	GG	GG	GG	GG	GG	GG	GG	GG	GG	GG	GG	GG	GG	GG	GG	GG	GG	GG	GG	CC	GG	GG	GG
	AX-94406590	CC	CC	TT	CC	CC	CC	CC	TT	CC	TT	CC	CC	CC	TT	CC	TT	CC	CC	CC	TT	CC	TT	CC	CC	TT	TT	TT	CC	CC	TT	CC	TT	TT	CC	TT	TT	CC	TT	CC	CC	CC	CC	TT	CC	CC	CC	TT	CC
	AX-94406711	AA	GG	AA	AA	AA	AA	AA	AA	AA	AA	GG	GG	GG	AA	AA	GG	AA	AA	AA	AA	AA	AA	AA	AA	AA	AA	AA	AA	AA	AA	GG	AG	AA	AA	AA	AA	GG	AA	AA	AA	AA	AA	AA	GG	GG	AA	AA	AA
	AX-94406752	GG	GG	AA	GG	GG	GG	GG	AA	GG	AA	GG	GG	GG	AA	AA	GG	GG	GG	GG	AA	GG	GG	AA	AA	AA	GG	GG	GG	AA	AA	GG	AA	GG	AA	GG	GG	AA	AA	GG	GG	AA	GG	GG	AA	AA	GG	AA	AA
	AX-94406806	GG	GG	GG	GG	GG	AA	GG	GG	GG	GG	GG	GG	GG	GG	GG	GG	GG	GG	GG	GG	GG	GG	GG	GG	GG	GG	GG	GG	GG	GG	GG	GG	GG	GG	GG	GG	GG	GG	GG	GG	GG	AA	GG	GG	GG	GG	GG	GG
	AX-94407081	TT	TT	CC	TT	TT	TT	TT	CC	TT	TT	TT	CC	CC	CC	TT	TT	TT	CC	TT	CC	CC	CC	CC	CC	TT	TT	TT	CC	TT	TT	TT	CT	CC	CC	TT	TT	CT	TT	CC	CC	CC	TT	CC	CC	TT	CC	CC	CC
	AX-94407104	CC	TT	TT	TT	TT	TT	CC	TT	TT	CC	CC	CC	CC	CC	CC	TT	TT	CC	CC	CC	TT	CC	CC	TT	TT	TT	TT	TT	TT	CC	TT	TT	TT	CC	CC	TT	CC	TT	CC	TT	CC	TT	TT	TT	TT	TT	CC	TT
	AX-94407122	TT	TT	TT	TT	TT	GG	TT	TT	TT	TT	TT	TT	TT	TT	TT	TT	TT	TT	TT	TT	TT	TT	TT	TT	TT	GG	TT	TT	GG	TT	TT	TT	TT	NA	GG	TT	TT	GG	TT	GG	TT	TT	TT	TT	TT	TT	TT	TT
	AX-94407277	AA	AA	CC	CC	CC	CC	AA	CC	CC	CC	CC	CC	CC	CC	CC	CC	CC	CC	CC	CC	AA	CC	CC	CC	CC	CC	CC	CC	CC	CC	CC	CC	CC	CC	CC	CC	CC	CC	CC	CC	CC	CC	CC	CC	CC	CC	CC	CC
	AX-94407377	CC	CC	CC	CC	CC	GG	CC	CC	CC	GG	CC	GG	CC	CC	GG	GG	CC	CC	GG	GG	CC	CC	CC	CC	CC	CC	CC	CC	CC	CC	GG	CC	CC	CC	CC	CC	CC	CC	CC	CC	CC	CC	CC	GG	GG	GG	GG	CC
	AX-94407400	AA	AA	CC	AA	AA	AA	AA	CC	CC	CC	AA	AA	AA	CC	AA	CC	AA	AA	AA	CC	AA	CC	AA	CC	CC	CC	CC	CC	AA	CC	AA	AC	CC	AA	CC	CC	AA	CC	CC	CC	AA	AA	CC	AA	AA	AA	CC	AA
	AX-94407436	TT	TT	TC	TT	TT	TT	TT	TT	TT	TT	TC	TT	TC	TT	TT	CC	TT	TT	TC	TC	TT	TT	TT	TC	TC	TC	TT	TT	TC	TT	TC	CT	TT	TT	TT	TT	TT	TC	TT	TT	TC	TT	TT	TC	TT	TT	TT	TT
	AX-94407476	TT	CC	TT	CC	CC	TT	TT	CC	TT	TT	CC	CC	CC	TT	TT	TT	CC	TT	TT	CC	TT	TT	TC	CC	TT	CC	CC	CC	TT	TT	CC	CT	TT	TT	CC	CC	TT	TT	TT	TT	TT	CC	CC	CC	TT	CT	TT	TT
	AX-94407535	TT	TT	CC	TT	TT	TT	TT	TT	CC	TT	CC	TT	CC	CC	TT	CC	TT	TT	CC	CC	CC	TT	CC	TT	CC	CC	CC	TT	TT	TT	CC	CC	CC	TT	CC	CC	CC	CC	CC	TT	CC	TT	CC	CC	CC	CC	CC	TT
	AX-94407574	GG	GG	GG	AA	AA	AA	GG	GG	AA	AA	GG	AA	AA	AA	AA	GG	AA	GG	AA	AA	AA	AA	AA	AA	AA	AA	AA	AA	GG	AA	AA	AG	GG	AA	AA	AA	GG	AA	GG	AA	GG	AA	AA	GG	GG	AA	AA	GG
	AX-94407622	CC	CC	CC	CC	CC	CC	CC	CC	CC	CC	CC	CC	CC	CC	CC	CC	CC	CC	CC	CC	CC	NA	CC	TC	CC	CC	CC	CC	CC	CC	CC	CC	CC	CC	CC	CC	CC	CC	CC	CC	CC	CC	CC	CC	CC	CC	CC	TT
	AX-94407690	AA	GG	AA	AA	AA	AA	AA	AA	AA	AA	AA	AA	AA	AA	AA	AA	AA	AA	AA	AA	AA	GG	AA	AA	AA	AA	AA	GG	AA	AA	AA	AA	AA	AA	AA	AA	AG	AA	AA	GG	AA	AA	AA	AA	AA	GG	AA	AA
	AX-94407698	GG	AA	AA	AA	AA	AA	GG	AA	AA	GG	GG	GG	GG	GG	GG	GG	AA	AA	GG	GG	AA	GG	AA	AA	AA	GG	AA	AA	AA	AA	GG	GG	AA	AA	GG	AA	AA	AA	AA	AA	GG	AA	AA	AA	AA	AA	AA	AA
	AX-94407706	CC	CC	CC	AA	AA	CC	CC	CC	CC	AA	AA	CC	CC	CC	CC	CC	CC	AA	AA	CC	CC	CC	CC	CC	AA	CC	CC	CC	AA	CC	CC	AA	CC	CC	CC	CC	CC	CC	CC	CC	CC	AA	CC	CC	CC	AA	CC	CC
	AX-94407852	TT	TT	CC	TT	TT	TT	TT	TT	TT	TT	TT	TT	TT	TT	TT	TT	TT	TT	TT	TT	TT	TT	TT	TT	TT	TT	TT	TT	TT	TT	CC	CT	CC	TT	CC	TT	TT	TT	TT	TT	TT	TT	TT	TT	TT	TT	TT	TT
	AX-94407966	CC	TT	CC	CC	CC	CC	CC	CC	CC	CC	TT	CC	CC	CC	CC	CC	CC	TT	CC	CC	TT	TT	CC	TC	TT	CC	CC	TT	TT	CC	CC	CT	CC	CC	CC	CC	TT	CC	TT	CC	TT	CC	CC	TT	CC	CC	CC	CC
	AX-94407996	TT	CC	CC	NA	TT	TT	TT	TT	TT	TT	TT	TT	TT	CC	CC	CC	CC	TT	TT	CC	TT	CC	TT	TT	TT	CC	TT	TT	TT	TT	TT	TT	TT	TT	TT	TT	CC	TT	CC	TT	TT	CC	TT	TT	TT	TT	CC	TT
	AX-94408000	TT	TT	CC	TT	TT	CC	TT	TT	TT	CC	CC	CC	CC	TT	CC	CC	CC	CC	CC	CC	TT	TT	TT	TT	TT	TT	TT	CC	CC	TT	CC	CC	CC	TT	TT	CC	TT	CC	TT	CC	TT	TT	CC	TT	TT	CC	CC	TT
	AX-94408038	TT	CC	NA	TT	TT	TT	TT	CC	TT	TT	CC	CC	NA	TT	CC	CC	TT	CC	TT	CC	TT	TT	CC	CC	TT	CC	CC	TT	CC	CC	CC	CC	CC	CC	CC	CC	TT	CC	CC	TT	TT	TT	CC	TT	CC	TT	CC	TT
	AX-94408063	TT	TT	TT	TT	TT	TT	TT	TT	CC	TT	TT	TT	TT	TT	TT	TT	TT	TT	TT	TT	TT	TT	TT	TT	TT	TT	TT	TT	TT	TT	TT	TT	TT	TT	TT	TT	TT	TT	TT	CC	CC	TT	TT	CC	TT	TT	TT	TT
	AX-94408192	GG	GG	GG	GG	GG	GG	GG	GG	GG	GG	GG	GG	GG	GG	GG	GG	GG	GG	GG	GG	GG	AA	GG	GG	GG	GG	GG	GG	GG	GG	GG	GG	GG	GG	GG	GG	GG	GG	GG	GG	GG	GG	GG	GG	GG	GG	GG	GG
	AX-94408295	CC	CC	TT	CC	TT	TT	CC	TT	TT	CC	TT	TT	TT	TT	CC	TT	CC	TT	TT	TT	TT	CC	TT	CC	TT	TT	TT	TT	CC	TT	CC	CT	CC	TT	TT	TT	CC	TT	CC	TT	TT	CC	TT	CC	TT	TT	CC	CC
	AX-94408391	CC	CC	CC	CC	CC	TT	CC	CC	CC	CC	CC	CC	CC	CC	CC	CC	CC	CC	CC	CC	CC	CC	CC	CC	CC	CC	CC	CC	CC	CC	CC	CC	CC	CC	CC	CC	TT	CC	CC	CC	TT	CC	CC	CC	CC	CC	CC	CC
	AX-94408415	CC	CC	TT	TT	TT	TT	CC	TT	TT	CC	TT	TT	CC	TT	TT	TT	TT	TT	TT	TT	TT	TT	TT	TT	TT	TT	TT	TT	TT	TT	TT	TT	TT	TT	TT	TT	TT	TT	TT	TT	CC	TT	TT	CC	TT	TT	TT	TT
	AX-94408453	GG	AA	GG	GG	AA	GG	GG	GG	AA	GG	GG	GG	AA	GG	AA	AA	GG	GG	AA	GG	AA	GG	GG	AA	GG	AA	AA	AA	GG	GG	GG	GG	GG	GG	AA	AA	AA	GG	GG	GG	AA	GG	AA	GG	GG	GG	GG	GG
	AX-94408488	CC	CC	TT	CC	CC	CC	CC	TT	CC	CC	TT	TT	TT	TT	CC	TT	TT	TT	CC	TT	CC	TT	CC	TT	TT	CC	CC	TT	TT	CC	TT	TT	TT	CC	TT	TT	CC	CC	TT	TT	CC	CC	TT	TT	TT	NA	TT	CC
	AX-94408511	AA	AA	AA	AA	AA	CC	AA	AA	AA	AA	AA	AA	AA	AA	AA	AA	AA	AA	AA	AA	AA	AA	AA	AA	AA	AA	AA	AA	AA	AA	AA	AA	AA	AA	AA	AA	AA	AA	AA	AA	AA	AA	AA	AA	AA	AA	AA	AA
	AX-94408523	TT	TT	TT	TT	TT	TT	TT	TT	TT	TT	TT	TT	TT	TT	TT	TT	TT	TT	TT	TT	TT	TT	TT	TT	TT	TT	TT	TT	TT	TT	TT	TT	TT	TT	TT	TT	TT	TT	TT	TT	TT	TT	TT	TT	TT	TT	TT	TT
	AX-94408640	CC	TT	CC	CC	CC	CC	CC	CC	CC	CC	CC	CC	CC	CC	CC	CC	CC	CC	CC	CC	CC	CC	CC	CC	CC	CC	CC	TT	CC	CC	CC	CC	CC	CC	CC	CC	TT	CC	TT	CC	TT	CC	CC	CC	CC	CC	CC	CC
	AX-94408691	CC	AA	CC	AA	AA	CC	CC	AA	CC	CC	CC	AA	AA	CC	CC	AA	AA	CC	AA	CC	AA	AA	AA	AA	AA	AA	CC	CC	CC	CC	AA	AA	AA	AA	CC	AA	CC	AA	AA	AA	CC	AA	AA	AA	AA	CC	AA	CC
	AX-94408752	TT	TT	TT	TT	TT	TT	TT	CC	TT	TT	NA	TT	TT	TT	TT	CC	TT	TC	TT	TT	TT	TT	TT	TT	CC	TT	TT	TT	TT	TT	TT	TT	TT	CC	TT	TT	TT	CC	CC	TT	CC	TT	TT	TT	CC	CC	TT	CC
	AX-94408765	TT	TT	TT	TT	TT	TT	TT	TT	CC	CC	TT	TT	TT	TT	CC	TT	TT	TT	TT	TT	TT	CC	TT	CC	TT	TT	TT	TT	TT	TT	TT	TT	TT	TT	TT	TT	TT	TT	TT	TT	CC	TT	TT	TT	TT	TT	TT	TT
	AX-94408768	CC	CC	CC	CC	CC	CC	CC	CC	CC	CC	CC	CC	CC	CC	CC	CC	CC	CC	CC	CC	TT	CC	CC	CC	CC	CC	CC	CC	CC	CC	CC	CC	CC	CC	CC	CC	CC	CC	CC	CC	CC	CC	CC	CC	CC	CC	CC	CC
	AX-94408784	CC	CC	CC	CC	CC	CC	CC	CC	CC	CC	CC	CC	CC	CC	CC	CC	CC	CC	CC	CC	CC	CC	CC	CC	CC	CC	CC	CC	AA	CC	CC	CC	CC	CC	CC	CC	CC	CC	CC	CC	CC	CC	CC	AA	CC	CC	CC	CC
	AX-94408811	TT	TT	TT	TT	TT	GG	TT	TT	NA	TT	TT	TT	TT	GG	TT	TT	TT	TT	TT	TT	TT	TT	TT	TT	TT	TT	GG	TT	TT	TT	TT	TT	TT	TT	TT	TT	TT	TT	TT	TT	TT	TT	TT	TT	TT	TT	TT	TT
	AX-94408875	GG	GG	GG	GG	GG	GG	GG	GG	GG	GG	GG	GG	GG	GG	GG	GG	GG	GG	GG	GG	GG	AG	GG	GG	GG	GG	GG	GG	GG	GG	GG	GG	GG	GG	GG	GG	AA	GG	GG	GG	GG	GG	GG	GG	AA	GG	GG	AA
	AX-94408914	AA	GG	AA	AA	AA	AA	AA	AA	AA	AA	NA	AA	AA	AA	AA	AA	AA	AA	AA	AA	AA	GG	AA	GG	AA	GG	AA	AA	GG	AA	AA	AA	AA	NA	GG	AA	GG	AA	AA	GG	GG	GG	AA	GG	AA	AA	AA	AA
	AX-94408918	AA	GG	AA	AA	AA	AA	AA	AA	AA	GG	GG	GG	GG	AA	AA	AA	AA	GG	AA	AA	AA	GG	AA	GG	AA	AA	AA	GG	AA	AA	AA	GG	AA	AA	AA	AA	GG	AA	AA	GG	AA	AA	AA	AA	AA	AA	AA	GG
	AX-94408964	GG	GG	GG	GG	GG	GG	GG	CC	GG	CC	CC	CC	CC	NA	CC	CC	GG	CC	GG	CC	CC	CC	CC	GG	CC	GG	CC	CC	CC	GG	CC	CG	GG	CC	CC	CC	CC	GG	CC	CC	GG	GG	CC	GG	GG	GG	CC	CC
	AX-94409001	GG	GG	GG	GG	GG	GG	GG	GG	GG	GG	GG	GG	GG	GG	GG	GG	GG	GG	GG	GG	GG	GG	GG	GG	GG	GG	GG	GG	GG	NA	GG	GG	GG	GG	GG	GG	GG	GG	GG	GG	GG	GG	GG	GG	GG	GG	GG	GG
	AX-94409063	TC	TC	CC	CC	CC	TC	TC	CC	NA	TC	TC	CC	CC	CC	CC	TC	CC	CC	CC	CC	CC	CC	NA	CC	TC	TC	TC	TC	CC	CC	CC	CC	CC	TC	CC	CC	CC	TC	CC	CC	CC	CC	CC	CC	CC	CC	CC	TC
	AX-94409133	TT	TT	TT	TT	TT	TT	TT	TT	TT	TT	TT	TT	TT	TT	TT	TT	TT	TT	TT	TT	CC	TT	TT	TT	TT	TT	TT	TT	TT	TT	TT	TT	TT	TT	TT	TT	TT	TT	TT	TT	TT	TT	TT	TT	TT	TT	TT	TT
	AX-94409188	AA	AA	AA	AA	AA	AA	AA	AA	GG	GG	AA	AA	AA	AA	GG	AA	AA	AA	GG	AA	AA	AA	AA	GG	AA	GG	GG	AA	AA	AA	AA	AA	AA	AA	AA	AA	GG	AA	AA	AA	GG	AA	AA	GG	GG	GG	AA	AA
	AX-94409305	AA	GG	AA	GG	GG	GG	AA	GG	GG	AA	AA	AA	AA	AA	AA	GG	GG	AA	AA	AA	GG	AA	AA	GG	GG	GG	GG	GG	GG	AA	GG	AG	AA	AA	AA	GG	AA	GG	AA	GG	AA	GG	GG	GG	GG	GG	AA	GG
	AX-94409394	CC	CC	CC	CC	CC	CC	CC	CC	CC	CC	CG	CC	CC	CC	CC	CC	CC	CC	CC	CC	CC	GG	CC	CC	CC	GG	GG	CC	CC	CC	CC	CC	CC	CC	GG	GG	CC	CC	GG	CC	CC	CC	CC	CC	CC	CC	CC	GG
	AX-94409513	AA	AA	AA	AA	AA	AA	AA	AA	AA	AA	AA	AA	AA	AA	AA	AA	AA	AA	AA	AA	AA	AA	AA	AA	AA	AA	AA	AA	AA	AA	AA	AA	AA	AA	AA	AA	AA	AA	AA	AA	AA	AA	AA	AA	AA	AA	AA	AA
	AX-94409720	AA	GG	GG	GG	AA	GG	AA	GG	GG	GG	GG	GG	GG	AA	GG	AA	GG	AA	GG	GG	GG	AA	GG	AA	GG	GG	GG	AA	GG	GG	GG	GG	GG	AA	GG	GG	GG	GG	GG	GG	GG	GG	GG	AA	AA	AA	GG	GG
	AX-94409804	TT	TT	TT	TT	TT	CC	TT	TT	CC	CC	CC	CC	CC	CC	CC	CC	TT	CC	CC	TT	TT	CC	TT	CC	TT	TT	CC	TT	CC	CC	CC	CC	TT	CC	TT	TT	TT	TT	TT	TT	TT	TT	TT	CC	CC	TT	CC	CC
	AX-94409905	CC	GG	GG	GG	CC	CC	CC	GG	CC	GG	GG	GG	GG	GG	GG	GG	CC	GG	GG	GG	CC	CC	CC	CC	GG	GG	CC	CC	CC	CC	GG	GG	CC	GG	CC	GG	GG	CC	CC	CC	CC	GG	GG	CC	CC	CC	GG	GG
	AX-94409906	CC	CC	CC	CC	CC	GG	CC	CC	CC	CC	CC	GG	CC	CC	CC	CC	CC	CC	GG	GG	CC	CC	CC	CC	CC	CC	CC	CC	CC	CC	CC	CC	CC	CC	CC	CC	CC	CC	CC	CC	CC	CC	CC	CC	CC	CC	CC	CC
	AX-94409923	GG	GG	GG	GG	GG	GG	GG	GG	GG	GG	GG	GG	GG	GG	GG	GG	GG	GG	GG	GG	GG	GG	GG	GG	GG	GG	GG	GG	TT	TT	GG	GG	GG	GG	GG	GG	GG	GG	GG	GG	GG	GG	GG	TT	TT	GG	GG	GG
	AX-94410001	CC	CC	TT	CC	CC	CC	CC	TT	TT	CC	CC	TT	TT	TT	CC	TT	CC	TT	TT	TT	CC	CC	CC	CC	CC	CC	TT	CC	TT	CC	CC	CT	TT	CC	TT	CC	CC	CC	TT	CC	TT	CC	CC	TT	CC	TT	CC	TT
	AX-94410041	GG	GG	GG	GG	GG	GG	GG	GG	GG	GG	GG	GG	GG	GG	GG	GG	GG	GG	GG	GG	AA	AA	GG	AG	GG	GG	GG	GG	GG	AA	GG	GG	GG	GG	AA	GG	GG	GG	AA	GG	GG	GG	GG	AA	AA	GG	GG	AA
	AX-94410073	GG	AA	GG	AA	GG	GG	GG	GG	AA	AA	GG	GG	GG	AA	GG	GG	AA	GG	GG	GG	GG	AA	GG	GG	GG	AA	AA	GG	AA	AA	AA	AG	GG	AA	GG	GG	AA	AA	GG	AA	AA	AA	GG	AA	GG	AA	GG	AA
	AX-94410235	TT	TT	TT	TT	TT	CC	TT	TT	TT	TC	TT	TT	TT	TT	TT	TT	TT	TT	TT	TT	TT	TT	TT	TT	TT	TT	TT	TT	TT	TT	TT	TT	TT	TT	TT	TT	TT	TT	TT	TT	TT	TT	TT	TT	TT	TT	TT	TT
	AX-94410259	GG	GG	GG	GG	GG	GG	GG	GG	GG	GG	TT	TT	TT	GG	GG	GG	GG	GG	GG	TT	GG	GG	GG	GG	GG	GG	GG	GG	GG	GG	GG	GG	GG	GG	GG	GG	GG	GG	GG	GG	GG	GG	GG	TT	TT	GG	GG	GG
	AX-94410486	TT	CC	TT	TT	TT	TT	TT	TT	TT	TT	TT	TT	TT	TT	TT	TT	TT	TT	TT	TT	TT	CC	TT	TT	CC	TT	TT	CC	TT	TT	TT	TT	TT	TT	TT	TT	TT	CC	TT	TT	TT	TT	TT	TT	TT	TT	TT	TT
	AX-94410519	TT	CC	CC	TT	CC	CC	TT	CC	CC	CC	CC	CC	CC	CC	CC	CC	CC	CC	TT	CC	CC	CC	CC	CC	CC	CC	CC	CC	CC	CC	CC	CC	CC	CC	CC	CC	CC	CC	CC	CC	CC	TT	CC	TT	TT	CC	CC	CC
	AX-94410550	CC	CC	CC	CC	CC	CC	CC	CC	TT	TT	CC	CC	CC	CC	CC	CC	CC	CC	CC	CC	CC	CC	CC	CC	CC	CC	CC	CC	CC	CC	CC	CC	CC	CC	CC	CC	CC	CC	TT	CC	CC	CC	CC	TT	TT	CC	CC	CC
	AX-94410643	CC	CC	GG	CC	CC	GG	CC	CC	GG	GG	GG	CC	CC	CC	GG	GG	CC	GG	CC	CC	GG	GG	CC	GG	CC	CC	CC	CC	GG	GG	GG	CG	GG	GG	CC	CC	CC	CC	CC	CC	CC	CC	GG	CC	GG	CC	GG	GG
	AX-94410710	CC	TT	NA	CC	CC	TT	CC	CC	CC	CC	CC	CC	CC	CC	CC	CC	CC	CC	CC	CC	TT	TT	CC	CC	CC	TT	CC	CC	CC	CC	CC	CC	CC	TT	CC	TT	CT	TT	TT	CC	TT	CC	CC	TT	CC	TT	CC	CC
	AX-94410753	CC	TT	TT	CC	CC	TT	CC	CC	TT	TT	CC	CC	TT	TT	TT	TT	CC	CC	CC	CC	TT	TT	CC	TT	TT	CC	TT	CC	CC	TT	TT	TT	TT	TT	CC	CC	CC	CC	TT	CC	CC	CC	TT	CC	TT	CC	TT	TT
	AX-94410820	GG	AA	GG	GG	GG	GG	GG	GG	GG	GG	GG	GG	GG	GG	GG	GG	GG	GG	GG	GG	GG	GG	GG	GG	AA	AA	GG	GG	GG	GG	GG	GG	GG	AA	GG	GG	GG	GG	AA	GG	GG	GG	GG	GG	GG	GG	GG	GG
	AX-94410843	CC	GG	CC	CC	CC	GG	CC	CC	CC	CC	CC	CC	CC	CC	CC	GG	CC	CC	CC	CC	CC	GG	CC	CC	CC	GG	GG	CC	CC	GG	CC	CC	GG	CC	CC	CC	CC	CC	GG	CC	CC	CC	CC	GG	GG	GG	GG	GG
	AX-94410853	AA	AA	AA	AA	GG	AA	AA	AA	AA	AA	AA	AA	AA	AA	AA	AA	AA	AA	AA	AA	GG	AA	AA	AA	AA	GG	GG	AA	AA	AA	AA	AA	AA	GG	AA	GG	AA	AA	GG	AA	AA	GG	AA	AA	AA	AA	AA	AA
	AX-94410925	AA	AA	AA	AA	AA	AA	AA	AA	AA	AA	AA	AA	AA	AA	AA	AA	AA	AA	AA	AA	AA	CC	AA	CC	AA	AA	AA	AA	AA	CC	AA	AA	AA	AA	CC	AA	AA	AA	CC	AA	AA	AA	AA	CC	CC	AA	AA	AA
	AX-94410941	CC	CC	AC	CC	CC	CC	CC	CC	CC	CC	NA	AA	AA	CC	CC	AC	CC	CC	NA	NA	CC	CC	CC	CC	CC	AC	CC	CC	CC	CC	AC	NA	CC	CC	CC	CC	CC	CC	CC	CC	CC	CC	CC	CC	CC	CC	CC	CC
	AX-94410959	GG	GG	GG	GG	GG	GG	GG	GG	GG	GG	GG	GG	GG	GG	GG	GG	GG	GG	GG	GG	GG	GG	GG	GG	GG	GG	GG	GG	GG	GG	GG	GG	GG	GG	GG	GG	GG	GG	GG	GG	GG	GG	GG	GG	GG	GG	GG	GG
	AX-94411211	TT	TT	TT	TT	TT	TT	TT	CC	TT	TT	CC	TT	TT	CC	TT	TT	TT	TT	TT	TT	TT	TT	TT	TT	TT	TT	TT	TT	TT	TT	TT	TT	TT	TT	TT	TT	TT	TT	TT	TT	TT	TT	TT	TT	TT	TT	TT	TT
	AX-94411362	TT	TT	CC	TT	TT	TC	TT	CC	TT	TT	CC	TT	TT	TT	TT	CC	TT	TT	TT	CC	TT	TT	TT	TT	TT	TT	TT	TT	CC	TT	NA	CT	TT	TT	CC	TT	CT	TT	TT	TT	TT	TT	TC	TT	TC	TT	TT	CC
	AX-94411379	TT	CC	TT	TT	TT	TT	TT	TT	TT	TT	TT	TT	TT	TT	TT	TT	TT	TT	TT	TT	TT	TT	TT	TT	TT	TT	TT	TT	CC	TT	CC	TT	TT	TT	TT	TT	TT	TT	TT	TT	TT	TT	TT	TT	TT	TT	TT	TT
	AX-94411551	TT	TT	CC	CC	TT	TT	TT	TT	TT	TT	TT	TT	TT	TT	TT	TT	TT	TT	TT	CC	TT	CC	TT	CC	TT	TT	TT	TT	CC	TT	CC	CT	CC	TT	CC	TT	TT	CC	TT	TT	TT	CC	TT	TT	CC	TT	TT	TT
	AX-94411662	CC	TT	CC	CC	CC	CC	CC	CC	TT	CC	CC	CC	CC	CC	CC	CC	CC	CC	CC	CC	CC	TT	CC	CC	CC	CC	CC	CC	CC	CC	CC	CC	CC	CC	CC	CC	CC	CC	TT	CC	CC	CC	CC	TT	CC	CC	CC	CC
	AX-94411779	CC	CC	CC	CC	CC	CC	CC	CC	CC	CC	CC	CC	CC	CC	CC	CC	CC	CC	CC	CC	CC	CC	CC	NA	CC	CC	CC	CC	CC	CC	CC	CC	CC	CC	CC	CC	CC	CC	CC	CC	CC	CC	CC	CC	TC	CC	CC	CC
	AX-94411794	GG	GG	GG	GG	GG	GG	GG	AA	GG	GG	GG	GG	AA	AG	GG	GG	GG	GG	GG	GG	GG	GG	GG	GG	AG	AG	GG	GG	GG	GG	GG	GG	GG	GG	GG	GG	GG	GG	GG	GG	GG	GG	GG	GG	GG	GG	NA	AA
	AX-94411868	GG	GG	GG	GG	GG	GG	GG	GG	GG	GG	GG	GG	GG	GG	GG	GG	GG	GG	GG	GG	GG	GG	GG	GG	GG	CC	CC	GG	GG	GG	GG	GG	GG	GG	GG	GG	CC	GG	GG	GG	CC	GG	GG	GG	CC	GG	GG	GG
	AX-94411894	GG	GG	GG	GG	GG	GG	GG	GG	GG	GG	GG	GG	GG	GG	GG	GG	GG	GG	GG	GG	GG	GG	GG	GG	GG	GG	GG	GG	GG	GG	GG	GG	GG	GG	GG	GG	GG	GG	GG	GG	GG	GG	GG	AA	GG	GG	GG	GG
	AX-94411902	GG	GG	AA	AA	AA	NA	GG	AA	AA	AA	AA	AA	AA	AA	AA	GG	GG	AA	AA	AA	AA	AA	AA	GG	AA	AA	AA	GG	AG	AA	GG	AA	AA	AA	AA	AA	AA	GG	AA	AA	GG	AA	AA	GG	AG	AA	AA	AA
	AX-94411924	AA	GG	AA	AA	AA	AA	AA	AA	AA	AA	AA	GG	GG	AA	AA	AA	AA	GG	GG	GG	AA	GG	AA	AA	GG	AA	AA	AA	GG	GG	AA	AA	AA	AA	AA	AA	AA	GG	AA	GG	AA	AA	GG	AA	AA	AA	GG	GG
	AX-94412083	GG	GG	GG	GG	GG	GG	GG	GG	GG	GG	GG	GG	GG	GG	GG	GG	GG	GG	GG	GG	GG	GG	AA	GG	GG	GG	GG	GG	GG	GG	GG	GG	GG	GG	GG	GG	GG	GG	GG	GG	GG	GG	GG	GG	GG	GG	GG	GG
	AX-94412106	CC	TT	CC	CC	TT	TT	CC	CC	CC	CC	CC	CC	TT	CC	CC	CC	CC	CC	CC	CC	TT	CC	CC	CC	CC	CC	CC	CC	CC	CC	CC	CC	CC	CC	CC	CC	CC	CC	TT	CC	CC	TT	CC	CC	CC	TT	CC	TT
	AX-94412117	CC	CC	TT	TT	TT	TT	CC	TT	TT	TT	TT	TT	TT	TT	TT	TT	TT	TT	TT	TT	TT	TT	TT	TT	TT	TT	TT	TT	TT	TT	TT	TT	TT	TT	CC	TT	TT	TT	TT	TT	TT	TT	TT	CC	TT	TT	TT	TT
	AX-94412136	AA	GG	AA	AA	AA	AA	AA	GG	AA	GG	GG	AA	AA	GG	AA	AA	AA	AA	AA	AA	AA	AA	AA	AA	AA	GG	GG	AA	AA	GG	AA	AA	AA	GG	AA	AA	AA	GG	GG	GG	AA	AA	AA	GG	GG	GG	AA	GG
	AX-94412258	CC	CC	CC	CC	CC	CC	CC	CC	CC	CC	CC	CC	CC	CC	CC	CC	CC	CC	CC	CC	CC	CC	CC	CC	CC	CC	CC	CC	CC	CC	CC	CC	CC	CC	CC	CC	CC	CC	CC	CC	CC	CC	CC	TT	CC	CC	CC	CC
	AX-94412376	TT	TT	TT	TT	TT	TT	TT	TT	TT	TT	NA	TT	TT	TT	TT	TT	TT	TT	TT	TT	TT	TT	TT	TT	TT	TT	TT	TT	CC	TT	TT	TT	TT	TT	TT	TT	TT	TT	TT	TT	TT	TT	TT	TT	TT	TT	TT	TT
	AX-94412427	CC	CC	CC	CC	CC	CC	CC	CC	CC	CC	GG	CC	CC	GG	GG	CC	GG	CC	CC	CC	GG	GG	GG	GG	GG	GG	GG	GG	CC	GG	GG	CG	CC	GG	CC	CC	CC	CC	CC	CC	CC	CC	CC	GG	GG	CC	CC	GG
	AX-94412451	TT	CC	CC	CC	CC	CC	TT	TT	CC	TT	TT	TT	CC	TT	TT	CC	CC	CC	CC	TT	CC	CC	CC	TT	TT	TT	TT	TT	TT	TT	TT	TT	CC	TT	CC	TT	TT	CC	CC	TT	CC	TC	TT	CC	CC	TT	TT	TT
	AX-94412484	CC	CC	CC	CC	CC	GG	CC	GG	CC	GG	GG	GG	CC	GG	CC	CC	CC	GG	CC	GG	CC	GG	GG	CC	CC	CC	CC	CC	CC	CC	CC	NA	GG	GG	CC	CC	CC	CC	CC	GG	CC	CC	CC	CC	GG	GG	GG	CC
	AX-94412625	CC	TT	CC	CC	CC	TT	CC	TT	TT	TT	CC	CC	CC	TT	TT	CC	CC	CC	TT	CC	CC	TT	CC	TT	TT	CC	CC	CC	CC	CC	TT	CC	TT	TT	TT	TT	TT	CC	TT	CC	TT	CC	CC	TT	TT	CC	CC	TT
	AX-94412778	TT	TT	CC	TT	TT	TT	TT	TT	CC	TT	CC	CC	CC	TT	CC	CC	TT	TT	TT	TT	TT	CC	TT	CC	TT	TT	TT	CC	TT	TT	CC	CC	TT	CC	TT	CC	TT	TT	TT	TT	TT	TT	CC	TT	TT	TT	TT	CC
	AX-94412825	GG	GG	AA	GG	GG	GG	GG	AA	GG	AA	GG	GG	GG	AA	AA	GG	GG	GG	GG	AA	GG	GG	AA	AA	AA	GG	GG	GG	AA	AA	GG	AA	GG	AA	GG	GG	AA	AA	GG	GG	AA	GG	GG	AA	AA	GG	AA	AA
	AX-94412861	AA	AA	AA	AA	AA	AA	AA	AA	AA	AA	AA	AA	AA	AA	AA	AA	AA	AA	AA	AA	AA	AA	AA	AA	AA	AA	AA	AA	AA	AA	AA	AA	AA	AA	AA	AA	AA	AA	TT	AA	AA	AA	AA	AT	AT	AA	AA	AA
	AX-94412876	TT	CC	TT	TT	TT	TT	TT	TT	TT	TT	TT	TT	TT	TC	TT	TT	TT	TT	TT	TT	TT	TT	TT	TT	TT	TT	TT	TT	TT	TT	TT	CT	TT	TT	TT	TT	NA	CC	CT	TT	TT	TT	TT	TT	TT	TT	TT	TT
	AX-94412955	TT	GG	TT	GG	TT	TT	TT	TT	TT	TT	TT	GG	TT	TT	TT	TG	GG	TT	GG	TT	TT	GG	TT	TT	TT	GG	GG	GG	TT	GG	GG	GG	TT	GG	GG	GG	GG	GG	GG	GG	GG	GG	GG	GG	TT	GG	TT	TT
	AX-94413007	CC	TT	CC	CC	CC	TT	CC	CC	TT	CC	TT	TT	CC	CC	CC	TT	CC	CC	CC	CC	CC	CC	CC	CC	CC	TT	CC	CC	CC	CC	TT	CT	CC	CC	CC	CC	CC	CC	CC	CC	CC	CC	CC	TT	TT	CC	CC	CC
	AX-94413014	CC	CC	CC	CC	CC	TT	CC	CC	CC	CC	CC	TT	CC	CC	TT	TT	CC	CC	CC	CC	CC	TT	CC	CC	CC	CC	CC	CC	CC	CC	CC	CC	CC	TT	CC	CC	CC	CC	CC	CC	CC	CC	CC	CC	CC	CC	CC	CC
	AX-94413050	GG	GG	CC	CC	GG	CC	NA	CC	CC	CC	CC	CC	CC	CC	CC	CC	GG	CC	CC	CC	CG	CC	GG	NA	CG	CC	CC	CC	CC	CC	CC	CC	CC	CC	CC	CC	CC	CC	CC	CC	CC	CC	CC	CC	CC	CC	CC	CC
	AX-94413071	TT	TT	AA	TT	TT	AA	TT	AA	AA	AA	TT	TT	TT	AA	AA	TT	TT	TT	TT	TT	TT	AA	TT	TT	TT	TT	AA	TT	AA	AA	TT	TT	AA	AA	TT	AA	AA	TT	TT	TT	TT	TT	TT	AA	TT	TT	AA	TT
	AX-94413158	CC	CC	TT	CC	CC	CC	CC	CC	TT	TT	TT	TT	TT	TT	TT	TT	CC	TT	TT	TT	CC	CC	CC	CC	CC	CC	TT	CC	TT	TT	CC	CT	TT	TT	CC	CC	CC	TT	TT	TT	TT	CC	TT	TT	TT	TT	TT	TT
	AX-94413176	GG	GG	GG	GG	GG	CC	GG	GG	CC	CC	CC	CC	CC	GG	GG	GG	GG	CC	CC	GG	GG	GG	CC	CC	GG	GG	CC	CC	CC	CC	CC	CC	CC	CC	GG	CC	GG	CC	GG	CC	CC	GG	GG	CC	CC	GG	GG	CC
	AX-94413203	AA	AA	AA	AA	AA	GG	AA	AA	AA	AA	AA	AA	AA	AA	AA	AA	AA	AA	AA	AA	AA	AA	AA	AA	AA	AA	AA	AA	AA	AA	AA	AA	AA	AA	AA	AA	AA	AA	GG	AA	AA	AA	AA	AA	GG	AA	AA	AA
	AX-94413267	TT	CC	CC	TT	TT	TT	TT	CC	TT	CC	CC	CC	CC	CC	CC	CC	TT	CC	CC	CC	TT	CC	TT	TT	TT	CC	TT	CC	CC	CC	TT	CT	TT	CC	TT	CC	CC	TT	TT	TT	CC	TT	CC	CC	TT	CC	CC	CC
	AX-94413281	CC	GG	CC	GG	GG	CC	CC	GG	CC	CC	CC	GG	GG	CC	CC	GG	GG	CC	GG	CC	GG	GG	GG	GG	GG	GG	CC	CG	CC	CC	GG	GG	GG	GG	CC	GG	CC	GG	GG	GG	CC	GG	GG	GG	GG	CC	GG	CC
	AX-94413295	TT	CC	CC	TT	TT	TT	TT	CC	CC	TT	TT	CC	CC	CC	CC	CC	TT	CC	TT	CC	CC	CC	CC	CC	TT	CC	TT	CC	TT	CC	TT	CC	CC	CC	TT	TT	CC	TT	TT	CC	TT	TT	CC	TT	TT	TT	CC	TT
	AX-94413298	CC	CC	NA	CC	CC	CC	CC	CC	CC	CC	CC	CC	CC	CC	CC	CC	CC	CC	CC	CC	CC	CC	CC	CC	CC	CC	CC	CC	CC	CC	CC	CC	CC	CC	CC	CC	CC	AA	AA	CC	AA	CC	CC	CC	AA	CC	CC	CC
	AX-94413387	AA	AA	AA	AA	AA	AA	AA	AA	AA	AA	NA	AA	AA	AA	AA	AA	AA	AA	AA	AA	AA	AA	AA	AA	AA	AA	AA	AA	AA	AA	AA	AA	AA	AA	AA	AA	AA	AA	AA	AA	AA	AA	AA	AA	AA	AA	AA	AA
	AX-94413492	AA	GG	AA	AA	AA	AA	AA	AA	AA	AA	AA	AA	AA	AA	GG	GG	AA	AA	AA	AA	AA	GG	AA	AA	AA	GG	GG	AA	AA	AA	AA	AA	AA	AA	GG	AA	GG	AA	AA	AA	GG	AA	AA	AA	GG	AA	AA	AA
	AX-94413558	CC	CC	CC	TT	TT	CC	CC	CC	CC	CC	CC	CC	CC	CC	CC	CC	TT	CC	CC	CC	TT	CC	TT	CC	CC	CC	CC	CC	CC	CC	CC	CC	CC	CC	CC	CC	CC	CC	CC	CC	CC	TT	CC	CC	CC	CC	CC	CC
	AX-94413573	GG	AA	GG	GG	GG	GG	GG	GG	GG	GG	GG	AG	GG	GG	GG	GG	GG	GG	AG	GG	AG	AA	GG	GG	AG	GG	AA	GG	GG	AA	GG	GG	AA	AG	GG	GG	GG	GG	AA	AG	GG	GG	AG	AA	AG	NA	AA	AA
	AX-94413653	CC	TC	TC	CC	CC	CC	CC	CC	CC	TC	CC	CC	CC	TC	CC	CC	CC	CC	CC	TC	CC	TC	TC	TT	CC	CC	CC	TC	CC	TC	CC	CT	TC	CC	CC	CC	CT	TC	CT	CC	TC	CC	TC	CC	CC	CC	CC	CC
	AX-94413721	TT	AA	AT	TT	TT	TT	TT	TT	TT	AT	TT	TT	TT	AT	TT	TT	TT	TT	TT	AT	TT	TT	TT	TT	TT	TT	TT	TT	TT	AA	TT	AT	TT	TT	TT	TT	AA	TT	AA	TT	AA	TT	TT	AA	AA	TT	TT	TT
	AX-94413813	GG	AA	GG	AA	GG	GG	GG	GG	GG	GG	AG	GG	GG	GG	GG	GG	AA	GG	GG	GG	AA	GG	AA	AA	GG	GG	AA	AA	AA	GG	AA	AG	GG	GG	GG	AA	GG	AA	GG	GG	GG	GG	GG	GG	GG	AA	GG	AA
	AX-94413877	AA	AA	AA	AA	AA	GG	AA	AA	AA	AA	AA	AA	AA	AA	AA	AA	AA	AA	AA	AA	AA	AA	AA	AA	AA	AA	AA	AA	AA	GG	AA	AA	AA	AA	AA	AA	AA	AA	AA	AA	AA	AA	AA	AA	GG	NA	AA	AA
	AX-94413923	CC	CC	CC	CC	CC	CC	CC	CC	CC	CC	CC	CC	CC	CC	CC	CC	CC	CC	CC	CC	CC	CC	CC	CC	CC	CC	CC	CC	CC	TT	CC	CC	CC	CC	CC	CC	CC	CC	CC	CC	CC	CC	CC	CC	CC	CC	CC	CC
	AX-94413998	GG	GG	GG	GG	GG	GG	GG	GG	GG	GG	GG	GG	GG	GG	GG	GG	GG	GG	GG	GG	GG	GG	GG	GG	GG	GG	GG	GG	GG	GG	GG	GG	GG	GG	GG	GG	GG	GG	GG	GG	GG	GG	GG	GG	GG	GG	GG	GG
	AX-94414097	AA	CC	AC	AA	AA	AA	AA	CC	CC	CC	CC	CC	CC	AA	CC	AA	AA	CC	CC	CC	AA	CC	CC	AA	AA	AA	AA	CC	CC	AA	CC	AC	CC	AA	CC	CC	CC	AA	CC	CC	CC	AA	CC	AA	CC	AA	AA	AA
	AX-94414200	CC	NA	CC	CC	CC	CC	CC	CC	CC	CC	CC	CC	CC	CC	CC	CC	CC	CC	CC	CC	CC	CC	CC	TT	TT	CC	CC	CC	CC	TT	CC	CT	CC	CC	CC	CC	TT	TT	TT	TT	TT	CC	CC	TT	TT	TT	TT	CC
	AX-94414232	GG	GG	GG	GG	GG	GG	GG	GG	GG	GG	AA	AA	GG	GG	GG	GG	GG	AA	AA	AA	GG	GG	GG	GG	GG	GG	GG	GG	AA	GG	GG	GG	GG	GG	GG	GG	GG	GG	GG	AA	GG	GG	GG	GG	GG	AA	GG	GG
	AX-94414252	CC	TT	CC	TT	TT	TT	CC	CC	TT	TT	TT	TT	CC	TT	TT	TT	CC	TT	TT	TT	CC	CC	CC	CC	CC	TT	TT	TT	TT	TT	TT	CT	TT	CC	TT	CC	TT	CC	TT	TT	TT	TT	CC	TT	CC	TT	CC	CC
	AX-94414329	CC	CC	TT	CC	CC	TT	CC	CC	CC	CC	CC	CC	TT	TT	TT	CC	CC	CC	CC	CC	CC	TT	CC	TT	TT	TT	CC	CC	TT	CC	CC	CT	TT	CC	CC	TT	TT	TT	TT	CC	TT	CC	TT	CC	CC	TT	TT	TT
	AX-94414382	CC	CC	CC	CC	CC	CC	CC	AA	AA	CC	CC	CC	CC	AA	AA	AA	AA	CC	AA	AA	CC	CC	CC	AA	AA	CC	CC	CC	CC	AA	AA	CC	CC	CC	CC	CC	NA	AA	CC	CC	AA	CC	AA	CC	AA	AA	AA	AA
	AX-94414610	GG	GG	NA	GG	GG	GG	GG	AG	GG	AG	AG	AG	AG	AA	AA	AA	GG	AG	GG	AA	GG	AG	AA	GG	GG	GG	GG	GG	AG	GG	AA	AG	GG	AG	AA	AA	GG	GG	GG	GG	GG	GG	AA	GG	AG	GG	AA	AG
	AX-94414695	AA	CC	AA	AA	AA	AA	AA	AA	AA	AA	AA	AA	CC	AA	CC	AA	AA	AA	AA	CC	AA	CC	AA	CC	AA	AA	AA	AA	CC	AA	AA	CC	AA	CC	AA	CC	CC	CC	AA	AA	CC	AA	CC	AA	CC	AA	CC	AA
	AX-94414761	GG	GG	CC	GG	GG	GG	GG	GG	CC	CC	GG	CC	CC	GG	CC	GG	CC	CC	CC	CC	CC	GG	CC	NA	GG	GG	GG	GG	CC	GG	GG	GG	GG	GG	GG	GG	GG	GG	CC	GG	GG	GG	GG	GG	CC	CC	GG	GG
	AX-94414881	GG	GG	GG	GG	GG	TT	GG	GG	GG	GG	GG	GG	GG	GG	GG	GG	GG	GG	GG	GG	GG	GG	GG	GG	GG	GG	GG	GG	GG	GG	GG	GG	GG	GG	GG	GG	GG	GG	GG	GG	GG	TT	GG	GG	GG	GG	GG	GG
	AX-94414919	TT	TT	CC	TT	TT	CC	TT	CC	TT	CC	CC	CC	CC	CC	CC	CC	TT	CC	CC	CC	TT	TT	CC	TT	TT	TT	TT	TT	CC	CC	TT	CT	CC	TT	TT	CC	CC	TT	CC	CC	CC	CC	CC	CC	CC	CC	CC	CC
	AX-94415259	GG	AA	AA	GG	GG	AA	GG	AA	GG	AA	AA	AA	AA	AA	AA	AA	GG	AA	AA	AA	GG	AA	GG	GG	AA	AA	AA	AA	AA	AA	AA	AA	AA	AA	AA	AA	AA	AA	AA	AA	AA	AA	AA	GG	AA	AA	AA	AA
	AX-94415272	AA	AA	AA	AA	AA	AA	AA	AA	AA	AA	AA	AA	AA	AA	AA	GG	AA	AA	AA	AA	AA	AA	AA	AA	AA	AA	AA	AA	AA	AA	AA	AA	AA	AA	AA	AA	AA	AA	AA	AA	AA	AA	AA	AA	AA	GG	AA	AA
	AX-94415357	TT	TT	CC	TT	TT	TT	TT	TT	CC	CC	CC	CC	CC	CC	CC	CC	TT	CC	CC	CC	TT	TT	TT	TT	TT	TT	CC	TT	CC	CC	TT	CT	CC	CC	TT	TT	TT	CC	CC	CC	CC	TT	CC	CC	CC	CC	CC	CC
	AX-94415359	TT	AA	AT	AA	AT	AA	TT	AT	AA	AT	AA	AA	AT	AT	AT	TT	TT	AA	AA	AA	AA	AT	AA	AA	AA	AT	AA	TT	AA	AA	TT	AA	AA	AA	AT	AA	TT	AA	AA	AA	AA	AA	AA	AA	AT	AA	AT	AT
	AX-94415371	GG	GG	GG	AA	AA	GG	GG	GG	AA	AA	GG	GG	GG	GG	AA	GG	GG	GG	AA	GG	AA	AA	AA	GG	GG	AA	AA	GG	GG	AA	GG	GG	GG	AA	GG	GG	AA	AA	GG	GG	AA	AA	GG	GG	GG	AA	GG	AA
	AX-94415384	AA	AA	AA	AA	AA	AA	AA	AA	TT	TT	AA	AA	AA	AA	TT	AA	AA	AA	AA	AA	AA	TT	AA	TT	NA	AA	AA	AA	AA	AA	AA	AA	AA	AA	AA	AA	AA	TT	AA	AA	TT	AA	AA	AA	AA	AA	AA	AA
	AX-94415447	AA	AA	AA	AA	AA	AA	AA	AA	AA	AA	AA	AA	AA	AA	AA	AA	AA	AA	AA	AA	GG	GG	AA	GG	AA	AA	AA	AA	AA	AA	AA	AA	AA	AA	AA	AA	AA	AA	AA	AA	AA	AA	AA	GG	GG	AA	AA	AA
	AX-94415458	AA	AA	AA	AA	AA	AA	AA	AA	AA	CC	AA	CC	AA	CC	CC	AA	AA	AA	AA	AA	AA	CC	AA	AA	AA	CC	NA	AA	AA	CC	AA	AA	AA	AA	AA	AA	CC	CC	AA	CC	CC	AA	AA	CC	CC	CC	AA	AA
	AX-94415536	AA	GG	GG	AA	AA	GG	AA	GG	GG	GG	AA	AA	GG	GG	GG	GG	AA	GG	GG	GG	GG	GG	GG	GG	AA	GG	GG	GG	AA	GG	GG	AG	GG	AA	GG	GG	GG	GG	GG	AA	GG	AA	GG	GG	GG	GG	GG	GG
	AX-94415624	TT	TT	TT	TT	TT	TT	TT	TT	TT	TT	TT	TT	TT	TT	TT	TT	TT	TT	TT	TT	CC	CC	TT	CC	TT	TT	TT	TT	TT	TT	TT	TT	TT	TT	TT	TT	TT	TT	TT	TT	TT	TT	TT	CC	CC	TT	TT	TT
	AX-94415696	TT	TC	TC	TT	TC	TT	TT	TC	NA	TC	TC	TC	TC	TC	TC	TC	TC	TC	TC	TC	TC	TC	TC	NA	TT	TC	TC	TT	TT	TC	TC	CT	TC	TT	TC	TT	TT	TT	TT	TT	TT	TT	TC	TT	TT	CC	TC	TT
	AX-94415697	CC	CC	CC	CC	CC	CC	CC	CC	CC	CC	CC	CC	CC	CC	CC	CC	CC	CC	CC	CC	CC	CC	CC	CC	CC	CC	CC	CC	CC	CC	CC	CC	CC	CC	CC	CC	CC	CC	CC	CC	CC	CC	CC	CC	CC	CC	CC	CC
	AX-94415763	GG	GG	GG	GG	GG	GG	GG	GG	GG	GG	GG	GG	GG	GG	GG	GG	GG	GG	GG	GG	AA	GG	GG	GG	GG	GG	GG	GG	GG	GG	GG	GG	GG	GG	GG	GG	AG	GG	GG	AA	GG	GG	GG	AA	GG	AA	GG	AA
	AX-94415996	GG	CC	GG	GG	GG	GG	GG	GG	CC	CC	GG	CC	CC	GG	GG	GG	GG	CC	CC	CC	GG	GG	GG	GG	GG	GG	CC	CC	CC	GG	CC	CG	CC	GG	CC	GG	CC	GG	CC	CC	CC	GG	GG	CC	GG	GG	GG	GG
	AX-94416067	CC	TT	CC	CC	CC	TT	CC	CC	CC	CC	TT	TT	CC	CC	CC	CC	TT	CC	CC	CC	CC	CC	CC	CC	CC	TT	TT	CC	TT	CC	CC	TT	CC	CC	CC	TT	CC	CC	TT	TT	TT	CC	CC	TT	CC	CC	CC	CC
	AX-94416091	CC	CC	CC	CC	CC	CC	CC	CC	CC	CC	CC	CC	CC	CC	CC	CC	CC	CC	CC	CC	CC	TT	CC	CC	TT	CC	CC	CC	CC	CC	CC	CC	CC	TT	CC	CC	CC	CC	CC	CC	CC	CC	CC	CC	CC	TT	CC	CC
	AX-94416122	GG	GG	GG	GG	AA	AA	GG	AA	AA	AA	AA	GG	GG	AA	GG	GG	AA	AA	GG	GG	AA	AA	GG	AA	GG	AA	AA	AA	AA	AA	AA	GG	NA	AA	AA	AA	AA	AA	AA	AA	AA	GG	GG	GG	GG	AA	AA	AA
	AX-94416141	GG	GG	AA	GG	GG	GG	GG	AA	GG	AA	AA	AA	AA	AA	AA	AA	GG	AA	AA	AA	GG	AA	AA	AA	GG	GG	GG	GG	AA	AA	GG	AA	AA	GG	GG	AA	AA	GG	AA	AA	AA	AA	AA	GG	AA	GG	AA	AA
	AX-94416187	CC	GG	GG	CC	CC	CC	CC	GG	GG	GG	GG	GG	GG	GG	GG	GG	CC	GG	GG	GG	CC	GG	CC	GG	GG	CC	GG	CC	GG	GG	GG	GG	CC	GG	CC	CC	CC	GG	GG	GG	CC	CC	GG	CC	CC	GG	GG	GG
	AX-94416332	CC	AA	CC	CC	CC	AA	CC	AA	CC	CC	CC	CC	CC	CC	CC	CC	CC	CC	CC	CC	CC	CC	CC	CC	CC	CC	CC	CC	CC	CC	CC	CC	CC	CC	CC	CC	AC	AA	AA	CC	AA	CC	CC	AA	CC	CC	CC	CC
	AX-94416362	CC	CC	CC	CC	CC	CC	CC	CC	CC	CC	CC	CC	CC	CC	CC	CC	AA	CC	CC	CC	CC	CC	CC	CC	CC	CC	AA	AA	CC	CC	CC	CC	CC	CC	CC	CC	CC	CC	CC	CC	CC	CC	CC	CC	CC	CC	CC	AA
	AX-94416384	AA	AA	AA	AA	AA	AA	AA	AA	AA	AA	AA	AA	AA	AA	AA	AA	AA	AA	AA	AA	AA	AA	AA	AA	AA	AA	AA	AA	AA	AA	AA	AA	AA	AA	GG	AA	AA	AA	GG	AA	AA	AA	AA	GG	AA	AA	AA	AA
	AX-94416401	TT	TT	TT	TT	TT	TT	TT	TT	TT	TT	TT	TT	TT	TT	TT	TT	TT	TT	TT	TT	TT	TT	TT	TT	TT	TT	TT	TT	TT	TT	TT	TT	TT	TT	TT	TT	TT	TT	TT	TT	GG	TT	TT	TT	TT	TT	TT	TT
	AX-94416431	TT	CC	CC	TT	TT	TT	TT	TT	TT	TT	TT	TT	TT	TT	TT	TT	TT	CC	TT	CC	TT	CC	TT	TT	TT	TT	TT	TT	CC	TT	TT	TT	TT	TT	CC	TT	TT	TT	TT	TT	TT	TT	TT	TT	CC	TT	TT	CC
	AX-94416693	GG	GG	GG	GG	GG	GG	GG	GG	CC	GG	GG	GG	GG	GG	GG	GG	GG	GG	GG	GG	GG	GG	GG	GG	GG	GG	CC	GG	GG	GG	GG	GG	GG	GG	GG	GG	GG	GG	GG	CC	GG	GG	GG	GG	GG	CG	GG	CC
	AX-94416856	TT	TT	TT	TT	TT	TG	TT	NA	TT	TT	TT	TT	TT	TT	TT	TT	TT	TT	TT	TT	TT	TT	TT	TT	TT	TT	TT	TT	TG	TT	TT	TT	TT	TT	TT	TT	TT	TT	TT	TT	TT	TT	TT	TT	TT	TT	TT	GG
	AX-94416897	CC	TT	CC	CC	CC	CC	CC	CC	CC	CC	CC	CC	CC	CC	CC	CC	CC	CC	CC	CC	CC	TT	CC	TT	CC	CC	CC	CC	CC	TT	CC	CC	CC	CC	CC	CC	CC	CC	CC	TT	CC	CC	CC	TT	TT	CC	CC	CC
	AX-94416930	CC	TC	CC	CC	CC	CC	CC	TC	CC	TC	TC	CC	TC	TC	TC	CC	CC	CC	TC	TC	TT	TT	TC	TC	CC	CC	CC	CC	TC	TC	CC	CC	TC	TT	CC	CC	CC	CC	CC	CC	CC	CC	TC	TT	CC	TT	TC	CC
	AX-94416934	AA	GG	GG	AA	AA	AA	AA	AA	GG	AA	AA	AA	AA	GG	AA	GG	AA	GG	AA	AA	AA	AA	AA	AA	AA	AA	GG	AA	GG	AA	GG	AG	GG	AA	AA	AA	AA	AA	AA	AA	GG	AA	AA	GG	GG	AA	AA	AA
	AX-94416935	AA	AA	AA	AA	AA	GG	AA	AA	AA	AA	AA	AA	AA	AA	AA	AA	AA	AA	AA	AA	AA	AA	AA	AA	AA	AA	AA	GG	AA	AA	AA	AA	AA	AA	AA	AA	GG	AA	AA	GG	AA	AA	GG	AA	GG	AA	AA	AA
	AX-94416941	TT	CC	TT	TT	TT	CC	TT	TT	CC	TT	TT	TT	CC	TT	CC	TT	TT	TT	TT	CC	TT	TT	TT	CC	TT	TT	CC	TT	TT	TT	TT	CT	TT	CC	TT	NA	CC	CC	TT	TT	TT	TT	TT	TT	TT	TT	CC	TT
	AX-94416965	GG	GG	GG	AA	AA	AA	GG	GG	GG	AA	AA	AA	GG	GG	GG	GG	AA	AA	AA	GG	AA	AA	AA	AA	AA	GG	GG	AA	AA	GG	AA	NA	GG	AA	AA	AA	AA	AA	GG	AA	AA	AA	GG	AA	GG	AA	GG	AA
	AX-94416968	GG	CC	GG	GG	GG	GG	GG	GG	GG	GG	GG	GG	GG	CC	GG	GG	GG	GG	GG	GG	GG	GG	GG	GG	GG	GG	GG	GG	GG	GG	GG	CG	CG	GG	GG	GG	NA	CC	CC	GG	GG	GG	GG	GG	GG	GG	GG	GG
	AX-94417015	GG	TT	GG	GG	GG	TT	GG	TT	GG	TT	TG	GG	TT	GG	TT	TG	GG	TT	TT	GG	GG	TT	TT	TT	GG	GG	GG	TT	GG	TT	TT	GT	GG	GG	GG	TT	TT	GG	GG	GG	GG	GG	GG	TT	GG	TT	TT	GG
	AX-94417031	CC	CC	CC	CC	CC	CC	CC	CC	CC	CC	CC	CC	CC	CC	CC	CC	CC	CC	CC	CC	CC	CC	CC	NA	CC	CC	CC	CC	TT	TT	CC	CC	CC	CC	CC	CC	NA	CC	CC	CC	CC	CC	CC	CC	CC	CC	CC	CC
	AX-94417178	AA	GG	AA	AA	AA	AA	AA	AA	AA	AA	AA	AA	AA	AA	AA	AA	AA	AA	AA	AA	AA	AA	AA	AA	AA	GG	GG	AA	AA	GG	AA	AA	AA	AA	AA	AA	AA	AA	AA	AA	AA	AA	AA	AA	AA	AA	AA	AA
	AX-94417236	TT	TT	TT	TT	TT	TT	TT	TT	TC	TT	TT	TT	TT	TT	TT	TT	TT	TT	TT	TT	CC	TT	TT	TC	TT	TT	TT	TT	TT	TT	TT	TT	TT	TT	TT	TT	TT	TT	TT	TT	TT	TT	TT	CC	TT	TT	TT	TT
	AX-94417290	AA	GG	GG	AA	GG	GG	AA	GG	GG	GG	GG	GG	GG	GG	GG	GG	AA	GG	GG	GG	GG	GG	GG	GG	AA	GG	GG	GG	GG	GG	AA	AG	GG	GG	GG	GG	GG	AA	AA	GG	GG	AA	GG	GG	GG	GG	GG	AA
	AX-94417585	TT	TT	GG	GG	GG	GG	TT	GG	GG	GG	GG	GG	GG	GG	GG	TT	TT	GG	GG	GG	GG	GG	GG	TT	GG	GG	GG	TT	GG	GG	TT	GG	GG	GG	GG	GG	TT	GG	GG	GG	TT	GG	GG	GG	GG	GG	GG	GG
	AX-94417618	CC	AA	AA	CC	CC	CC	CC	CC	AA	AA	CC	AA	AA	CC	CC	CC	AA	AA	AA	AA	AA	CC	AA	AA	CC	CC	AA	AC	AA	CC	CC	CC	CC	CC	CC	CC	CC	CC	CC	CC	CC	CC	CC	CC	AA	AA	CC	AA
	AX-94417668	AA	CC	AA	AA	AA	AA	AA	AA	AA	AA	AA	AA	AA	AA	AA	AA	AA	AA	AA	AA	AA	CC	AA	CC	AA	AA	AA	AA	AA	AA	AA	AA	AA	AA	AA	AA	AA	CC	AA	AA	AA	AA	AA	AA	CC	AA	AA	AA
	AX-94417710	AA	AA	GG	GG	GG	AA	AA	AA	AA	GG	AA	GG	GG	AA	GG	AA	GG	GG	GG	GG	AA	GG	AA	AA	AA	GG	GG	GG	GG	AA	AA	AG	GG	GG	GG	AA	GG	GG	AA	GG	AA	GG	GG	GG	GG	AG	GG	AA
	AX-94417941	CC	TT	TT	CC	CC	TT	CC	CC	TC	TC	TT	TT	TT	TT	TT	TT	CC	CC	CC	CC	CC	TC	TT	TT	TT	CC	TT	CC	TC	TC	CC	CC	TT	CC	TT	TT	TT	CC	TT	TT	TT	CC	TC	CC	TT	TT	TT	TT
	AX-94418014	GG	CC	GG	GG	GG	GG	GG	GG	NA	GG	GG	GG	GG	GG	GG	GG	GG	GG	GG	GG	GG	GG	CC	NA	GG	GG	GG	GG	GG	GG	GG	GG	GG	GG	GG	GG	GG	GG	GG	GG	GG	GG	GG	GG	GG	CC	GG	GG
	AX-94418038	GG	CC	CC	CC	CC	GG	GG	CC	GG	GG	GG	GG	GG	CC	CC	CC	CC	CC	GG	CC	GG	GG	GG	GG	CC	CC	GG	GG	GG	GG	CC	GG	GG	GG	CC	GG	CC	GG	CC	GG	GG	CC	CC	GG	GG	CC	CC	GG
	AX-94418111	AA	GG	AA	AA	AA	AA	AA	GG	AA	AA	AA	GG	GG	AA	AA	AA	AA	AA	GG	GG	AA	AA	AA	AA	AA	AA	AA	AA	GG	AA	GG	AA	AA	AA	GG	AA	AA	AA	GG	AA	AA	AA	AA	GG	AA	GG	AA	GG
	AX-94418300	CC	TT	TT	TT	TT	CC	CC	TT	TT	TT	TT	TT	TT	TT	TT	TT	TT	TT	TT	TT	TT	TT	CC	TT	TT	TT	TT	TT	TT	TT	TT	TT	TT	TT	TT	TT	TT	TT	TT	TT	TT	TT	TT	TT	TT	TT	TT	TT
	AX-94418322	TT	CC	TT	TT	TT	TT	TT	CC	CC	TT	TT	TT	TT	TT	CC	TT	TT	TT	TT	TT	CC	TT	TT	TT	TT	TT	TT	TT	TT	TT	TT	CT	TT	TT	TT	TT	TT	TT	TT	TT	CC	TT	TT	CC	CC	TT	TT	CC
	AX-94418368	CC	CC	CC	CC	CC	CC	CC	CC	CC	CC	CC	CC	CC	CC	CC	CC	CC	CC	CC	CC	CC	CC	CC	TT	CC	TT	TT	CC	CC	TT	CC	CC	CC	CC	CC	CC	CC	CC	CC	CC	CC	CC	CC	TT	TT	CC	CC	CC
	AX-94418385	CC	TT	CC	TT	TT	TT	CC	TT	TT	CC	CC	TT	CC	TT	TT	TT	TT	CC	CC	CC	CC	TT	TT	TT	CC	TT	CC	TT	TT	CC	TT	CT	CC	CC	TT	TT	TT	TT	TT	TT	TT	CC	CC	CC	TT	TT	CC	TT
	AX-94418426	TT	TT	TT	TT	TT	TT	TT	TT	TT	TT	TT	TT	TT	TT	TT	TT	TT	TT	TT	TT	TT	CC	TT	CC	TT	TT	TT	TT	TT	TT	TT	TT	TT	TT	TT	TT	TT	CC	TT	TT	TT	TT	TT	TT	TT	TT	TT	TT
	AX-94418575	TT	TT	TT	TT	TT	TG	TT	TT	TT	NA	TG	TG	TG	TT	TT	TT	TT	TT	TG	TT	TT	TT	TG	TT	TT	TT	TT	TT	TG	TG	TT	GT	TT	NA	TG	TT	TT	TT	TT	TT	TT	TT	TT	TT	TT	NA	TT	TT
	AX-94418601	CC	CC	GG	CC	CC	CC	CC	CC	GG	GG	GG	GG	GG	GG	GG	GG	CC	GG	GG	GG	CC	CC	CC	GG	CC	CC	CC	CC	GG	GG	GG	GG	CC	CC	GG	CC	GG	CC	CC	GG	GG	CC	CC	CC	GG	GG	GG	CC
	AX-94418622	GG	GG	CC	GG	GG	CC	GG	CC	CC	CC	CC	GG	CC	CC	CC	GG	GG	GG	CC	CC	GG	GG	GG	GG	GG	GG	CC	CC	CC	CC	GG	CG	CC	GG	GG	CC	GG	GG	GG	GG	GG	GG	GG	CC	CC	GG	CC	GG
	AX-94418646	TT	TT	TT	TT	TT	TT	TT	TT	TT	TT	GG	GG	TT	TT	TT	TT	TT	TT	TT	TT	TT	TT	TT	TT	TT	TT	TT	TT	GG	TT	TT	GG	TT	TT	TT	TT	TT	TT	TT	GG	TT	TT	TT	TT	TT	TT	TT	TT
	AX-94418804	GG	AA	AA	AA	AA	AA	GG	AA	GG	AA	AA	AA	GG	GG	AA	AA	GG	AA	AA	AA	GG	AA	GG	GG	AA	AA	AA	AA	AA	AA	GG	AA	AA	AA	GG	AA	NA	GG	GG	AA	GG	AA	GG	AA	AG	AA	AA	GG
	AX-94418841	CC	CC	CC	CC	CC	TT	CC	CC	CC	CC	CC	CC	CC	CC	CC	CC	CC	CC	CC	CC	CC	CC	CC	CC	CC	CC	CC	CC	CC	CC	CC	CC	CC	CC	CC	CC	CC	CC	TT	CC	CC	CC	CC	TT	CC	TT	CC	CC
	AX-94418930	TT	TT	TT	TT	TT	TT	TT	TT	TT	TT	TT	TT	TT	TT	TT	TT	TT	TT	TT	TT	TT	CC	TT	TT	TT	TT	TT	TT	TT	TT	TT	TT	TT	TT	TT	TT	TT	TT	CC	TT	TT	TT	TT	TT	TT	TT	TT	TT
	AX-94418931	CC	CC	CC	CC	CC	CC	CC	CC	CC	CC	CC	CC	CC	CC	CC	CC	CC	CC	CC	CC	GG	CC	CC	CC	CC	CC	CC	CC	CC	CC	CC	CC	CC	CC	CC	CC	CC	CC	CC	CC	CC	CC	CC	CC	CC	CC	CC	CC
	AX-94419036	CC	CC	CC	CC	CC	CC	CC	CC	GG	CC	CC	GG	CC	CC	GG	CC	CC	CC	CC	CC	GG	CC	NA	CC	CC	CC	CC	CC	CC	GG	CC	CG	CC	GG	CC	CC	CC	CC	CC	CC	CC	CC	CC	GG	GG	GG	CC	CC
	AX-94419063	CC	CC	CC	CC	CC	CC	CC	CC	CC	CC	CC	CC	CC	CC	CC	CC	CC	CC	CC	CC	CC	CC	CC	CC	CC	CC	CC	CC	CC	CC	CC	CC	CC	CC	CC	CC	CC	CC	CC	CC	TT	CC	CC	CC	CC	CC	CC	CC
	AX-94419084	GG	CC	CC	GG	GG	CC	GG	CC	GG	GG	GG	GG	GG	GG	GG	GG	GG	GG	GG	GG	GG	GG	GG	GG	GG	GG	GG	GG	GG	GG	GG	GG	CC	GG	GG	GG	GG	GG	GG	CC	GG	GG	GG	CC	GG	GG	GG	GG
	AX-94419246	TT	GG	TT	TT	TT	TT	TT	TT	TT	TT	TT	TT	TT	TT	TT	TT	TT	TT	TT	TT	TT	TT	TT	TT	TT	TT	TT	TT	TT	TT	TT	TT	TT	TT	TT	TT	TT	TT	TT	TT	TT	TT	TT	GG	TT	TT	TT	TT
	AX-94419432	AA	CC	AA	AA	AA	AA	AA	AA	AA	AA	AA	AA	AA	AA	CC	AA	AA	AA	AA	AA	AA	NA	AA	AA	AA	AA	AA	AA	AA	AA	AA	AA	AA	AA	AA	AA	AA	AA	CC	AA	AA	AA	AA	AA	AA	AA	AA	AA
	AX-94419462	GG	GG	CC	CC	GG	CC	GG	GG	CC	CC	CC	CC	CC	CC	CC	CC	CC	CC	CC	CC	GG	GG	CC	CC	GG	GG	CC	CC	CC	CC	CC	CC	CC	CC	CC	CC	CC	CC	GG	CC	CC	CC	CC	CC	CC	GG	CC	CC
	AX-94419463	TT	TT	TT	TT	TT	TT	TT	CC	TT	TT	TT	TT	TT	TT	TT	TT	TT	TT	TT	TT	TT	TT	TT	TT	TT	TT	TT	TT	CC	TT	TT	TT	TT	TT	CC	TT	TT	TT	TT	TT	TT	TT	TT	TT	TT	CC	TT	TT
	AX-94419469	TT	TT	TT	TT	TT	TT	TT	TT	TT	TT	TT	TT	TT	TT	TT	TT	TT	TT	TT	TT	TT	TT	TT	TT	TT	TT	TT	TT	TT	TT	TT	TT	TT	TT	TT	TT	TT	TT	TT	TT	TT	TT	TT	TT	TT	TT	TT	TT
	AX-94419521	AA	CC	CC	AA	CC	AA	AA	CC	NA	CC	CC	CC	CC	CC	CC	CC	AA	CC	CC	CC	CC	CC	CC	CC	AA	AA	CC	CC	AA	CC	AA	AC	CC	AA	AA	CC	AA	AA	AA	AA	AA	AA	CC	CC	CC	CC	CC	AA
	AX-94419578	GG	GG	GG	GG	GG	AA	GG	GG	GG	GG	GG	GG	GG	GG	GG	GG	AA	GG	GG	GG	GG	GG	GG	GG	GG	AA	GG	GG	GG	AA	GG	GG	GG	GG	GG	AA	GG	GG	AA	GG	AA	GG	GG	AA	GG	GG	GG	GG
	AX-94419584	AG	GG	AG	GG	AG	AG	AG	AG	GG	AG	GG	GG	GG	GG	AG	GG	AG	NA	AG	GG	GG	AG	GG	AA	AG	AG	AA	GG	AG	GG	AG	NA	GG	NA	AG	AG	GG	AG	GG	GG	AG	GG	AG	AG	AG	AG	AG	GG
	AX-94419637	GG	TT	TT	GG	GG	TT	GG	GG	TG	TG	NA	TT	TT	GG	TT	GG	GG	GG	TT	TT	GG	TT	GG	TT	TT	GG	GG	TG	GG	TT	TT	TT	TT	GG	GG	TT	GG	GG	GG	TT	GG	GG	NA	GG	GG	GG	TT	GG
	AX-94419728	TT	CC	TT	TT	TT	CC	TT	TT	CC	TT	TT	TT	TT	TT	TT	TT	TT	TT	TT	TT	TT	TT	CC	TT	TT	TT	CC	TT	CC	CC	TT	TT	TT	TT	TT	TT	TT	CC	CC	TT	CC	TT	TT	TT	CC	CC	TT	CC
	AX-94419771	CC	NA	CC	CC	CC	CC	CC	TT	CC	CC	CC	TT	TT	CC	CC	CC	CC	CC	TT	TT	CC	CC	CC	CC	CC	CC	CC	CC	TT	CC	TT	CC	CC	CC	TT	CC	CC	CC	TT	CC	CC	CC	CC	TT	CC	TT	CC	TT
	AX-94419845	CC	CG	CC	CC	CC	CC	CC	CC	CC	CC	CC	CC	CC	CC	CG	CC	CC	CC	CC	CC	GG	CC	CC	CC	CC	CC	CC	CC	CC	CC	CC	CC	CC	CC	CC	CC	CG	CC	CC	CC	CC	CC	CC	CC	CC	CC	CC	CC
	AX-94419893	GG	GG	AA	GG	GG	GG	GG	GG	GG	GG	AA	GG	AA	GG	GG	AA	GG	GG	AA	AA	GG	GG	GG	AA	AA	AA	GG	GG	AA	GG	AA	AA	GG	GG	GG	GG	GG	AA	GG	GG	AA	GG	GG	AA	GG	GG	GG	GG
	AX-94420021	TT	TT	TT	CC	TT	TC	TT	TT	TC	TT	TT	TT	TT	TT	TT	TT	TT	TT	TT	TT	TT	TT	CC	TC	TT	TT	TT	TT	CC	TC	TT	TT	TT	TT	CC	TT	TT	TT	TT	TT	TT	TT	TT	TT	TT	NA	TT	TT
	AX-94420040	CC	CC	CC	CC	CC	CC	CC	CC	CC	CC	CC	CC	CC	CC	CC	CC	CC	CC	CC	CC	CC	CC	CC	CC	CC	CC	CC	CC	CC	CC	CC	CC	CC	CC	CC	CC	CC	CC	CC	CC	CC	CC	CC	CC	CC	CC	CC	CC
	AX-94420080	AA	GG	AA	AA	AA	AA	AA	AA	AA	AA	AA	AA	AA	GG	GG	AA	AA	AA	AA	AA	AA	AA	AA	AA	AA	GG	GG	AA	AA	GG	AA	AA	AA	AA	AA	AA	AA	AA	GG	AA	AA	AA	AA	AA	GG	AA	AA	AA
	AX-94420106	TT	TT	TT	TT	CC	TT	TT	TT	TT	TT	TT	TT	TT	TT	TT	TT	TT	TT	TT	TT	TT	TT	TT	CC	CC	TT	TT	TT	TT	TT	TT	TT	TT	CC	TT	TT	TT	TT	TT	TT	TT	TT	TT	CC	TT	TT	TT	CC
	AX-94420111	GG	GG	GG	GG	GG	GG	GG	GG	GG	GG	GG	GG	GG	GG	GG	GG	GG	GG	GG	GG	GG	GG	GG	GG	GG	GG	GG	GG	GG	GG	GG	GG	GG	GG	GG	GG	GG	GG	GG	GG	GG	GG	GG	CC	GG	GG	GG	GG
	AX-94420190	CC	CC	CC	CC	CC	TT	CC	CC	NA	CC	CC	CC	CC	CC	CC	CC	TT	CC	CC	CC	CC	CC	CC	TC	CC	TT	CC	CC	CC	TT	CC	CC	CC	CC	CC	TT	CC	CC	CC	CC	CC	CC	CC	TT	CC	CC	CC	CC
	AX-94420304	AA	AA	NA	AA	AA	AG	AA	AG	GG	GG	AA	AA	AA	AA	AG	AA	GG	GG	AA	GG	AA	AA	GG	AA	AA	AA	GG	AA	AA	AG	AG	NA	GG	AA	NA	GG	GG	GG	AG	AG	GG	AA	AA	GG	AA	AG	GG	GG
	AX-94420327	CC	CC	CC	CC	CC	CC	CC	CC	CC	CC	CC	CC	CC	CC	CC	CC	CC	CC	CC	CC	CC	CC	CC	CC	CC	CC	CC	CC	CC	CC	CC	CC	CC	CC	CC	CC	CC	CC	CC	CC	CC	CC	CC	TT	CC	CC	CC	CC
	AX-94420407	TT	CC	CC	TT	TT	CC	TT	CC	CC	CC	TT	CC	CC	CC	CC	CC	TT	CC	CC	CC	TT	CC	TT	CC	TT	TT	CC	TT	CC	CC	CC	CT	CC	TT	TT	TT	CC	CC	CC	CC	CC	TT	TT	CC	CC	CC	TT	CC
	AX-94420428	TT	TT	TT	TT	TT	TT	TT	TT	TT	TT	TT	TT	TT	TT	TT	TT	TT	TT	TT	TT	TT	TT	TT	TT	TT	TT	TT	TT	TT	TT	TT	TT	TT	TT	TT	TT	TT	AA	AA	TT	TT	TT	TT	TT	TT	TT	TT	TT
	AX-94420589	AA	AA	AA	AA	AA	AA	AA	AA	AA	AA	AA	AA	AA	AA	AA	AA	AA	AA	AA	AA	AA	AA	AA	AA	AA	AA	AA	AA	AA	AA	AA	AA	AA	AA	AA	AA	AA	AA	AA	AA	AA	AA	AA	AA	AA	AA	AA	AA
	AX-94420604	GG	GG	CC	GG	GG	GG	GG	GG	GG	CC	CC	CC	GG	GG	CC	CC	GG	CC	GG	CC	GG	CC	CC	GG	GG	GG	GG	GG	CC	CC	CC	CC	CC	CC	CC	CC	GG	GG	GG	GG	CC	GG	CC	GG	CC	GG	GG	GG
	AX-94420771	AA	AA	GG	GG	GG	GG	AA	GG	GG	GG	GG	GG	GG	GG	GG	AA	AA	GG	GG	GG	GG	GG	GG	AA	GG	GG	GG	AA	GG	GG	AA	GG	GG	GG	GG	GG	GG	GG	GG	GG	GG	GG	GG	GG	GG	GG	GG	GG
	AX-94420805	TT	TT	TT	TT	TT	TT	TT	TT	TT	TT	TT	TT	TT	TT	TT	TT	TT	TT	TT	TT	TT	TT	TT	TT	TT	TT	TT	TT	CC	TT	TT	TT	TT	TT	TT	TT	TT	TT	TT	TT	TT	TT	TT	TT	TT	TT	TT	TT
	AX-94420810	CC	CC	TT	CC	CC	CC	CC	CC	CC	CC	CC	CC	CC	CC	CC	CC	CC	TT	CC	TT	CC	TT	CC	CC	CC	CC	CC	CC	TT	CC	CC	CC	CC	CC	TT	CC	CC	CC	CC	CC	CC	CC	CC	CC	TT	CC	CC	TT
	AX-94421145	TT	CC	CC	TT	TT	TT	TT	CC	CC	CC	CC	CC	CC	CC	CC	CC	TT	CC	CC	CC	TT	CC	TT	CC	CC	CC	TT	CC	CC	CC	CC	CC	CC	CC	TT	CC	CC	CC	CC	TT	CC	TT	CC	CC	TT	CC	CC	CC
	AX-94421244	CC	CC	CC	CC	CC	CC	CC	CC	CC	CC	CC	CC	CC	CC	CC	CC	CC	CC	CC	CC	CC	TT	CC	CC	CC	CC	CC	CC	CC	CC	CC	CC	CC	CC	CC	CC	CC	CC	CC	CC	CC	CC	CC	CC	CC	CC	CC	CC
	AX-94421372	CC	TT	CC	NA	CC	CC	CC	CC	CC	CC	CC	CC	CC	CC	CC	CC	CC	CC	CC	CC	CC	CC	CC	CC	CC	CC	CC	CC	CC	CC	CC	CC	CC	CC	CC	CC	CC	CC	CC	CC	CC	CC	CC	TT	TT	CC	CC	CC
	AX-94421443	CC	CC	CC	CC	CC	CC	CC	CC	CC	CC	CC	CC	CC	CC	TT	CC	CC	CC	CC	CC	CC	CC	CC	CC	CC	CC	CC	CC	CC	CC	CC	CC	CC	CC	CC	CC	CC	CC	CC	CC	CC	CC	CC	CC	CC	CC	CC	CC
	AX-94421613	TT	TT	TT	TT	TT	CC	TT	TT	NA	TT	TT	TT	NA	TT	TT	TT	TT	TT	TT	TT	TT	TT	TT	TT	TT	TT	TT	TT	TT	TT	TT	TT	TT	TT	TT	TT	CC	TT	TT	TT	CC	CC	CC	TT	TT	TT	TT	TT
	AX-94421640	GG	TT	GG	GG	GG	GG	GG	TT	GG	GG	GG	GG	GG	GG	GG	GG	GG	GG	GG	GG	GG	GG	GG	GG	GG	GG	GG	GG	GG	GG	TT	GG	GG	GG	TT	GG	TT	GG	TT	GG	GG	GG	GG	GG	TT	TT	GG	TT
	AX-94421649	CC	CC	CC	CC	CC	CC	CC	CC	CC	GG	GG	CC	CC	GG	GG	CC	CC	CC	CC	CC	CC	GG	CC	CC	CC	GG	GG	CC	CC	GG	CC	CC	CC	CC	CC	CC	GG	GG	CC	CC	GG	CC	CC	GG	GG	CC	CC	CC
	AX-94421709	CC	CC	AA	CC	CC	AA	CC	AA	AA	AA	AA	AA	AA	AA	AA	AA	CC	AA	AA	AA	CC	CC	AA	AA	CC	AA	AA	CC	CC	AA	CC	AA	AA	CC	CC	AA	CC	AA	CC	AA	CC	CC	AA	CC	AA	CC	AA	AA
	AX-94421773	GG	AA	AA	GG	GG	GG	GG	GG	GG	GG	GG	GG	GG	GG	GG	AA	GG	AA	GG	GG	AA	GG	GG	GG	GG	GG	GG	GG	AA	GG	GG	AG	AA	GG	GG	GG	GG	GG	GG	GG	GG	GG	GG	GG	GG	GG	GG	GG
	AX-94421831	TT	TT	TT	TT	TT	TT	TT	TT	TT	AA	TT	TT	TT	TT	AA	TT	TT	TT	TT	TT	AA	TT	TT	TT	TT	AA	TT	TT	TT	TT	TT	TT	TT	AA	TT	TT	AA	TT	TT	TT	AA	TT	TT	TT	TT	TT	TT	TT
	AX-94421895	GG	CC	NA	GG	GG	GG	GG	GG	GG	CC	GG	GG	GG	GG	GG	GG	GG	GG	GG	GG	GG	GG	GG	GG	GG	GG	GG	GG	GG	CC	GG	GG	GG	GG	GG	GG	GG	GG	CC	GG	GG	GG	GG	GG	GG	GG	CC	GG
	AX-94421922	TT	TT	TT	TT	TT	AA	TT	TT	TT	TT	TT	AA	TT	TT	AA	TT	TT	AA	AA	AA	TT	TT	TT	AA	TT	AA	TT	TT	TT	TT	AA	TT	TT	TT	TT	AA	TT	AA	AA	TT	TT	TT	TT	TT	TT	AA	TT	TT
	AX-94422068	AA	AA	GG	GG	GG	AA	AA	AA	AA	AA	AA	AA	AA	AA	AA	GG	GG	AA	AA	AA	GG	AA	AA	GG	GG	GG	GG	GG	AA	AA	GG	GG	GG	NA	AA	GG	AA	GG	AA	AA	AA	GG	GG	AA	AA	AA	AA	GG
	AX-94422071	GG	GG	GG	NA	TT	GG	GG	GG	GG	TT	TG	GG	GG	GG	TT	TT	TT	NA	NA	TT	TT	GG	TG	GG	TT	TT	TT	NA	GG	TT	TT	GT	TG	GG	GG	TT	GG	TT	GG	GG	GG	TT	TT	GG	GG	GG	TT	GG
	AX-94422102	AA	AA	GG	AA	AA	GG	AA	GG	GG	GG	AA	GG	GG	GG	GG	GG	AA	AA	GG	GG	AA	GG	AA	GG	GG	GG	GG	GG	AA	GG	AA	GG	GG	AA	GG	GG	AA	GG	GG	GG	AA	AA	GG	AA	AA	AA	GG	AA
	AX-94422147	CC	CC	CC	CC	CC	CC	CC	CC	CC	CC	CC	CC	CC	CC	CC	CC	CC	CC	CC	CC	CC	TT	CC	TC	TC	CC	CC	CC	CC	CC	CC	CC	CC	CC	CC	CC	CT	CC	CC	CC	TC	CC	CC	CC	CC	CC	CC	CC
	AX-94422189	CC	CC	CC	CC	CC	CC	CC	CC	GG	CC	CC	CC	CC	CC	GG	CC	CC	GG	CC	CC	CC	CC	CC	CC	CC	CC	CC	CC	GG	CC	CC	GG	CC	CC	CC	CC	CC	CC	CC	GG	CC	CC	CC	GG	GG	CC	GG	CC
	AX-94422286	GG	GG	GG	GG	AG	AA	GG	GG	AG	GG	GG	GG	GG	GG	GG	GG	GG	GG	GG	GG	AA	GG	GG	GG	GG	NA	AG	AG	GG	GG	GG	GG	GG	GG	AA	GG	GG	AA	GG	GG	GG	GG	GG	GG	GG	GG	GG	GG
	AX-94422289	TT	TT	TT	TT	TT	TT	TT	CC	TT	TT	CC	CC	CC	TT	CC	CC	TT	CC	CC	TT	TT	CC	TT	TT	TT	CC	CC	TT	TT	CC	CC	CC	TT	CC	CC	CC	TT	TT	TT	CC	TT	TT	CC	TT	CC	CC	CC	TT
	AX-94422359	GG	AA	AG	GG	GG	GG	GG	GG	GG	GG	GG	GG	GG	GG	GG	GG	GG	GG	GG	GG	GG	GG	GG	GG	GG	AG	NA	GG	AA	GG	GG	GG	GG	GG	GG	GG	AG	GG	GG	GG	GG	GG	GG	GG	GG	GG	NA	GG
	AX-94422387	TT	TT	TT	TT	TT	GG	TT	TT	NA	TT	NA	TT	TT	TT	GG	TT	TT	TT	TT	TT	TT	TT	TT	TT	TT	TT	TT	GG	TT	TT	TT	TT	TT	TT	TT	TT	GG	TT	TT	GG	TT	TT	GG	TT	GG	TT	TT	TT
	AX-94422473	TT	TT	TT	TT	TT	TT	TT	TT	TT	TT	TT	TT	TT	TT	TT	TT	TT	TT	TT	AA	TT	TT	TT	TT	TT	TT	TT	TT	AA	TT	TT	TT	TT	TT	AA	TT	TT	TT	TT	TT	TT	TT	TT	AA	TT	TT	TT	TT
	AX-94422539	GG	AA	GG	GG	GG	GG	GG	GG	GG	GG	GG	GG	GG	GG	GG	GG	GG	GG	GG	GG	AA	GG	AA	GG	GG	GG	GG	GG	GG	GG	GG	GG	GG	GG	GG	GG	GG	GG	GG	GG	AA	GG	GG	GG	GG	GG	GG	GG
	AX-94422554	TT	CC	CC	TT	TT	TT	TT	TT	TT	CC	TT	TT	CC	CC	TT	CC	TT	TT	TT	CC	TT	TT	TT	TT	CC	CC	TT	TT	TT	CC	CC	TT	CC	TT	TT	TT	CC	TT	TT	TT	TT	TT	TT	TT	TT	CC	CC	CC
	AX-94422566	CC	TT	TT	CC	TT	TT	CC	CC	TT	TT	TT	TT	TT	CC	TT	TT	CC	CC	TT	TT	CC	TT	TT	TT	TT	CC	TT	TT	TT	TT	TT	TT	TT	CC	CC	CC	TT	TT	CC	TT	TT	CC	TT	TT	TT	TT	TT	TT
	AX-94422692	CC	CC	CC	CC	CC	CC	CC	CC	CC	TT	CC	TT	CC	TT	TT	CC	CC	CC	CC	CC	CC	TT	CC	CC	CC	TT	TT	CC	CC	TT	CC	CC	CC	CC	CC	CC	TT	TT	CC	TT	TT	CC	CC	TT	TT	TT	CC	CC
	AX-94422709	TT	CC	CC	CC	TT	TT	TT	TT	TT	TT	TT	TT	CC	CC	TT	CC	TT	CC	TT	TT	TT	CC	TT	CC	TT	CC	TT	TT	TT	TT	CC	CT	TT	TT	CC	TT	CC	CC	TT	TT	TT	CC	TT	TT	CC	TT	TT	TT
	AX-94422775	CC	TT	CC	CC	CC	CC	CC	CC	CC	CC	TT	CC	CC	CC	CC	CC	CC	TT	CC	CC	TT	CC	CC	CC	TT	CC	CC	TT	CC	CC	CC	CC	CC	CC	CC	CC	TT	CC	CC	CC	TT	CC	CC	TT	CC	CC	CC	CC
	AX-94422893	CC	TT	CC	CC	CC	TT	CC	CC	CC	CC	TT	TT	CC	CC	CC	CC	TT	CC	CC	CC	CC	CC	CC	CC	CC	TT	TT	CC	TT	CC	CC	CT	CC	CC	CC	TT	CC	CC	TT	TT	TT	CC	CC	CC	CC	CC	CC	CC
	AX-94422894	TT	CC	TT	CC	CC	TT	TT	TT	TT	TT	TT	TT	TT	TT	TT	TT	TT	CC	TT	TT	CC	CC	CC	CC	TT	TT	TT	CC	TT	TT	TT	TT	TT	TT	TT	TT	TT	TT	TT	TT	CC	CC	TT	TT	TT	TT	TT	TT
	AX-94422954	TT	TG	TT	TT	TT	TT	TT	TT	TT	TT	TT	TT	TT	TT	GG	TT	TT	TT	TT	TT	TT	TT	TT	TT	TT	TT	TT	TG	TT	TT	TT	TT	TT	TT	TT	TT	TT	TT	TT	TT	TT	TT	TT	GG	TT	TT	TT	TT
	AX-94423160	CC	CC	AA	CC	CC	AA	CC	AA	AA	AA	AA	AA	AA	AA	AA	AA	CC	AA	AA	AA	CC	AA	CC	AA	CC	CC	AA	CC	AA	AA	CC	AC	AA	CC	CC	CC	AA	AA	AA	AA	AA	CC	AA	AA	AA	AA	AA	CC
	AX-94423221	TT	TT	TT	TT	TT	TT	TT	CC	TT	TT	TT	TT	TT	TT	TT	TT	TT	TT	TT	TT	TT	TT	CC	TT	TT	TT	TT	TT	NA	TT	TT	TT	TT	TT	TT	TT	TT	TT	TT	TT	TT	TT	TT	CC	TT	CC	TT	TT
	AX-94423314	GG	GG	GG	GG	GG	GG	GG	GG	GG	GG	GG	GG	GG	GG	GG	GG	GG	GG	GG	GG	GG	GG	GG	GG	GG	GG	GG	GG	GG	GG	GG	GG	GG	GG	GG	GG	GG	GG	GG	GG	GG	GG	GG	GG	GG	GG	GG	GG
	AX-94423424	CC	CC	CG	CC	CC	CC	CC	CC	CC	GG	GG	GG	CC	CC	GG	GG	CC	GG	CC	GG	CC	GG	GG	CC	NA	NA	CC	CC	GG	GG	GG	GG	CC	GG	GG	GG	CC	CC	CC	CC	CC	CC	GG	CC	GG	CC	CC	CC
	AX-94423447	AA	AA	AA	AA	AA	AA	AA	AA	AA	AA	AA	AA	AA	AA	AA	AA	AA	AA	AA	AA	GG	AA	AA	AA	AA	AA	AA	AA	AA	AA	AA	AA	AA	AA	AA	AA	AA	AA	AA	AA	AA	AA	AA	GG	GG	AA	AA	AA
	AX-94423510	TT	TT	TT	TT	CC	TT	TT	TT	TT	TT	TT	TT	CC	CC	TT	CC	TC	TT	CC	TT	TT	TT	TT	CC	CC	CC	TT	TT	TT	TT	CC	CT	TT	CC	TT	TT	CC	TT	TT	CC	TT	TT	TT	CC	TT	TT	TT	TT
	AX-94423519	AT	TT	TT	AT	AT	TT	AT	AT	TT	TT	TT	TT	TT	TT	AT	TT	TT	TT	AT	TT	AT	TT	AT	TT	AT	TT	AT	TT	AT	AT	TT	TT	TT	TT	TT	AT	TT	TT	AA	TT	AA	AT	TT	AT	AA	TT	TT	AT
	AX-94423573	TT	TT	TT	TT	TT	TT	TT	TT	TT	TT	TT	TT	NA	TT	TT	TT	TT	TT	TT	TT	TT	TT	TT	TT	TT	NA	TT	TT	TT	TT	NA	CC	TT	TT	TT	TT	TT	TT	TT	TT	TT	TT	TT	TT	TT	TT	TT	TT
	AX-94423585	CC	TT	TT	TT	TT	CC	CC	CC	CC	CC	TT	TC	TT	CC	CC	TC	TC	CC	TT	TT	TT	CC	TT	CC	TC	TT	CC	CC	TC	TT	TT	TT	TT	TT	TT	CC	TT	TT	TT	TT	TT	TT	TT	TT	TT	TT	TT	TT
	AX-94423669	TT	TT	TT	TT	TT	TT	TT	TT	TT	TT	TT	TT	TT	TT	CC	TT	TT	TT	TT	TT	TT	TT	TT	TT	NA	TT	TT	TT	TT	TT	TT	TT	TT	TT	TT	TT	CC	TT	TT	TT	TT	TT	TT	TT	CC	TT	TT	TT
	AX-94423942	GG	CC	GG	GG	GG	GG	GG	GG	GG	CC	GG	CC	CC	GG	CC	GG	GG	GG	CC	CC	GG	CC	CC	GG	GG	CC	GG	GG	GG	GG	GG	GG	GG	GG	GG	CC	GG	CC	CC	CC	GG	GG	CC	GG	GG	GG	CC	GG
	AX-94423982	GG	GG	GG	GG	GG	GG	GG	GG	AA	GG	GG	GG	GG	GG	GG	GG	GG	GG	GG	GG	GG	AG	GG	AA	GG	GG	GG	GG	GG	GG	GG	GG	GG	GG	GG	GG	GG	GG	GG	GG	GG	GG	GG	GG	GG	AG	GG	AG
	AX-94424025	TT	TT	CC	TT	TT	TT	TT	CC	TT	TT	TT	TT	TT	TT	TT	TT	TT	TT	TT	TT	TT	TT	TT	TT	TT	TT	TT	TT	TT	TT	TT	TT	TT	TT	CC	TT	CC	TT	CC	TT	TT	TT	TT	TT	TT	TT	TT	CC
	AX-94424065	AA	AA	AA	AA	AA	AA	AA	AA	AA	AA	AA	GG	AA	AA	AA	GG	AA	AA	AA	AA	AA	AA	AA	AA	AA	AA	AA	AA	AA	AA	AA	AA	AA	AA	AA	AA	AA	AA	GG	AA	GG	AA	AA	GG	AA	AA	AA	GG
	AX-94424070	TT	CC	CC	CC	TT	TT	TT	CC	CC	CC	CC	TT	CC	CC	CC	CC	CC	CC	CC	CC	CC	CC	CC	CC	CC	TT	CC	CC	CC	CC	CC	CT	CC	CC	CC	CC	CC	CC	CC	CC	CC	CC	TT	CC	CC	CC	CC	CC
	AX-94424152	CC	TT	CC	CC	CC	CC	CC	CC	CC	TT	CC	CC	CC	CC	CC	CC	CC	CC	TT	CC	CC	CC	CC	CC	CC	CC	CC	CC	CC	TT	CC	CT	CC	CC	CC	TT	CC	CC	CC	TT	CC	CC	CC	TT	CC	CC	CC	CC
	AX-94424228	TT	TT	TT	TT	TT	TT	TT	TT	TT	GG	TT	GG	TT	GG	GG	TT	TT	TT	TT	TT	TT	GG	TT	TT	TT	GG	GG	TT	TT	GG	TT	TT	TT	TT	TT	TT	NA	GG	TT	GG	GG	TT	TT	GG	GG	GG	TT	TT
	AX-94424233	TT	TT	TT	TT	CC	TT	TT	TT	TT	TT	CC	CC	TT	TT	CC	TT	TT	CC	TT	TT	TT	TT	TT	TT	TT	TT	TT	TT	CC	TT	TT	TT	TT	CC	TT	TT	CT	TT	TT	CC	TT	TT	TT	TT	CC	TT	TT	TT
	AX-94424444	TT	CC	CC	TT	TT	TT	TT	TT	TT	CC	TT	TT	TT	TT	TT	TT	TT	CC	TT	TT	TT	TT	TT	CC	TT	CC	TT	TT	TT	TT	TT	TT	TT	TT	CC	TT	TT	TT	TT	TT	TT	TT	TT	CC	CC	TT	TT	TT
	AX-94424446	GG	AA	GG	GG	GG	GG	GG	GG	GG	GG	AA	AA	GG	GG	GG	GG	GG	GG	GG	GG	GG	GG	GG	GG	GG	GG	GG	GG	AA	GG	GG	AA	GG	GG	GG	GG	GG	GG	GG	AA	GG	GG	GG	GG	GG	GG	GG	GG
	AX-94424469	AA	AA	AA	AA	AA	AA	AA	AA	AA	AA	CC	AA	AA	AA	AA	CC	AA	AA	AA	AA	AA	AA	AA	AA	AA	AA	AA	AA	CC	AA	AA	CC	AA	AA	AA	AA	AA	AA	AA	AA	AA	AA	AA	AA	AA	AA	AA	AA
	AX-94424480	TT	TT	TT	CC	CC	CC	TT	TT	TT	TT	TT	TT	CC	CC	TT	TT	CC	TT	CC	CC	TT	TT	TT	CC	CC	CC	TT	TT	TT	TT	CC	CC	CC	TT	TT	TT	CC	CC	CC	TT	CC	CC	TT	CC	TT	CC	TT	TT
	AX-94424491	GG	GG	GG	GG	GG	GG	GG	AG	GG	GG	GG	AA	AA	GG	GG	GG	GG	GG	AA	AA	GG	GG	GG	GG	GG	GG	GG	GG	GG	GG	GG	GG	GG	GG	AG	GG	GG	GG	AG	GG	GG	GG	GG	AA	GG	AG	GG	AG
	AX-94424536	AA	GG	GG	GG	GG	GG	AA	GG	GG	GG	AG	GG	GG	GG	GG	GG	GG	GG	GG	GG	GG	GG	GG	AA	GG	GG	GG	GG	GG	GG	GG	GG	GG	GG	GG	GG	GG	GG	AA	GG	GG	GG	GG	GG	GG	GG	GG	GG
	AX-94424576	GG	GG	AA	GG	GG	GG	GG	AA	AA	AA	GG	AA	AA	AA	AA	AA	AA	AA	GG	AA	GG	AA	GG	GG	AA	GG	GG	AA	AA	AA	AA	AA	AA	GG	AA	AA	GG	GG	AA	AA	GG	GG	AA	GG	GG	AA	AA	GG
	AX-94424660	CC	GG	CC	GG	CC	CC	CC	CC	CC	CC	CC	GG	CC	CC	CC	CG	GG	CC	GG	CC	CC	GG	CC	CC	NA	GG	GG	GG	CC	GG	GG	GG	CC	GG	GG	GG	GG	GG	GG	GG	GG	GG	GG	GG	CC	GG	CC	CC
	AX-94424669	CC	TT	TT	TT	TT	TT	CC	TT	CC	CC	TT	TT	TT	CC	TT	TT	TT	CC	TT	TT	CC	CC	TT	CC	TT	TT	CC	TT	CC	CC	TT	TT	TT	CC	TT	TT	CC	CC	TT	CC	CC	TT	CC	CC	CC	CC	CC	CC
	AX-94424823	GG	GG	GG	GG	GG	GG	GG	GG	GG	GG	GG	GG	GG	GG	GG	GG	GG	GG	GG	GG	GG	GG	GG	GG	GG	GG	GG	GG	GG	GG	GG	GG	GG	GG	GG	GG	GG	GG	GG	GG	GG	GG	GG	AA	GG	GG	GG	GG
	AX-94424838	GG	TT	GG	GG	GG	TT	GG	GG	GG	TT	TT	GG	GG	GG	GG	TT	GG	GG	TT	GG	GG	TT	GG	GG	GG	GG	GG	GG	GG	TT	GG	GG	GG	GG	GG	GG	GG	GG	GG	GG	TT	GG	GG	GG	GG	GG	GG	GG
	AX-94424877	AA	AA	GG	AA	AA	GG	AA	GG	GG	AA	AA	GG	GG	GG	GG	GG	AA	GG	GG	GG	AA	GG	AA	GG	AA	AA	GG	AA	AA	GG	GG	AA	GG	AA	AA	AA	GG	GG	GG	GG	AA	AA	AA	GG	AA	GG	AA	GG
	AX-94425009	AA	AA	AA	AA	AA	AA	AA	AA	AA	GG	AA	AA	AA	AA	AA	AA	AA	AA	AA	AA	AA	AA	AA	AA	AA	GG	AA	AA	AA	AA	AA	AA	AA	AA	GG	AA	AA	AA	AA	AA	AA	AA	AA	GG	AA	AA	AA	GG
	AX-94425021	GG	GG	GG	GG	GG	AG	GG	GG	AA	GG	AA	AA	GG	GG	AA	GG	GG	AA	AA	AA	GG	AA	GG	GG	GG	AA	AA	GG	GG	GG	AA	AA	GG	AA	GG	AA	GG	GG	AA	GG	GG	GG	GG	GG	GG	AA	GG	GG
	AX-94425133	AA	GG	AA	AA	AA	AA	AA	AA	AA	AA	AA	AA	AA	AA	AA	AA	AA	AA	AA	AA	GG	AA	AA	AA	GG	AA	AA	AA	AA	AA	AA	AA	AA	AA	AA	AA	GG	AA	AA	AA	GG	AA	AA	AA	AA	AA	AA	AA
	AX-94425134	GG	CC	GG	GG	GG	GG	GG	GG	GG	GG	GG	GG	GG	CC	CC	GG	CC	GG	GG	GG	CC	GG	CC	GG	CC	GG	GG	GG	GG	CC	CC	GG	GG	GG	GG	CC	GG	GG	GG	CC	GG	GG	GG	CC	CC	GG	CC	CC
	AX-94425292	AA	AA	AA	AA	AA	AA	AA	AA	AA	AA	AA	AA	TT	TT	TT	AA	AA	AA	TT	AA	TT	AA	AA	AA	TT	AA	AA	AA	AA	TT	AA	AA	AA	AA	AA	AA	AA	AA	TT	AA	AA	AA	AA	AA	AA	AA	AA	AA
	AX-94425327	AA	AA	AA	AA	AA	AA	AA	AA	AA	AA	AA	AA	AA	AA	AA	AA	AA	AA	AA	AA	GG	GG	AA	GG	AA	AA	AA	AA	AA	GG	AA	AA	AA	AA	GG	AA	AA	AA	GG	AA	AA	AA	AA	GG	GG	AA	AA	GG
	AX-94425424	AA	TT	TT	TT	TT	TT	AA	TT	TT	AA	AA	AA	AA	AA	AA	TT	TT	AA	AA	AA	TT	AA	AA	TT	TT	TT	TT	TT	TT	AA	TT	TT	TT	AA	AA	TT	AA	TT	AA	TT	AA	TT	TT	TT	TT	TT	AA	TT
	AX-94425495	TT	TT	CC	TT	TT	CC	TT	CC	CC	CC	CC	CC	CC	CC	CC	CC	TT	CC	CC	CC	TT	CC	CC	CC	TT	CC	CC	TT	CC	CC	CC	CC	CC	CC	TT	CC	TT	CC	CC	CC	TT	TT	CC	CC	CC	CC	CC	CC
	AX-94425571	AC	CC	CC	NA	NA	CC	AC	CC	CC	CC	AC	AC	CC	AC	CC	AC	CC	CC	CC	AC	CC	CC	CC	CC	CC	CC	CC	CC	AC	CC	CC	AC	CC	AC	CC	CC	CC	CC	CC	AC	CC	NA	CC	CC	CC	CC	CC	CC
	AX-94425631	AA	AA	GG	AA	AA	AA	AA	AA	GG	GG	AA	AA	GG	GG	GG	GG	AA	AA	AA	AA	AA	GG	AA	GG	AA	GG	GG	GG	GG	GG	AA	AA	AA	AA	GG	AA	AA	GG	GG	AA	AA	AA	AA	AA	AA	AA	GG	AA
	AX-94425785	GG	GG	GG	GG	GG	GG	GG	GG	GG	GG	GG	GG	GG	GG	GG	GG	GG	GG	GG	GG	GG	GG	GG	GG	GG	GG	GG	GG	GG	GG	GG	GG	GG	GG	GG	GG	GG	GG	GG	GG	GG	GG	GG	GG	GG	GG	GG	GG
	AX-94425840	AA	AA	AA	AA	AA	AA	AA	AA	GG	AA	AA	AA	AA	AA	AA	AA	AA	AA	AA	AA	AA	AA	AA	GG	AA	AA	AA	AA	AA	AA	AA	AA	AA	AA	AA	AA	AA	AA	AA	AA	AA	AA	AA	AA	AA	GG	AA	AA
	AX-94425953	CC	AA	AA	CC	CC	AA	CC	CC	AA	CC	CC	CC	AA	CC	CC	CC	CC	AA	CC	CC	CC	CC	CC	CC	AA	CC	CC	CC	AA	AA	CC	AC	AA	AA	CC	CC	CC	CC	AA	CC	AA	CC	AA	CC	CC	CC	CC	CC
	AX-94425965	CG	CC	CC	CC	CC	CC	CG	CC	CC	CC	CC	CC	CC	CC	CG	CC	CG	CC	CC	CC	CG	CC	CC	CC	CG	CC	CC	CC	CC	CC	CC	CC	CC	CC	CC	CC	CC	CG	CC	CC	CC	CC	CC	CC	CC	CC	CC	CC
	AX-94426011	GG	AA	GG	AA	AA	AA	GG	AA	GG	GG	GG	GG	GG	GG	AA	GG	AA	GG	GG	GG	GG	AA	GG	GG	AA	GG	GG	GG	GG	GG	AA	AG	GG	GG	AA	GG	AA	AA	AA	GG	AA	AA	GG	GG	GG	AA	GG	GG
	AX-94426042	CC	TT	CC	CC	CC	CC	CC	CC	CC	CC	CC	CC	TC	TT	CC	CC	CC	CC	CC	CC	CC	CC	CC	CC	TT	TT	CC	CC	CC	CC	CC	NA	CC	TT	CC	CC	NA	TT	TT	CC	CC	CC	CC	CC	CC	CC	CC	TT
	AX-94426066	CC	CC	CC	CC	CC	TT	CC	CC	CC	CC	CC	CC	CC	CC	CC	CC	CC	CC	CC	CC	CC	CC	CC	CC	CC	CC	CC	CC	CC	CC	CC	CC	CC	CC	CC	CC	CC	CC	CC	CC	CC	TT	CC	CC	CC	CC	CC	CC
	AX-94426392	GG	AA	GG	GG	AA	GG	GG	AA	AA	AA	NA	AA	AA	AA	AA	AA	GG	AA	AA	AA	AA	AA	AA	AA	GG	GG	AA	AA	AA	AA	GG	NA	AA	AA	GG	AA	GG	GG	GG	AA	GG	GG	AA	AA	AA	AA	AA	GG
	AX-94426455	GG	GG	GG	CC	CC	GG	GG	CC	CC	CC	GG	CC	CC	CC	CC	CC	GG	GG	CC	GG	GG	CC	GG	CC	GG	CC	GG	CG	GG	CC	GG	CG	CC	CC	GG	GG	CC	GG	CC	CC	GG	CC	GG	CC	GG	CC	GG	GG
	AX-94426468	GG	AA	GG	AA	GG	GG	GG	GG	GG	AA	GG	GG	AA	GG	GG	GG	AA	AA	GG	AA	GG	AA	GG	AA	GG	GG	GG	AA	GG	AA	GG	AG	GG	GG	GG	GG	GG	GG	GG	GG	GG	AA	GG	GG	GG	GG	AA	GG
	AX-94426498	CC	CC	CC	CC	CC	CC	CC	CC	CC	CC	CC	CC	CC	CC	CC	CC	CC	CC	CC	CC	CC	CC	CC	TT	CC	CC	CC	CC	CC	TT	CC	CC	CC	CC	CC	CC	CC	CC	CC	CC	CC	CC	CC	TT	TT	CC	CC	CC
	AX-94426538	AA	AA	AA	AA	AA	AC	AA	CC	CC	CC	AA	AC	AA	AC	CC	CC	AA	CC	CC	AA	AA	AC	AA	CC	CC	CC	CC	AC	CC	AA	AA	AC	AA	CC	AA	CC	AA	AA	CC	CC	CC	AA	AC	CC	AC	AA	CC	AA
	AX-94426561	CC	TC	CC	CC	CC	CC	CC	TC	TC	CC	TT	CC	CC	CC	CC	CC	CC	CC	CC	CC	TC	CC	CC	CC	CC	CC	TC	CC	TC	CC	CC	CT	CC	CC	TC	CC	CC	CC	CT	TT	TC	CC	CC	TC	CC	CT	CC	CC
	AX-94426619	AA	AA	AA	AA	AA	AA	AA	AA	AA	AA	AA	AA	AA	AA	AA	AA	AA	AA	AA	AA	GG	AA	AA	AA	AA	AA	AA	AA	AA	AA	AA	AA	AA	AA	AA	AA	AA	AA	AA	AA	AA	AA	AA	GG	AA	AA	AA	AA
	AX-94426657	GG	GG	AA	GG	GG	AA	GG	GG	AA	AA	AA	AA	AA	AA	AA	AA	GG	AA	AA	AA	AA	AA	GG	AA	AA	GG	AA	GG	AA	AA	GG	AG	GG	AA	GG	GG	GG	GG	AA	GG	GG	GG	AA	GG	AA	AA	AA	GG
	AX-94426705	TT	TT	TT	TT	TT	TT	TT	TT	TT	TT	TT	TT	TT	TT	TT	TT	TT	TT	TT	TT	TT	TT	TT	TT	TT	TT	TT	TT	TT	TT	TT	TT	TT	TT	TT	TT	TT	TT	TT	TT	TT	TT	TT	TT	TT	TT	TT	TT
	AX-94426734	TT	TT	TT	TT	TT	TT	TT	TT	TT	TT	TT	TT	TT	TT	TT	TT	TT	TT	TT	TT	TT	TT	TT	TT	TT	TT	TT	TT	TC	TT	TT	TT	TT	TT	TT	TT	NA	TT	TT	TT	TT	TT	TT	TC	TT	TT	TT	CC
	AX-94426778	CC	CC	TT	CC	CC	CC	CC	TT	CC	CC	NA	TT	TT	TT	CC	TT	CC	TT	TT	TT	CC	TT	TT	CC	CC	CC	CC	CC	CC	TT	CC	TT	CC	CC	CC	NA	CC	CC	TT	CC	CC	CC	TT	CC	TT	TT	CC	CC
	AX-94426780	CC	TT	CC	CC	CC	CC	CC	CC	CC	CC	CC	CC	CC	CC	CC	CC	CC	CC	CC	CC	CC	CC	CC	CC	TT	CC	CC	CC	CC	CC	CC	CC	CC	CC	CC	CC	CC	CC	TT	CC	TT	CC	CC	TT	CC	CC	CC	TT
	AX-94426786	CC	TT	TT	CC	CC	CC	CC	CC	TT	CC	CC	TT	TT	TT	CC	TT	CC	TT	TT	TT	TT	CC	CC	CC	CC	CC	TT	CC	TT	CC	TT	CT	TT	CC	CC	CC	CC	CC	CC	CC	TT	CC	CC	TT	CC	CC	CC	CC
	AX-94426843	GG	AA	GG	GG	AA	GG	GG	AA	AA	AA	NA	GG	AA	AA	AA	AA	AA	AA	GG	AA	AA	AA	AA	AA	AA	GG	GG	AA	GG	AA	AA	AG	GG	AA	AA	GG	AA	AA	GG	GG	GG	GG	AA	AA	GG	AA	AA	AA
	AX-94427029	AA	AA	AA	AA	AA	AA	AA	AA	AA	AA	GG	GG	AA	AA	AA	AA	AA	AA	AA	AA	AA	AA	AA	AA	AA	AA	AA	AA	GG	AA	AA	AG	AA	AA	AA	AA	AA	AA	AA	GG	AA	AA	AA	AA	AA	AA	AA	AA
	AX-94427213	TT	TT	CC	TT	TT	TT	TT	CC	CC	CC	CC	CC	CC	CC	CC	CC	TT	CC	CC	CC	CC	TT	TT	TT	CC	CC	CC	TT	CC	CC	TT	CC	CC	TT	TT	TT	TT	CC	CC	CC	TT	TT	CC	TT	TT	CC	CC	TT
	AX-94427244	AA	GG	AA	AA	AA	AA	AA	GG	GG	AA	AA	AA	AA	AA	GG	AA	AA	AA	GG	AA	AA	AA	AA	AA	AA	AA	AA	AA	AA	AA	AA	AA	AA	AA	AA	AA	AA	GG	AA	AA	AA	AA	AA	AA	AA	AA	AA	AA
	AX-94427273	GG	GG	GG	GG	GG	GG	GG	GG	GG	GG	GG	GG	GG	AA	GG	GG	GG	GG	GG	GG	GG	GG	GG	GG	GG	GG	GG	GG	GG	GG	GG	GG	GG	GG	GG	GG	GG	GG	AA	GG	GG	GG	GG	GG	GG	GG	GG	GG
	AX-94427296	AA	AA	AA	AA	AA	AA	AA	AA	AA	AA	AA	AA	AA	AA	AA	AA	AA	AA	AA	AA	AA	AA	AA	AA	AA	AA	AA	AA	AA	AA	AA	AA	AA	AA	AA	AA	AA	AA	AA	AA	AA	AA	AA	AA	AA	AA	AA	GG
	AX-94427458	GG	GG	GG	GG	GG	GG	GG	GG	GG	GG	GG	GG	GG	GG	GG	GG	GG	GG	GG	GG	GG	GG	GG	GG	GG	GG	GG	GG	CC	GG	GG	GG	GG	GG	GG	GG	GG	GG	GG	GG	GG	GG	GG	GG	GG	GG	GG	GG
	AX-94427517	AG	AG	AA	AA	AG	AG	AG	GG	AA	AA	AA	AA	AA	AA	AA	AA	AA	AA	AA	AA	AA	GG	AA	AA	GG	AG	AA	AA	AA	AG	AA	AA	AA	AA	AA	AA	AA	AA	GG	AA	AA	AA	AA	AA	AA	GG	AA	AA
	AX-94427539	CC	CC	CC	CC	CC	CC	CC	CC	CC	CC	CC	CC	CC	CC	CC	CC	CC	CC	CC	CC	CC	CC	CC	CC	CC	CC	CC	CC	CC	CC	CC	CC	CC	CC	CC	CC	CC	CC	CC	CC	CC	CC	CC	CC	CC	CC	CC	CC
	AX-94427791	GG	GG	AA	AA	AA	GG	GG	AA	AA	GG	AA	AA	AA	AA	GG	GG	GG	AA	GG	AA	AA	GG	AA	GG	GG	AA	AA	GG	AA	GG	GG	AA	AA	AA	AA	GG	GG	GG	GG	AA	GG	AA	AA	AA	GG	GG	AA	AA
	AX-94427894	CC	CC	CC	CC	CC	CC	CC	GG	CC	CC	CC	GG	GG	CC	CC	CC	CC	CC	GG	GG	CC	CC	CC	CC	CC	CC	CC	CC	GG	CC	CC	CC	CC	CC	GG	CC	CC	CC	GG	CC	CC	CC	CC	CC	CC	GG	CC	GG
	AX-94428145	GG	GG	AA	GG	GG	AA	GG	AA	AA	GG	GG	GG	GG	AA	AA	GG	GG	GG	AA	AA	AA	AA	AA	AA	AA	AA	AA	AA	GG	AA	GG	NA	AA	AA	GG	AA	NA	GG	AA	GG	AA	GG	AA	GG	GG	GG	AA	GG
	AX-94428181	GG	AA	AA	GG	GG	AA	GG	GG	NA	AA	AA	AA	AA	AA	AA	AA	AA	AA	AA	AA	GG	AA	AA	AA	GG	AA	GG	AA	AA	AA	AA	AA	AA	GG	GG	AA	AA	AA	AA	AA	AA	AA	AA	AA	AA	GG	AA	AA
	AX-94428200	TG	TG	TT	TT	TT	TG	TG	TT	TT	TG	TT	TT	TG	TT	TT	TT	TT	TT	TT	TT	TT	TT	TT	TT	TT	TT	TT	TG	TT	TT	TT	TT	TT	TT	TT	TT	GT	TT	TT	TG	TT	TT	TG	TG	TG	TT	TT	TT
	AX-94428206	TT	GG	GG	GG	GG	GG	TT	GG	TT	GG	GG	GG	TT	TT	GG	GG	TT	GG	GG	GG	TT	TT	TT	TT	GG	GG	GG	GG	GG	GG	TT	GG	GG	GG	TT	GG	TT	TT	TT	GG	TT	GG	TT	TT	GG	GG	GG	TT
	AX-94428215	TT	TT	TT	TT	TT	TT	TT	TT	TT	TT	NA	TT	TT	TT	TT	TT	TT	TT	TT	TT	TT	TT	TT	TT	TT	TT	TT	TT	TT	TT	TT	TT	TT	TT	TT	TT	TT	GG	GG	TT	TT	TT	TT	TT	TT	TT	TT	TT
	AX-94428252	TC	CC	TC	TC	CC	CC	TC	CC	CC	CC	TC	TC	TC	TC	CC	TC	TC	TC	TC	TC	CC	TC	CC	CC	TC	TC	TC	CC	TC	TC	CC	CT	TC	TC	TC	TC	CC	TC	TT	TC	CC	TC	TC	CC	NA	CT	TC	CC
	AX-94428428	CC	TT	CC	CC	CC	CC	CC	CC	CC	CC	CC	CC	CC	CC	CC	CC	CC	CC	CC	CC	CC	CC	TT	CC	CC	CC	CC	CC	TT	CC	CC	CC	CC	CC	CC	CC	CC	CC	CC	CC	CC	CC	CC	CC	CC	TT	CC	CC
	AX-94428525	TT	TT	TT	TT	TT	TC	TT	TT	TT	TT	TT	TT	TT	TT	TT	TT	TT	TT	TT	TT	TT	TT	TT	TT	TT	TT	TT	TC	TT	TT	TT	TT	TT	TT	TT	TT	CC	TT	TT	TC	TT	TT	TC	TT	CC	TT	TT	TT
	AX-94428563	AA	TT	AA	AA	AA	TT	AA	AA	AA	AA	AA	AA	AA	TT	AA	AA	AA	AA	AA	AA	AA	TT	AT	AA	AA	AA	AA	AA	TT	AA	AA	AA	AA	AA	AA	AA	AA	AA	AA	AA	AA	AA	AA	AA	AA	AA	AA	AA
	AX-94428612	GG	GG	GG	GG	GG	GG	GG	GG	GG	GG	GG	GG	GG	GG	GG	GG	GG	GG	GG	GG	GG	GG	GG	GG	GG	GG	GG	GG	GG	GG	GG	GG	GG	GG	GG	GG	GG	GG	GG	GG	GG	GG	GG	GG	GG	GG	GG	GG
	AX-94428650	AA	GG	AA	AA	AA	AA	AA	AA	AA	AA	AA	AA	AA	AA	AA	AA	AA	AA	AA	AA	AA	GG	AA	AA	AA	AA	AA	GG	AA	AA	AA	AA	AA	AA	AA	AA	AA	AA	AA	AA	AA	AA	AA	AA	AA	AA	AA	AA
	AX-94428651	AA	AA	AA	AA	AA	GG	AA	AA	AA	AA	AA	AA	AA	AA	AA	AA	AA	AA	AA	AA	AA	AA	AA	AA	AA	AA	AA	AA	AA	GG	AA	AA	AA	AA	AA	AA	AA	AA	AA	AA	AA	AA	AA	AA	GG	AA	AA	AA
	AX-94428687	GG	TT	GG	TT	TT	GG	GG	GG	TT	GG	GG	GG	GG	GG	GG	TG	TT	GG	TT	GG	TT	GG	GG	TT	GG	NA	TT	TT	GG	GG	GG	GG	GG	GG	GG	GG	GT	TT	TT	TT	GG	TT	GG	TT	GG	TT	GG	GG
	AX-94428703	TT	TC	TC	TT	TT	TC	TT	CC	TT	TC	TC	TC	TC	TT	TT	TT	TT	TC	TT	TT	TT	TC	TT	TC	TT	TT	TT	TC	TC	TT	TT	CT	TC	CC	TT	TT	CT	TT	CT	TC	TT	TT	TT	CC	TT	TT	TT	TT
	AX-94428728	GG	GG	GG	GG	GG	GG	GG	GG	GG	GG	GG	GG	GG	GG	GG	GG	GG	GG	GG	GG	GG	GG	GG	GG	GG	GG	GG	GG	GG	GG	GG	GT	GG	GG	GG	GG	GG	GG	GG	GG	GG	GG	GG	GG	GG	GG	GG	GG
	AX-94428799	GG	GG	AA	AA	AA	AA	GG	AA	AA	AA	AA	AA	AA	AA	AA	GG	GG	AA	AA	AA	AA	AA	AA	GG	AA	AA	AA	GG	AA	AA	GG	AA	AA	AA	AA	AA	AA	AA	AA	GG	AA	AA	AA	AA	GG	AA	AA	AA
	AX-94428852	CC	CC	CC	CC	CC	CC	CC	CC	CC	CC	GG	GG	CC	CC	CC	CC	CC	CC	NA	CC	CC	CC	CC	CC	CC	CC	CC	CC	GG	CC	CC	GG	CC	CC	CC	CC	CC	CC	CC	GG	CC	CC	CC	CC	CC	CC	CC	CC
	AX-94428875	TT	TT	TT	TT	TT	TT	TT	TT	TT	TT	TT	TT	TT	TT	TT	TT	TT	TT	TT	TT	TT	TT	TC	TT	TT	TT	TT	TT	TT	TT	TT	TT	TT	TT	TT	TT	TT	TT	TT	TT	TT	TT	TT	TT	TT	TT	TT	TT
	AX-94429000	GG	NA	GG	GG	GG	GG	GG	GG	GG	GG	GG	GG	GG	GG	GG	GG	GG	GG	GG	GG	GG	GG	GG	GG	GG	GG	GG	GG	GG	GG	GG	GG	GG	GG	GG	GG	GG	GG	GG	GG	GG	GG	GG	CC	GG	GG	GG	GG
	AX-94429067	TT	TT	CC	CC	CC	CC	TT	TT	CC	TT	TT	TT	TT	TT	TT	CC	CC	CC	TT	TT	CC	TT	CC	TT	TT	TT	TT	TT	TT	TT	TT	TT	CC	TT	CC	TT	TT	TT	TT	TT	TT	TT	TT	CC	TT	TT	TT	TT
	AX-94429117	CC	CC	CC	CC	CC	CC	CC	CC	CC	CC	CC	CC	CC	CC	GG	CC	CC	CC	CC	CC	CC	GG	CC	CC	CC	CC	CC	CC	CC	CC	CC	CC	CC	CC	CC	CC	CC	CC	CC	CC	CC	NA	CC	GG	GG	CC	CC	CC
	AX-94429236	AA	AA	AA	AA	AA	AA	AA	AA	AA	AA	AA	AA	AA	AA	AA	AA	AA	AA	AA	AA	AA	AA	AA	AA	AA	AA	AA	AA	AA	AA	AA	AA	AA	AA	AA	AA	AA	AA	CC	AA	AA	AA	AA	CC	AA	AA	AA	AA
	AX-94429243	TT	TT	TT	TT	TT	GG	TT	TT	TT	GG	TT	TT	TT	TT	TT	TT	TT	TT	TT	TT	GG	TT	TT	TT	TT	GG	GG	TT	TT	TT	TT	TT	TT	TT	TT	GG	GG	TT	GG	TT	TT	TT	TT	TT	GG	TT	TT	TT
	AX-94429279	CC	GG	CC	CC	CC	CC	CC	CC	CC	CC	CC	CC	CC	CC	CC	CC	CC	CC	CC	CC	CC	CC	CC	CC	CC	CC	CC	CC	CC	CC	CC	CC	CC	CC	CC	CC	CC	CC	CC	CC	CC	CC	CC	GG	GG	CC	CC	CC
	AX-94429736	CC	GG	GG	CC	CC	CC	CC	GG	CC	CC	GG	GG	CC	GG	GG	GG	GG	GG	GG	GG	CC	CC	CC	GG	CC	CC	CC	CC	GG	CC	GG	GG	GG	CC	GG	GG	CC	CC	GG	GG	CC	CC	GG	GG	GG	CC	GG	CC
	AX-94429752	AA	AA	CC	AA	AA	AA	AA	AA	CC	AA	AA	AA	AA	CC	AA	CC	AA	CC	AA	CC	AA	CC	AA	CC	AA	AA	AA	CC	AA	AA	AA	AA	AA	AA	CC	CC	AA	CC	CC	AA	AA	AA	CC	AA	CC	AA	CC	AA
	AX-94430026	CC	TT	TT	CC	CC	TT	CC	CC	CC	CC	CC	CC	CC	CC	CC	TT	CC	TT	CC	CC	TT	CC	CC	CC	CC	CC	CC	CC	TT	CC	CC	NA	TT	CC	CC	CC	CC	CC	CC	CC	CC	CC	CC	CC	CC	CC	CC	CC
	AX-94430036	CC	CC	CC	TT	TT	TT	CC	TT	CC	CC	TT	CC	CC	TT	CC	TT	CC	CC	CC	CC	CC	TT	CC	TT	CC	TT	TT	TT	CC	CC	CC	NA	TT	TT	TT	CC	TT	TT	CC	TT	TT	TT	CC	TT	CC	CC	CC	TT
	AX-94430071	TT	TT	TT	CC	CC	CC	TT	TT	CC	TT	TC	TT	TT	TT	TT	TT	CC	TT	CC	CC	CC	CC	CC	CC	TT	CC	CC	CC	TT	TT	TT	TT	TT	CC	CC	TT	TT	TT	TT	TT	TT	CC	CC	TT	CC	CC	TT	TT
	AX-94430108	CC	TT	CC	TC	TC	TT	CC	CC	TT	CC	TT	TT	CC	CC	CC	TT	TC	CC	CC	CC	TC	CC	CC	TT	TT	TT	TT	TC	CC	CC	TT	CT	CC	CC	CC	TT	CC	TT	CC	TT	CC	TC	TT	TT	TT	CC	CC	TT
	AX-94430151	TT	CC	TT	TT	TT	TT	TT	TT	TT	TT	TT	TT	TT	TT	TT	TT	TT	TT	TT	TT	TT	CC	TT	CC	TT	TT	TT	TT	TT	CC	TT	TT	TT	TT	CC	TT	TT	TT	TT	TT	TT	TT	TT	CC	CC	TT	TT	TT
	AX-94430297	TT	CC	TT	TT	TT	TT	TT	TT	TT	TT	TT	TT	TT	TT	TT	TT	TT	TT	TT	TT	TT	CC	TT	CC	TT	TT	TT	TT	TT	TT	TT	TT	TT	TT	TT	TT	TT	CC	TT	TT	TT	TT	TT	TT	CC	TT	TT	TT
	AX-94430300	TT	TT	TT	TT	TT	TT	TT	TT	TT	TT	TT	TT	TT	TT	TT	TT	TT	TT	TT	TT	TT	TT	TT	TT	TT	TT	TT	TT	TT	TT	TT	TT	TT	TT	TT	TT	TT	TT	TT	TT	TT	TT	TT	TT	TT	TT	TT	TT
	AX-94430348	CC	TT	TT	CC	CC	CC	CC	CC	TT	TT	CC	CC	CC	CC	CC	CC	TT	TT	CC	TT	CC	CC	TT	TT	TT	CC	TT	CC	CC	CC	CC	CC	TT	CC	CC	TT	TT	TT	TT	CC	TT	CC	CC	TT	CC	CC	TT	TT
	AX-94430353	AG	AA	GG	AG	GG	GG	AG	GG	GG	GG	AG	GG	GG	GG	GG	GG	GG	GG	GG	GG	GG	GG	AG	GG	GG	AG	AG	GG	GG	GG	GG	GG	AA	GG	GG	AG	GG	GG	AG	AG	GG	AG	GG	GG	GG	GG	GG	GG
	AX-94430394	AA	AA	AA	AA	AA	CC	AA	AA	AA	AA	AA	AA	AA	AA	AA	AA	CC	AA	AA	AA	AA	AA	AA	AA	AA	CC	AA	AA	AA	CC	AA	AA	AA	AA	AA	CC	AA	AA	CC	AA	CC	AA	AA	CC	AA	AA	AA	AA
	AX-94430417	CC	CC	CC	CC	CC	CC	CC	CC	CC	CC	CC	CC	CC	CC	CC	CC	CC	CC	CC	CC	CC	CC	CC	CC	CC	CC	CC	CC	CC	CC	CC	CC	CC	CC	CC	CC	CC	CC	CC	CC	CC	CC	CC	CC	CC	CC	CC	CC
	AX-94430515	AA	AA	CC	CC	AA	AA	AA	CC	AA	CC	AC	AA	AA	AA	CC	CC	CC	CC	CC	AA	AA	CC	AA	CC	CC	CC	CC	CC	AA	CC	CC	CC	CC	NA	CC	CC	CC	CC	CC	CC	AA	AA	CC	CC	AA	AA	CC	CC
	AX-94430519	AA	GG	AA	AA	AA	AA	AA	GG	AA	GG	GG	AA	AA	GG	AA	AA	AA	AA	AA	AA	AA	AA	AA	AA	AA	GG	GG	AA	AA	GG	AA	AA	AA	GG	AA	AA	AA	GG	AA	GG	AA	AA	AA	GG	GG	GG	AA	GG
	AX-94430584	GG	GG	GG	GG	GG	GG	GG	TT	NA	GG	TT	GG	GG	GG	GG	GG	GG	GG	GG	GG	GG	GG	GG	GG	TT	GG	TT	GG	GG	TG	TT	GT	GG	GG	TT	GG	GG	GG	GG	GG	GG	GG	TT	GG	TT	TT	GG	GG
	AX-94430594	CC	TT	CC	CC	CC	TT	CC	CC	TT	CC	TT	TT	CC	CC	TT	CC	CC	TT	TT	TT	TT	TT	CC	TT	CC	TT	TT	CC	CC	CC	TT	TT	CC	TT	CC	TT	CC	TT	TT	CC	CC	CC	CC	CC	TT	TT	CC	CC
	AX-94430626	AA	AA	AA	AA	AA	AA	AA	AA	AA	AG	AG	AA	AA	AA	AA	AG	AA	AA	NA	AA	AA	AA	AA	AA	AA	AA	AA	AA	GG	AG	AA	AA	AA	AA	AA	NA	AA	AA	AA	NA	AA	AA	AA	AA	AA	AA	AA	AA
	AX-94430899	AA	AA	AA	AA	NA	AA	AA	AA	AA	AA	AA	AA	AA	AA	AA	AA	AA	AA	AA	AA	AA	AA	AA	AA	AA	AA	AA	AA	AA	AA	AA	AA	AA	AA	AA	AA	AA	AA	AA	AA	AA	AA	AA	AA	AA	AA	AA	AA
	AX-94430906	AA	AA	AA	AA	AA	AA	AA	AA	AA	AA	AA	AA	AA	AA	AA	AA	AA	AA	AA	AA	GG	AA	AA	GG	AA	AA	AA	AA	AA	GG	AA	AA	AA	AA	GG	AA	AA	AA	AA	AA	AA	AA	AA	GG	GG	AA	AA	GG
	AX-94430957	CC	TT	CC	CC	CC	TT	CC	CC	TT	TT	TT	TT	TT	CC	CC	CC	CC	TT	TT	CC	CC	TT	TT	TT	CC	CC	TT	TT	TT	TT	TT	TT	TT	TT	TT	TT	CC	TT	TT	TT	TT	CC	TT	TT	TT	CC	CC	TT
	AX-94430973	TT	GG	TT	TT	TT	TT	TT	GG	GG	TT	TT	TT	TT	TT	TT	TT	TT	TT	GG	TT	TT	GG	TT	TT	TT	TT	GG	GG	TT	TT	GG	GT	TT	TT	TT	TT	GG	TT	GG	TT	GG	TT	TT	GG	GG	GG	TT	GG
	AX-94431032	AA	AA	AA	AA	TT	AA	AA	AA	AA	AA	AA	AA	AA	AA	AA	AA	AA	AA	AA	AA	AA	TT	AA	AA	AA	TT	AA	AA	AA	AA	AA	AA	AA	TT	AA	AA	AA	AA	AA	AA	AA	TT	AA	AA	AA	AA	AA	AA
	AX-94431037	TT	GG	TT	GG	GG	GG	TT	GG	TT	GG	GG	GG	TT	TT	TT	TT	GG	GG	TT	TT	TT	GG	GG	GG	TT	GG	TT	GG	GG	GG	GG	GT	GG	TT	GG	TT	GG	TT	GG	TT	TT	GG	TT	GG	GG	GG	TT	GG
	AX-94431079	AA	AA	TT	AA	AA	TT	AA	TT	TT	TT	TT	TT	TT	AA	TT	AA	AA	TT	TT	TT	AA	AA	AA	AA	TT	AA	AA	AA	AA	TT	TT	TT	TT	AA	TT	TT	AA	AA	TT	TT	TT	AA	TT	AA	AA	AA	TT	TT
	AX-94431230	TT	TT	NA	TT	TT	TT	TT	TT	TT	TT	TT	TT	TT	TT	TT	TT	TT	TT	TT	TT	TT	CC	TT	TT	TT	TT	TT	TT	TT	TT	TT	TT	TT	TT	TT	TT	CC	TT	CC	TT	TT	TT	TT	CC	TT	TT	TT	TT
	AX-94431248	AG	AG	GG	GG	GG	GG	AG	GG	GG	GG	GG	GG	GG	GG	AG	GG	GG	GG	GG	AG	GG	GG	GG	GG	AG	GG	GG	GG	GG	GG	AG	NA	GG	GG	GG	AG	GG	GG	GG	GG	GG	GG	AG	GG	GG	GG	AG	GG
	AX-94431272	CC	CC	CC	CC	GG	GG	CC	GG	CC	GG	GG	GG	CC	CC	CC	CC	CC	GG	GG	GG	CC	CC	CC	CC	CC	GG	GG	CC	CC	GG	CC	CC	CC	CC	GG	CC	CG	CG	CG	CC	CG	CC	GG	CC	CC	GG	GG	CG
	AX-94431297	GG	GG	GG	GG	GG	CC	GG	CC	GG	GG	CC	CC	GG	GG	GG	GG	CC	CC	CC	GG	GG	GG	GG	GG	GG	GG	GG	GG	CC	GG	GG	CC	GG	CC	GG	GG	GG	GG	GG	CC	GG	GG	GG	CC	GG	GG	GG	GG
	AX-94431310	CC	AA	AA	CC	CC	CC	CC	CC	CC	CC	CC	CC	CC	AA	CC	CC	CC	AA	CC	CC	CC	AA	CC	CC	AA	CC	CC	CC	AA	AA	CC	CC	CC	CC	CC	CC	CC	CC	CC	AA	CC	CC	AA	AA	CC	CC	AA	AA
	AX-94431340	TT	GG	GG	TT	TT	TT	TT	GG	TT	GG	GG	GG	GG	GG	GG	GG	GG	GG	GG	GG	TT	GG	TT	GG	TT	GG	GG	TT	GG	GG	GG	GG	GG	TT	GG	GG	GG	TT	GG	GG	GG	TT	GG	GG	TT	TT	GG	TT
	AX-94431463	GG	GG	GG	GG	GG	GG	GG	GG	GG	GG	AA	AA	AA	GG	GG	GG	GG	GG	GG	AA	GG	GG	GG	GG	GG	GG	GG	GG	GG	GG	GG	GG	GG	GG	GG	GG	GG	GG	GG	GG	GG	GG	GG	AA	AA	GG	GG	GG
	AX-94431474	GG	GG	GG	AG	AG	GG	GG	GG	GG	GG	GG	GG	GG	GG	GG	GG	GG	GG	GG	GG	GG	GG	GG	GG	GG	GG	GG	GG	GG	AG	GG	GG	GG	GG	GG	GG	GG	GG	GG	GG	GG	AG	GG	GG	AG	GG	GG	GG
	AX-94431596	CC	CC	CC	CC	CC	TT	CC	TT	TT	CC	CC	CC	CC	TT	TT	TT	CC	CC	TT	TT	CC	CC	CC	CC	TT	CC	CC	CC	CC	TT	TT	CC	CC	TT	CC	CC	CC	CC	CC	CC	CC	CC	TT	CC	CC	TT	TT	TT
	AX-94431804	CC	CC	CC	CC	CC	TT	CC	CC	NA	CC	CC	CC	CC	CC	CC	CC	TT	CC	CC	CC	CC	CC	CC	CC	CC	TT	CC	CC	CC	TT	CC	CC	CC	CC	CC	TT	CC	CC	TT	CC	TT	CC	CC	CC	CC	CC	CC	CC
	AX-94431816	TT	TT	TT	TT	GG	TT	TT	TT	TT	TT	TT	TT	TT	TT	TT	TT	TT	GG	TT	TT	TT	TT	TT	TT	TT	TT	TT	TT	GG	TT	TT	TT	TT	TT	TT	TT	TT	TT	TT	TT	TT	GG	TT	TT	TT	TT	TT	TT
	AX-94431840	GG	TT	TT	GG	GG	TT	GG	TT	TT	TT	TT	TT	TT	GG	TT	GG	GG	GG	TT	TT	GG	GG	GG	GG	TT	TT	TT	GG	TT	TT	TT	TT	TT	GG	TT	TT	TT	GG	TT	TT	TT	GG	TT	GG	GG	GG	TT	TT
	AX-94431990	AA	AA	CC	AA	AA	AA	AA	CC	CC	CC	AA	CC	CC	CC	CC	AA	CC	CC	CC	CC	AA	CC	AA	CC	AA	CC	CC	AA	CC	CC	CC	CC	CC	AA	CC	CC	CC	AA	CC	CC	CC	AA	CC	CC	CC	CC	CC	AA
	AX-94432091	GG	AA	AA	AA	GG	GG	GG	AA	AA	AA	AA	AA	AA	AA	AA	AA	AA	AA	AA	AA	GG	AA	GG	AA	AA	AA	AA	AA	AA	AA	AA	AA	AA	AA	AA	AA	AA	AA	AA	AA	AA	AA	AA	AA	AA	GG	AA	AA
	AX-94432115	AA	CC	AC	AA	AA	AA	AA	AC	AC	AC	AC	AC	AC	CC	AC	AC	AA	CC	AC	AC	AA	CC	AA	CC	AA	AC	AA	AC	AC	CC	AA	AA	CC	AA	AC	AC	AA	AA	AA	AA	AA	AA	AA	CC	AC	AA	AC	AA
	AX-94432182	AA	AA	AA	AA	AA	AA	AA	AA	AA	AA	AA	AA	AA	AA	AA	AA	AA	AA	AA	AA	AA	AA	AA	AA	AA	AA	AA	AA	AA	AA	AA	AA	AA	AA	AA	AA	AA	AA	AA	AA	AA	AA	AA	AA	AA	AA	AA	AG
	AX-94432315	GG	TT	GG	GG	GG	GG	GG	GG	GG	GG	GG	GG	GG	GG	GG	GG	GG	GG	TT	GG	GG	TT	GG	GG	GG	GG	GG	TT	GG	TT	GG	GG	GG	GG	GG	GG	GG	GG	GG	GG	GG	GG	GG	GG	GG	GG	GG	GG
	AX-94432350	TT	CC	CC	TT	TT	TT	TT	CC	TT	TT	CC	TT	CC	CC	TT	CC	TT	TT	TT	CC	TT	CC	TT	CC	TT	CC	TT	CC	TT	TT	CC	TT	TT	TT	TT	TT	TT	TT	TT	TT	TC	TT	CC	TT	CC	CT	CC	TT
	AX-94432465	GG	CC	GG	GG	GG	CC	GG	GG	CC	GG	GG	GG	GG	GG	GG	GG	GG	GG	GG	GG	GG	GG	GG	GG	GG	GG	CC	GG	GG	GG	GG	GG	GG	GG	GG	GG	CC	CC	CC	CC	CC	GG	GG	CC	GG	CC	GG	CC
	AX-94432481	CC	TT	CC	CC	CC	TT	CC	TT	TT	CC	CC	CC	CC	CC	CC	TT	CC	CC	CC	CC	CC	CC	CC	CC	CC	TT	CC	CC	TT	CC	TT	CT	CC	CC	CC	CC	CC	CC	CC	TT	CC	CC	CC	TT	TT	TT	CC	CC
	AX-94432536	CC	TT	CC	TT	TT	TT	CC	CC	CC	CC	CC	CC	NA	CC	CC	CC	CC	CC	CC	CC	CC	CC	CC	TT	CC	CC	CC	CC	CC	CC	TT	CC	CC	CC	CC	CC	CC	TT	CC	CC	CC	TT	CC	CC	CC	CC	CC	CC
	AX-94432552	AA	AA	GG	AA	GG	AA	AA	AA	GG	GG	GG	GG	GG	GG	AA	GG	AA	GG	GG	AA	AA	AA	AA	GG	AA	AA	AA	GG	AA	GG	AA	AA	GG	GG	AA	NA	GG	GG	GG	AA	AA	AA	GG	GG	AA	GG	GG	GG
	AX-94432664	AA	AA	CC	CC	CC	AA	AA	CC	CC	CC	CC	AA	CC	CC	CC	CC	CC	CC	CC	CC	CC	AA	CC	AA	CC	CC	CC	CC	AA	CC	CC	AC	CC	AA	CC	AA	AA	CC	AA	AA	AA	CC	CC	CC	CC	AA	CC	CC
	AX-94432751	AA	GG	GG	AA	AA	GG	AA	GG	GG	GG	GG	GG	GG	GG	AA	GG	AA	GG	GG	GG	AA	AA	AA	AA	GG	AA	GG	AA	GG	GG	GG	GG	GG	GG	AA	GG	GG	AA	GG	GG	GG	AA	GG	GG	AA	GG	GG	GG
	AX-94432777	AA	AA	AA	AA	AA	AA	AA	AA	GG	GG	AA	AA	AA	AA	AA	AA	AA	AA	AA	AA	GG	GG	AA	GG	AA	AA	AA	AA	AA	AA	AA	AA	AA	AA	AA	AA	AA	GG	AA	AA	AA	AA	AA	GG	GG	AA	AA	AA
	AX-94432833	AA	CC	CC	CC	CC	AA	AA	CC	CC	AA	NA	AA	AA	AA	AA	CC	CC	CC	AA	CC	CC	CC	AA	CC	CC	CC	AA	CC	AA	AA	CC	AA	AA	AA	CC	CC	CC	AA	CC	AA	AA	CC	AA	AA	CC	CC	CC	AA
	AX-94432880	AA	AA	CC	CC	CC	CC	AA	CC	CC	CC	CC	CC	CC	CC	AA	CC	CC	CC	CC	CC	CC	CC	CC	CC	CC	CC	CC	AA	CC	CC	CC	CC	CC	CC	CC	CC	AA	CC	AA	CC	AA	CC	CC	CC	CC	CC	CC	CC
	AX-94432917	GG	TT	GG	GG	GG	TT	GG	GG	TT	GG	TT	TT	GG	GG	GG	TT	GG	GG	GG	GG	GG	GG	GG	GG	GG	TT	GG	GG	GG	GG	TT	GT	GG	GG	GG	GG	GG	GG	GG	GG	GG	GG	GG	TT	TT	GG	GG	GG
	AX-94433042	AA	AA	AA	AA	AA	AA	AA	AA	AA	AA	AA	AA	AA	AA	AA	AA	AA	AA	AA	AA	AA	GG	AA	AA	AA	AA	AA	AA	AA	AA	AA	AA	AA	AA	AA	AA	AA	AA	AA	AA	AA	AA	AA	AA	GG	AA	AA	AA
	AX-94433121	TT	TT	TT	TT	TT	TT	TT	TT	TT	TT	TT	TT	TT	TT	CC	TT	TT	TT	TT	TT	TT	NA	TT	TT	TT	TT	TT	TT	TT	TT	TT	TT	TT	TT	TT	TT	TT	TT	TT	TT	TT	TT	TT	TT	CC	TT	TT	TT
	AX-94433161	CC	CC	CC	CC	CC	CC	CC	CC	CC	CC	CC	CC	CC	CC	CC	CC	CC	CC	CC	CC	CC	CC	CC	CC	CC	CC	CC	CC	CC	CC	CC	CC	CC	CC	CC	CC	CC	CC	CC	CC	TT	CC	CC	CC	CC	CC	CC	CC
	AX-94433176	TT	GG	TG	TT	TT	TT	TT	TT	TT	TG	TT	TT	TT	TG	TT	TT	TT	TT	TT	TG	TT	TG	TT	GG	TG	TT	TT	TG	TG	GG	TT	NA	TG	TT	TG	TT	GG	GG	GG	TT	GG	TT	TG	GG	TT	TT	TT	TT
	AX-94433183	CC	TT	TT	CC	TT	CC	CC	TT	TT	TT	CC	CC	TT	TT	TT	TT	CC	TT	TT	TT	CC	TT	TT	TT	TT	TT	TT	TT	CC	TT	TT	CT	TT	TT	TT	TT	TT	TT	TT	CC	TT	CC	TT	TT	CC	TT	TT	TT
	AX-94433472	TT	TT	TT	GG	GG	TT	TT	GG	GG	GG	TT	GG	GG	GG	GG	GG	TT	TT	GG	TT	TT	GG	TT	NA	TT	GG	TT	TG	TT	GG	TT	GT	GG	GG	TT	TT	GG	TT	GG	GG	TT	GG	TT	GG	TT	GG	TT	TT
	AX-94433489	GG	GG	AA	GG	GG	GG	GG	AA	AA	AA	AA	GG	AA	GG	AA	GG	GG	AA	AA	AA	GG	GG	GG	GG	GG	AA	AA	GG	GG	AA	AA	AA	AA	GG	GG	GG	GG	AA	GG	GG	GG	GG	AA	GG	GG	GG	AA	GG
	AX-94433728	TT	TT	CC	TT	CC	TT	TT	TT	TT	TT	TT	TT	CC	TT	CC	TT	TT	TT	CC	TT	CC	TT	TT	CC	TT	TT	TT	CC	CC	TT	TT	TT	TT	TT	CC	TT	TT	TT	TT	TT	TT	TT	TT	CC	TT	TT	TT	TT
	AX-94433809	GG	GG	GG	GG	GG	GG	GG	GG	GG	GG	GG	GG	GG	GG	GG	GG	GG	GG	GG	GG	GG	AA	GG	NA	GG	GG	GG	GG	GG	GG	GG	GG	GG	GG	GG	GG	GG	GG	GG	GG	GG	GG	GG	GG	GG	GG	GG	AG
	AX-94433820	CC	TC	TC	TC	TC	TC	CC	CC	TC	TC	CC	TC	TC	CC	TT	CC	TC	TC	TC	CC	CC	TC	NA	TC	TC	TC	TC	TC	CC	TC	CC	CT	TC	TC	TC	CC	CT	CC	CC	TT	CC	TC	CC	CC	TT	CT	TC	CC
	AX-94433846	TT	TT	CC	TT	TT	CC	CC	CC	CC	CC	CC	CC	CC	CC	CC	CC	TT	CC	CC	CC	TT	TT	TT	CC	TT	CC	TT	TT	CC	CC	CC	CC	CC	TT	CC	CC	TT	CC	TT	CC	CC	TT	TT	TT	CC	CC	CC	TT
	AX-94433869	CC	CC	GG	GG	CC	CC	CC	CC	CC	CC	CC	CC	GG	CC	CC	CC	GG	GG	CC	GG	CC	CC	CC	CC	CC	CC	CC	GG	CC	GG	CC	CG	GG	CC	CC	CC	CC	GG	CC	CC	CC	GG	GG	CC	CC	CC	GG	GG
	AX-94433968	GG	GG	GG	GG	GG	GG	GG	GG	GG	GG	GG	GG	GG	GG	GG	GG	GG	GG	GG	GG	GG	GG	GG	GG	GG	GG	GG	GG	GG	GG	GG	GG	GG	GG	GG	GG	GG	GG	GG	GG	GG	GG	GG	GG	GG	GG	GG	GG
	AX-94433999	CC	CC	GG	CC	CC	CC	CC	CC	GG	GG	CC	CC	CC	CC	GG	CC	GG	GG	CC	CC	GG	CC	GG	CC	CC	CC	CC	CC	GG	CC	CC	CC	CC	CC	CC	CC	CC	CC	GG	CC	CC	CC	CC	CC	GG	GG	CC	CC
	AX-94434309	GG	GG	GG	GG	GG	GG	GG	GG	GG	GG	GG	GG	GG	GG	GG	GG	GG	GG	GG	GG	GG	GG	GG	GG	TG	GG	GG	GG	TG	GG	GG	GG	GG	GG	TG	GG	GT	GG	GT	GG	TG	GG	GG	TG	GG	GG	GG	GG
	AX-94434329	AA	GG	GG	GG	AA	GG	AA	AA	GG	GG	GG	GG	GG	GG	GG	GG	GG	GG	GG	GG	AA	GG	GG	GG	AA	AA	AA	GG	GG	GG	GG	GG	GG	GG	GG	GG	GG	GG	GG	AA	GG	GG	GG	GG	GG	GG	GG	GG
	AX-94434344	GG	AA	GG	GG	GG	AA	GG	GG	GG	GG	AA	AA	GG	GG	GG	GG	GG	GG	GG	GG	GG	GG	GG	GG	GG	AA	AA	GG	AA	AA	GG	AG	GG	GG	GG	AA	GG	GG	GG	AA	GG	GG	GG	AA	GG	GG	GG	GG
	AX-94434389	TT	TC	CC	TT	TT	CC	TT	TT	CC	NA	CC	TT	CC	TT	CC	CC	TT	CC	TT	TT	CC	CC	TT	TC	CC	TT	TT	CC	CC	CC	CC	NA	CC	CC	TT	CC	CC	TT	CC	TT	CC	TT	CC	CC	TT	TT	CC	CC
	AX-94434500	CC	CC	CC	CC	CC	CC	CC	CC	CC	CC	CC	CC	CC	CC	CC	CC	CC	CC	CC	CC	CC	CC	CC	CC	CC	CC	CC	CC	CC	CC	CC	CC	CC	CC	CC	CC	CC	CC	CC	CC	CC	CC	CC	CC	CC	CC	CC	CC
	AX-94434519	TT	TT	TT	TT	TT	CC	TT	TT	CC	CC	CC	CC	CC	TT	TT	TT	TT	CC	CC	TT	TT	TT	CC	CC	TT	TT	CC	CC	CC	CC	CC	NA	CC	CC	TT	CC	TT	CC	TT	CC	CC	TT	TT	CC	CC	TT	TT	CC
	AX-94434573	GG	GG	GG	GG	CC	CC	GG	GG	CC	GG	GG	GG	GG	GG	GG	GG	GG	GG	GG	GG	CC	GG	GG	GG	CC	CC	CC	CC	NA	GG	GG	GG	GG	CC	CC	GG	GG	CC	GG	CC	GG	GG	GG	GG	GG	GG	GG	GG
	AX-94434714	TT	TT	TT	TT	TT	TT	TT	TT	TT	TT	TT	TT	TT	TT	TT	CC	CC	TT	TT	TT	TT	TT	TT	TT	TT	TT	TT	CC	TT	TT	CC	TT	TT	TT	TT	TT	TT	CC	TT	TT	CC	TT	TT	CC	CC	TT	TT	TT
	AX-94434773	TT	TT	TT	TT	TT	TT	TT	TT	TT	TT	TT	TT	TT	TT	TT	TT	TT	TT	TT	TT	TT	TT	TT	TT	TT	TT	TT	TT	TT	TT	TT	TT	TT	TT	TT	TT	TT	CC	TT	TT	TT	TT	TT	TT	TT	TT	TT	TT
	AX-94434804	CC	CC	AA	CC	CC	AA	CC	AA	AA	AA	AA	AA	AA	CC	AA	AA	CC	AA	AA	AA	CC	CC	CC	CC	AA	CC	CC	CC	AA	AA	CC	AA	AA	CC	CC	AA	AA	AA	CC	AA	CC	CC	AA	CC	AA	CC	AA	CC
	AX-94434901	CC	CC	CC	CC	CC	CC	CC	CC	CC	CC	CC	CC	CC	CC	TT	CC	CC	CC	CC	CC	CC	CC	CC	CC	CC	CC	CC	CC	CC	CC	CC	CC	CC	CC	CC	CC	CC	CC	CC	CC	CC	CC	CC	CC	CC	CC	CC	CC
	AX-94434954	GG	GG	CG	GG	GG	GG	GG	GG	GG	CG	GG	GG	GG	CG	GG	GG	GG	GG	GG	CG	GG	GG	GG	CC	GG	GG	GG	GG	GG	GG	GG	CG	NA	GG	GG	GG	GG	GG	GG	GG	GG	GG	GG	GG	GG	GG	GG	GG
	AX-94435006	GG	GG	GG	GG	AA	GG	GG	GG	GG	GG	GG	AA	GG	GG	GG	AA	GG	GG	GG	GG	GG	GG	AA	GG	GG	AA	GG	AA	AA	GG	GG	AG	GG	AA	AA	GG	AA	GG	GG	AA	AA	GG	GG	GG	GG	GG	GG	AA
	AX-94435091	GG	GG	GG	GG	GG	GG	GG	GG	GG	GG	GG	GG	GG	GG	GG	TT	GG	GG	GG	GG	GG	GG	GG	GG	GG	GG	GG	GG	GG	GG	GG	GG	GG	GG	GG	GG	GG	GG	GG	GG	GG	GG	GG	GG	GG	TT	GG	GG
	AX-94435188	AA	GG	AA	AA	AA	GG	AA	AA	AA	AA	GG	AA	AA	AA	AA	AA	AA	GG	AA	AA	GG	GG	AA	AA	GG	AA	AA	GG	GG	AA	AA	AA	AA	AA	AA	AA	GG	AA	GG	AA	GG	AA	AA	AA	GG	AA	AA	AA
	AX-94435238	CC	TT	TT	TT	TT	TT	CC	TT	TT	TT	TT	TT	TT	TT	TT	TT	TT	TT	TT	TT	TT	TT	TT	TT	TT	TT	TT	TT	TT	TT	TT	TT	TT	TT	TT	TT	TT	TT	TT	CC	TT	TT	TT	TT	TT	TT	TT	TT
	AX-94435350	CC	CC	CC	CC	CC	CC	CC	CC	CC	CC	CC	CC	CC	CC	CC	CC	CC	CC	CC	CC	CC	CC	CC	CC	CC	CC	CC	CC	CC	CC	CC	CC	CC	CC	CC	CC	CC	CC	CC	CC	CC	CC	CC	CC	CC	CC	CC	TC
	AX-94435390	GG	GG	GG	GG	GG	GG	GG	GG	GG	GG	GG	GG	GG	AG	GG	GG	GG	GG	GG	GG	GG	GG	GG	GG	GG	GG	GG	GG	GG	GG	GG	GG	GG	GG	GG	GG	GG	GG	AA	GG	GG	GG	GG	GG	GG	GG	GG	GG
	AX-94435392	GG	AA	GG	AA	AA	AA	GG	AA	AA	GG	GG	GG	GG	GG	GG	AA	AA	GG	GG	GG	AA	GG	GG	AA	AA	AA	AA	AA	AA	GG	AA	AG	GG	GG	GG	AA	GG	AA	GG	AA	GG	AA	AA	AA	AA	AA	GG	AA
	AX-94435438	GG	AA	GG	GG	GG	GG	GG	AA	AA	GG	GG	GG	GG	GG	GG	GG	AA	GG	AA	GG	GG	AA	GG	GG	GG	GG	AA	AA	AA	GG	GG	GG	AA	GG	GG	GG	AA	GG	AA	GG	AA	GG	GG	AA	GG	AA	GG	AA
	AX-94435526	TT	TT	CC	CC	CC	TT	TT	CC	TT	TT	TT	CC	TT	TT	TT	TT	TT	TT	TT	TT	TT	TT	TT	TT	TT	CC	TT	CC	TT	CC	CC	CT	TT	TT	TT	TT	TT	CC	CT	CC	TT	CC	TT	CC	TT	CC	CC	TT
	AX-94435725	GG	CC	GG	GG	GG	GG	GG	GG	GG	GG	NA	GG	GG	GG	GG	GG	GG	GG	GG	GG	GG	CG	GG	CG	GG	GG	GG	GG	GG	GG	GG	NA	GG	GG	GG	GG	GG	GG	GG	GG	GG	CC	GG	GG	GG	GG	GG	CC
	AX-94435738	AA	GG	AA	GG	GG	GG	AA	GG	GG	AA	AA	AA	AA	AA	AA	GG	GG	AA	AA	AA	GG	AA	AA	GG	GG	GG	NA	GG	GG	AA	GG	AG	AA	AA	AA	GG	AA	GG	AA	GG	AA	GG	GG	GG	GG	GG	AA	GG
	AX-94436033	CC	TT	CC	CC	CC	CC	CC	CC	CC	CC	CC	CC	CC	CC	CC	CC	CC	CC	CC	CC	CC	CC	CC	CC	CC	CC	CC	CC	CC	CC	CC	CC	CC	CC	CC	CC	CC	TT	CC	CC	CC	CC	CC	CC	CC	CC	CC	CC
	AX-94436234	TT	TT	TT	TT	TT	TT	TT	TT	TT	TT	TT	TT	TT	TT	TT	TT	TT	TT	TT	TT	AA	TT	TT	AA	NA	TT	TT	TT	TT	TT	TT	TT	TT	TT	TT	TT	AA	TT	AA	TT	AA	TT	TT	TT	TT	TT	TT	TT
	AX-94436269	TT	AA	TT	TT	TT	TT	TT	AA	TT	AA	AA	TT	TT	AA	TT	TT	TT	TT	TT	TT	TT	TT	TT	TT	TT	AA	AA	TT	TT	AA	TT	TT	TT	AA	TT	TT	TT	AA	AA	AA	TT	TT	TT	AA	AA	AA	TT	AA
	AX-94436270	TT	CC	CC	CC	CC	CC	TT	CC	TT	TT	CC	TT	CC	CC	CC	CC	CC	CC	CC	CC	CC	CC	CC	TT	TT	CC	TT	CC	TT	TT	CC	TT	CC	TT	CC	TT	TT	TT	TT	TT	TT	CC	CC	CC	TT	CC	TT	TT
	AX-94436361	TT	TT	CC	TT	TT	CC	TT	CC	CC	CC	CC	CC	CC	CC	CC	TT	TT	CC	CC	CC	CC	CC	CC	CC	TT	CC	CC	TT	CC	CC	CC	CC	CC	CC	TT	CC	TT	CC	CC	CC	TT	TT	CC	CC	CC	CC	CC	CC
	AX-94436474	GG	GG	GG	GG	GG	GG	GG	GG	GG	GG	GG	GG	GG	GG	GG	GG	GG	GG	GG	GG	GG	GG	GG	GG	GG	TT	TT	GG	GG	GG	GG	GG	GG	GG	GG	GG	TT	GG	GG	GG	TT	GG	GG	GG	TT	GG	GG	GG
	AX-94436530	GG	AA	GG	AA	AA	AA	GG	GG	AA	GG	AA	AA	GG	GG	GG	AA	AA	GG	GG	GG	AA	GG	GG	AA	AA	AA	AA	AA	GG	GG	AA	AG	GG	GG	GG	AA	GG	AA	GG	AA	GG	AA	AA	AA	AA	GG	GG	AA
	AX-94436544	TT	CC	TT	TT	TT	TT	TT	CC	NA	TC	CC	CC	CC	TT	TT	TT	TT	TT	CC	CC	TT	NA	TT	NA	TT	TT	TT	TT	TT	TT	CC	CC	TT	TC	CC	TT	TT	CC	CC	CC	TT	TT	TT	TT	TT	TT	TT	TT
	AX-94436598	GG	GG	GG	GG	GG	GG	GG	GG	GG	GG	GG	GG	GG	GG	CC	GG	GG	GG	GG	GG	GG	CC	GG	CC	GG	GG	GG	GG	GG	GG	GG	GG	GG	GG	GG	GG	GG	CC	GG	GG	GG	GG	GG	GG	CC	GG	GG	GG
	AX-94436738	GG	CC	GG	GG	GG	CC	GG	GG	GG	CC	CC	CC	CC	GG	CC	GG	CC	GG	CC	CC	GG	CC	CC	CC	GG	CC	GG	CC	CC	CC	CC	CG	GG	GG	GG	CC	CC	CC	GG	CC	GG	CC	CC	GG	CC	GG	CC	GG
	AX-94436840	CC	CC	TT	TT	TT	TT	CC	CC	TT	CC	CC	CC	CC	TT	CC	TT	TT	CC	CC	CC	TT	CC	TT	CC	TT	TT	TT	TT	CC	TT	TT	CC	TT	TT	CC	CC	TT	CC	CC	CC	CC	TT	CC	CC	CC	CC	CC	TT
	AX-94436861	AA	AA	AA	AA	AA	AA	AA	AA	GG	AA	AA	AA	AA	GG	AA	AA	AA	AA	AA	AA	AA	AA	AA	AA	AA	AA	AA	AA	AA	AA	AA	AA	AA	AA	GG	GG	AA	AA	AA	AA	AA	AA	GG	AA	AA	AA	AA	AA
	AX-94436948	AA	AA	AA	AA	AA	AA	AA	GG	AA	AA	AA	GG	AA	AA	AA	AA	AA	AA	AA	AA	AA	AA	AA	AA	AA	AA	AA	AA	AA	AA	AA	AA	AA	AA	GG	AA	AA	AA	AA	GG	AA	AA	AA	AA	AA	GG	AA	AA
	AX-94437015	CC	CC	TT	TT	TT	CC	CC	TT	TT	TT	TT	TT	TT	TT	TT	TT	CC	CC	TT	TT	CC	CC	CC	CC	CC	CC	CC	CC	TT	CC	TT	TT	TT	CC	TT	TT	CC	CC	CC	CC	CC	TT	CC	TT	TT	CT	TT	CC
	AX-94437052	GG	GG	GG	AA	AG	GG	GG	GG	AA	GG	GG	GG	GG	AA	GG	GG	AA	GG	GG	GG	AA	GG	GG	GG	GG	AA	AA	AA	GG	AA	AA	AG	AA	GG	AA	GG	AA	GG	GG	GG	AA	AA	AA	GG	GG	GG	GG	AA
	AX-94437233	AC	AA	CC	AA	AA	AA	AC	AA	AC	CC	AA	AA	AA	CC	AA	AA	AA	AA	AA	CC	AC	AC	AA	AA	AA	AA	AA	AA	AC	CC	AA	NA	AA	AC	AA	AA	CC	AA	AA	AA	CC	AA	AC	CC	CC	AA	AA	AA
	AX-94437266	TT	TT	TT	TT	TT	TT	TT	TT	TT	TT	TT	TT	TT	TT	TT	TT	TT	TT	CC	CC	TT	CC	TT	CC	TT	TT	TT	TT	TT	TT	CC	CT	CC	TT	CC	TT	TT	TT	TT	TT	TT	TT	TT	TT	CC	TT	TT	TT
	AX-94437335	AA	GG	AA	AA	AA	AA	AA	AA	AA	AA	AA	AA	AA	AA	AA	AA	AA	AA	AA	AA	AA	AA	AA	AA	GG	GG	AA	AA	GG	AA	AA	AA	AA	GG	AA	AA	AG	GG	AA	AA	AA	AA	AA	GG	AA	AA	AA	GG
	AX-94437617	CC	CC	CC	CC	CC	CC	CC	CC	CC	CC	CC	CC	CC	CC	CC	CC	CC	CC	CC	CC	CC	CC	CC	CC	CC	CC	CC	CC	CC	CC	CC	CC	CC	CC	CC	CC	CC	CC	CC	CC	CC	CC	CC	CC	CC	CC	CC	CC
	AX-94437621	GG	TT	TT	GG	GG	GG	GG	TT	GG	GG	GG	GG	GG	GG	GG	GG	GG	GG	GG	GG	GG	GG	GG	GG	GG	GG	GG	GG	GG	GG	TT	GG	GG	GG	TT	GG	TT	GG	TT	GG	GG	GG	GG	GG	TT	TT	GG	TT
	AX-94437683	GG	CC	GG	GG	GG	GG	GG	GG	GG	GG	GG	GG	GG	GG	GG	GG	GG	GG	GG	GG	GG	CC	GG	GG	GG	GG	GG	GG	GG	GG	GG	GG	GG	GG	GG	GG	GG	GG	CC	GG	GG	GG	GG	GG	GG	GG	GG	GG
	AX-94437740	TT	TT	TT	TT	TT	TT	TT	TT	TT	TT	TT	TT	TT	TT	TT	TT	TT	TT	TT	TT	TT	TT	TT	TT	TT	TT	TT	TT	TT	TT	TT	TT	TT	TT	TT	TT	TT	TT	CC	TT	TT	TT	TT	TT	TT	TT	TT	TT
	AX-94437898	CC	TT	CC	CC	CC	CC	CC	CC	CC	CC	CC	CC	CC	CC	CC	CC	CC	CC	CC	CC	CC	TT	CC	CC	CC	CC	CC	CC	CC	CC	CC	CC	CC	CC	CC	CC	CC	CC	CC	CC	CC	CC	CC	CC	TT	CC	CC	CC
	AX-94437971	CC	CC	TT	CC	CC	TT	CC	CC	CC	CC	TC	TT	TC	TT	TT	CC	CC	NA	TC	TT	TT	CC	CC	CC	TT	CC	TC	CC	TT	TT	CC	CT	CC	TC	CC	CC	CC	CC	TT	TC	CC	CC	TT	CC	TT	TT	TT	CC
	AX-94438051	CC	CC	CC	CC	CC	CC	CC	CC	CC	CC	CC	CC	CC	CC	CC	CC	CC	CC	CC	CC	CC	CC	CC	CC	CC	TT	TT	CC	CC	CC	CC	CC	CC	CC	CC	TT	CC	CC	TT	CC	CC	CC	CC	CC	CC	CC	CC	CC
	AX-94438140	GG	GG	GG	NA	GG	GG	GG	GG	GG	GG	GG	GG	GG	GG	GG	GG	GG	GG	GG	GG	GG	GG	GG	GG	GG	GG	GG	GG	GG	GG	GG	GG	GG	GG	GG	GG	GG	GG	GG	CC	GG	GG	GG	GG	CC	GG	GG	GG
	AX-94438178	AA	AA	AA	AA	AA	AA	AA	AA	AA	AA	AA	AA	AA	AA	AA	AA	AA	AA	AA	AA	AA	AA	AA	AA	AA	AA	AA	AA	AA	AA	AA	AA	AA	AA	AA	AA	AA	AA	AA	AA	AA	AA	AA	AA	AA	AA	AA	AA
	AX-94438378	TT	TT	TT	CC	CC	TT	TT	TT	CC	TT	TT	TT	TT	TT	TT	TT	CC	TT	CC	TT	CC	TT	TT	CC	TT	TT	CC	CC	TT	TT	TT	TT	TT	TT	TT	TT	TT	CC	TT	CC	TT	CC	TT	TT	TT	CC	TT	TT
	AX-94438404	CC	TT	CC	TT	CC	CC	CC	CC	CC	CC	CC	CC	CC	CC	CC	CC	TT	TT	CC	CC	TT	CC	CC	CC	CC	CC	CC	CC	CC	CC	TT	CC	CC	CC	CC	CC	TT	CC	TT	TT	CC	TT	CC	TT	TT	CC	CC	TT
	AX-94438488	CC	CC	CC	CC	CC	CC	CC	TT	CC	TT	CC	CC	TT	CC	TT	TT	CC	TT	TT	CC	TT	TT	TT	TT	CC	CC	CC	TT	CC	TT	TT	CT	CC	CC	CC	TT	TT	TT	TT	CC	TT	CC	CC	CC	CC	TT	TT	CC
	AX-94438527	CC	TT	CC	CC	CC	CC	CC	CC	CC	CC	CC	CC	CC	CC	CC	CC	CC	TT	CC	CC	TT	TT	CC	CC	CC	CC	CC	CC	TT	CC	CC	CC	CC	TT	CC	CC	TT	CC	CC	TT	TT	CC	CC	TT	CC	TT	CC	TT
	AX-94438592	CC	CC	CC	CC	CC	CC	CC	CC	CC	CC	CC	CC	CC	CC	CC	CC	CC	CC	CC	CC	CC	CC	CC	CC	CC	CC	CC	CC	CC	CC	CC	CC	CC	CC	CC	CC	CC	CC	CC	CC	CC	CC	CC	CC	CC	CC	CC	CC
	AX-94438607	GG	GG	GG	GG	GG	GG	GG	GG	AA	GG	GG	AA	GG	GG	AA	GG	GG	GG	GG	GG	AA	GG	AA	GG	GG	GG	GG	GG	GG	AA	GG	AG	GG	AA	GG	GG	GG	GG	GG	GG	GG	GG	GG	AA	GG	AA	GG	GG
	AX-94438626	GG	CC	CC	CC	CC	CC	GG	CC	CC	CC	GG	GG	GG	CC	GG	CC	CC	GG	CC	CC	CC	CC	CC	CC	CC	CC	CC	CC	CC	CC	CC	GG	NA	GG	CC	CC	CC	CC	CC	GG	CC	CC	CC	GG	CC	CC	GG	GG
	AX-94438652	TT	TT	CC	NA	CC	CC	TT	CC	NA	TT	TT	TT	TT	TT	TT	CC	CC	TT	TT	TT	CC	TT	TT	CC	CC	CC	CC	NA	CC	TT	CC	CC	CC	TT	TT	CC	TT	CC	TT	TT	TT	CC	CC	TT	CC	CC	TT	TC
	AX-94438700	CC	TT	CC	CC	CC	CC	CC	CC	CC	CC	CC	CC	CC	CC	CC	CC	CC	CC	CC	CC	CC	CC	CC	CC	CC	CC	CC	CC	CC	CC	CC	CC	CC	CC	TT	CC	CC	CC	CC	CC	TT	CC	CC	CC	TT	CC	CC	CC
	AX-94438765	CC	CC	CC	CC	CC	CC	CC	CC	CC	CC	CC	CG	CC	CC	CG	CG	CC	CC	CC	CC	GG	CG	CG	CC	CC	GG	GG	CC	CC	CC	CC	CG	CC	CG	CC	CC	CC	CC	CC	CG	CC	CC	CG	CG	CG	CC	CC	CC
	AX-94439000	AA	AA	NA	AA	AA	AA	AA	AA	AA	AA	GG	GG	GG	GG	AA	GG	AA	GG	GG	GG	AA	GG	AA	GG	AA	AA	AA	AA	AA	AA	AA	AA	GG	AA	AA	AA	AA	AA	AA	AA	GG	AA	GG	AA	AA	AA	AA	AA
	AX-94439075	AA	AA	AA	GG	GG	GG	AA	AG	GG	GG	GG	AG	AA	AA	AG	AG	GG	AG	AA	AG	AA	AA	AA	GG	GG	AG	GG	GG	AA	AG	GG	AG	AG	AG	GG	GG	AG	GG	GG	AA	GG	GG	AA	AA	AA	GG	AG	AA
	AX-94439115	TG	TT	TT	TG	TG	TT	TG	TT	TT	TT	TG	TG	TT	TT	TT	TT	TG	TT	TT	TT	TT	TT	TT	TT	TG	TT	TT	TT	TG	TT	TT	GT	TT	TG	TT	TT	TT	TT	TT	TG	TT	TG	TT	TT	TT	TT	TT	TT
	AX-94439195	CC	CC	CC	CC	CC	CC	CC	CC	CC	CC	CC	CC	CC	CC	CC	CC	CC	CC	CC	CC	CC	CC	CC	CC	CC	CC	CC	CC	CC	CC	CC	CC	CC	CC	CC	CC	TT	CC	TT	CC	TT	CC	CC	TT	TT	CC	CC	CC
	AX-94439212	AA	GG	AA	AA	AA	AA	AA	AA	AA	AA	AA	AA	AA	GG	AA	AA	AA	AA	AA	AA	AA	AA	AA	AG	GG	GG	AA	AA	GG	AA	AA	AG	AA	GG	AA	AA	AA	GG	GG	GG	AA	AA	AA	AA	AA	GG	AA	GG
	AX-94439232	CC	CC	AA	AA	CC	CC	CC	CC	CC	CC	CC	CC	AA	CC	CC	CC	AA	AA	CC	AA	CC	CC	CC	CC	AA	CC	CC	AA	CC	AA	CC	NA	CC	AA	AA	CC	CC	AA	CC	CC	CC	AA	AA	AA	AA	CC	AA	AA
	AX-94439319	CC	CC	CC	CC	CC	CC	CC	CC	CC	CC	CC	CC	CC	TT	CC	CC	CC	CC	TT	CC	TT	CC	CC	CC	TT	CC	CC	CC	CC	TT	CC	CC	CC	CC	CC	CC	TT	CC	TT	CC	TT	CC	CC	CC	CC	CC	CC	CC
	AX-94439386	AA	GG	AA	AA	AA	AA	AA	AA	AA	AA	AA	AA	AA	AA	AA	AA	AA	AA	AA	AA	AA	AA	AA	AA	AA	AA	AA	AA	AA	AA	AA	AA	AA	AA	AA	AA	AA	AA	AA	AA	AA	AA	AA	AA	AA	AA	AA	AA
	AX-94439435	GG	GG	CC	GG	GG	CC	GG	CC	CC	GG	GG	GG	GG	CC	CC	GG	GG	GG	CC	CC	CC	GG	GG	GG	CC	CC	CC	CC	GG	CC	GG	CC	CC	GG	GG	CC	CC	GG	CC	GG	CC	GG	CC	GG	CC	GG	CC	GG
	AX-94439510	TT	TT	CC	TT	TT	TT	TT	TT	TT	TT	TT	TT	TT	TT	TT	TT	TT	CC	TT	CC	TT	TT	TT	TT	TT	TT	TT	TT	CC	TT	TT	TT	TT	TT	CC	TT	TT	TT	TT	TT	TT	TT	TT	TT	TT	TT	TT	CC
	AX-94439880	CC	TT	TT	TT	TT	TT	CC	TT	TT	CC	TC	TT	TT	TT	CC	TT	TT	TT	TT	TT	TT	TT	TT	CC	CC	TT	TT	TT	TT	TT	TT	TT	CC	TT	TT	TT	CC	TT	CC	TT	CC	TT	TT	TT	TT	TT	CC	CC
	AX-94439903	CC	CC	CC	CC	CC	CC	CC	CC	CC	CC	CC	CC	CC	CC	CC	CC	CC	CC	CC	CC	CC	CC	CC	CC	CC	CC	CC	CC	CC	CC	CC	CC	CC	CC	CC	CC	CG	CC	CC	CC	CC	CC	CC	CC	CC	CC	CC	CC
	AX-94439933	TT	TT	TT	TT	TT	AA	TT	TT	TT	TT	TT	TT	TT	TT	TT	TT	TT	AA	TT	TT	TT	AA	TT	TT	TT	TT	TT	TT	AA	AA	TT	TT	AA	TT	TT	TT	AT	TT	TT	AA	TT	TT	TT	TT	TT	TT	TT	TT
	AX-94439956	AA	AA	AA	AA	AA	NA	AA	AA	AA	AA	AA	AA	AA	AA	AA	AA	AA	AA	AA	AA	AA	CC	AA	CC	AA	AC	AC	AA	AA	CC	AA	AA	AA	AA	CC	NA	AA	AA	CC	AA	AA	AA	AA	CC	CC	AA	AA	AA
	AX-94439975	CC	AA	AA	CC	CC	CC	CC	CC	AA	CC	CC	AA	AA	AA	CC	AA	CC	AA	AA	AA	AA	CC	CC	CC	CC	CC	AA	CC	AA	CC	AA	AC	AA	CC	CC	CC	CC	CC	CC	CC	AA	CC	CC	CC	CC	CC	CC	CC
	AX-94440014	GG	GG	GG	GG	GG	GG	GG	GG	GG	GG	AA	AA	AA	GG	GG	GG	GG	GG	GG	AA	GG	GG	GG	GG	GG	GG	GG	GG	GG	GG	GG	AG	GG	GG	GG	GG	GG	GG	GG	GG	GG	GG	GG	GG	AA	GG	GG	GG
	AX-94440078	CC	TT	TT	CC	CC	CC	CC	TT	TT	CC	TT	CC	TT	TT	TT	TT	TT	CC	CC	TT	TT	CC	TT	CC	CC	TT	TT	TT	CC	TT	TT	CT	TT	TT	TT	CC	TT	CC	CC	CC	TT	CC	TT	TT	CC	CC	TT	TT
	AX-94440104	GG	TT	GG	GG	TT	GG	GG	TT	GG	TG	GG	GG	GG	GG	GG	GG	TT	GG	GG	GG	GG	TT	GG	TT	GG	GG	GG	TT	GG	TT	GG	GG	GG	GG	TT	GG	GG	GG	TT	GG	GG	GG	GG	TT	TT	TT	GG	GG
	AX-94440222	AA	AA	GG	AA	AA	AG	AA	GG	GG	AA	GG	GG	GG	GG	AA	GG	AA	AA	AA	GG	AA	AA	AA	AA	AA	AA	AA	AA	GG	AA	GG	GG	AA	AA	GG	AA	AG	AA	AA	AG	GG	AA	AG	AA	AA	GG	AA	GG
	AX-94440259	CC	CC	AA	AA	AA	AA	CC	AA	AA	AA	AA	AA	AA	AA	AA	AA	AA	AA	AA	AA	AA	AA	CC	CC	CC	AA	AA	AA	AA	AA	AA	AA	AA	AA	AA	AA	CC	AA	AA	AA	CC	AA	AA	CC	AA	AA	AA	CC
	AX-94440309	GG	GG	GG	GG	GG	AA	GG	GG	GG	GG	GG	GG	GG	GG	GG	GG	GG	GG	GG	GG	GG	GG	GG	GG	GG	AA	GG	GG	AA	GG	GG	GG	GG	AA	AA	GG	GG	AA	GG	AA	GG	GG	GG	GG	GG	GG	GG	GG
	AX-94440438	TT	TT	TT	CC	TT	TT	TT	CC	CC	TT	CC	CC	CC	CC	TT	TT	TT	TT	CC	CC	TT	CC	CC	TT	TT	CC	TT	TT	CC	TT	TT	TT	TT	TT	TT	TT	TT	CC	TT	CC	TT	CC	CC	TT	TT	CC	TT	TT
	AX-94440483	AA	AA	TT	AA	AA	AA	AA	AA	TT	TT	TT	TT	AA	TT	TT	TT	AA	AA	TT	TT	AA	TT	AA	TT	AA	AA	TT	AA	AA	TT	AA	AT	AA	AA	AA	AA	AA	AA	TT	AA	AA	AA	TT	TT	TT	TT	TT	AA
	AX-94440542	TT	TT	CC	TT	TT	CC	TT	CC	CC	CC	CC	CC	CC	TT	TT	CC	CC	CC	TT	CC	TT	CC	CC	TT	CC	CC	CC	CC	CC	TT	TT	TT	CC	CC	TT	CC	CC	TT	CC	CC	CC	TT	CC	CC	CC	CC	CC	CC
	AX-94440640	AA	CC	AA	AA	AA	AA	AA	AA	AA	AA	AA	AA	AA	AA	AA	CC	AA	AA	AA	AA	AA	AA	AA	AA	AA	AA	AA	AA	AA	AA	CC	AC	AA	AA	AA	AA	AA	AA	AA	AA	AA	AA	AA	AA	AA	AA	AA	AA
	AX-94440654	AA	AA	AA	AA	AA	AA	AA	AA	AA	AA	AA	AA	AA	AA	AA	AA	AA	AA	AA	AA	AA	AA	AA	AA	AA	AA	AA	AA	AA	AA	AA	AA	AA	AA	AA	AA	AA	AA	AA	AA	AA	AA	AA	AA	AA	AA	AA	AA
	AX-94440806	CC	AA	AA	AA	AA	AA	CC	AA	AA	AC	AC	AC	AC	AC	AC	AA	AA	AC	AC	AC	AA	AC	AA	AA	AA	AA	AA	AA	AA	AC	AA	AA	AA	AC	AC	AA	AC	AA	AC	AA	AC	AA	AA	AA	AA	AA	AC	AA
	AX-94441001	CC	TT	TT	TT	CC	TT	CC	TT	TT	CC	TT	TT	TT	TT	TT	TT	TT	TT	TT	TT	TT	TT	CC	TT	TT	TT	TT	TT	TT	TT	TT	TT	TT	TT	TT	NA	TT	CC	CC	TT	TT	TT	TT	TT	CC	TT	TT	TT
	AX-94441134	AA	GG	GG	GG	AA	AA	AA	GG	GG	GG	AA	GG	GG	GG	GG	GG	GG	GG	GG	GG	GG	GG	GG	GG	AA	AA	AA	GG	AA	GG	GG	NA	GG	GG	GG	GG	AA	AA	GG	GG	AA	GG	GG	GG	GG	GG	GG	GG
	AX-94441175	AA	GG	AA	AA	AA	AA	AA	AA	AA	AA	AA	AA	AA	AA	AA	AA	AA	AA	GG	AA	AA	AA	AA	AA	AA	AA	AA	AA	AA	GG	AA	AA	AA	AA	AA	NA	AA	AA	GG	AA	AA	AA	AA	GG	AA	AA	AA	AA
	AX-94441179	CC	CC	TT	CC	CC	CC	CC	TT	TT	CC	CC	CC	TT	TT	TT	TT	TT	CC	TT	TT	CC	TT	TT	TT	CC	TT	TT	TT	CC	CC	TT	CT	TT	TT	TT	CC	TT	TT	TT	CC	TT	CC	TT	TT	TT	CC	TT	TT
	AX-94441185	GG	GG	GG	GG	CG	CG	GG	GG	GG	GG	GG	GG	GG	GG	GG	GG	GG	GG	GG	GG	GG	GG	GG	GG	GG	CG	GG	GG	GG	GG	GG	GG	GG	GG	GG	CG	GG	CG	CG	GG	GG	GG	GG	GG	GG	GG	CG	GG
	AX-94441425	GG	CC	GG	GG	GG	GG	GG	GG	GG	GG	GG	GG	GG	GG	GG	GG	GG	GG	GG	GG	GG	CC	GG	GG	GG	GG	GG	GG	GG	GG	GG	GG	GG	GG	GG	GG	GG	GG	CC	GG	GG	GG	GG	GG	GG	GG	GG	GG
	AX-94441453	CC	CC	CC	CC	CC	TC	CC	TC	CC	CC	CC	CC	CC	CC	TC	CC	CC	CC	CC	CC	CC	CC	CC	CC	CC	CC	CC	CC	CC	TC	TC	CT	CC	CC	CC	CC	CT	TC	CT	TC	CC	CC	CC	TC	TT	CT	CC	TC
	AX-94441458	GG	AA	NA	GG	GG	AA	GG	AA	GG	GG	GG	GG	GG	GG	GG	GG	GG	GG	GG	GG	AA	GG	GG	GG	AA	AA	GG	GG	AA	GG	GG	GG	GG	AA	GG	GG	AA	AA	AA	AA	AA	GG	GG	GG	GG	AA	GG	GG
	AX-94441488	TT	CC	TT	TT	CC	CC	TT	TT	TT	TT	TT	TT	CC	TT	TT	TT	TT	TT	TT	TT	CC	TT	TT	TT	TT	TT	TT	TT	TT	TT	TT	TT	TT	CC	TT	TT	TT	TT	CC	TT	TT	CC	TT	TT	TT	CC	TT	CC
	AX-94441499	AG	AA	AA	AG	GG	AA	AG	GG	AA	GG	GG	GG	AA	AA	AA	AA	AA	GG	GG	GG	AG	AA	AG	AG	AA	GG	GG	AA	GG	GG	GG	GG	AA	AA	GG	GG	AA	AA	AA	AA	AA	AG	GG	AA	AA	GG	GG	AA
	AX-94441589	TT	CC	CC	TT	TT	TT	TT	CC	CC	CC	CC	CC	CC	CC	CC	CC	TT	CC	CC	CC	TT	CC	TT	CC	TT	TT	TT	TT	CC	TT	TT	CT	CC	CC	TT	CC	CC	CC	CC	TT	CC	TT	CC	TT	CC	TT	CC	TT
	AX-94441601	CC	CC	NA	CC	CC	CC	CC	TC	TC	CC	CC	CC	CC	TC	CC	TC	CC	TC	CC	CC	CC	CC	CC	CC	CC	CC	TC	CC	CC	CC	CC	CT	TC	CC	TC	CC	CC	CC	CT	CC	TC	CC	CC	TC	CC	CT	CC	TT
	AX-94441640	CC	GG	GG	GG	CC	CC	CC	CC	GG	GG	GG	GG	CC	GG	GG	CC	GG	CC	GG	GG	CC	CC	CC	CC	CC	GG	GG	GG	GG	GG	GG	GG	CC	CC	CC	CC	GG	GG	GG	GG	CC	GG	GG	GG	GG	CC	GG	CC
	AX-94441799	CC	TT	TT	CC	CC	TT	CC	TT	TT	TT	TT	TT	TT	TT	TT	TT	CC	TT	TT	TT	CC	CC	CC	CC	TT	CC	TT	TT	TT	TT	TT	TT	TT	TT	CC	TT	TT	TT	CC	TT	CC	CC	TT	TT	CC	TT	TT	TT
	AX-94442100	CC	TT	TT	TT	TT	TT	CC	TT	TT	CC	CC	CC	CC	CC	TT	TT	TT	TT	CC	TT	TT	TT	CC	TT	TT	TT	CC	TT	CC	CC	TT	CC	CC	CC	TT	TT	TT	TT	TT	CC	CC	TT	CC	CC	TT	TT	TT	CC
	AX-94442245	GG	CC	CC	CC	CC	CC	GG	CC	GG	CC	CC	CC	GG	GG	CC	CC	GG	CC	CC	CC	GG	CC	GG	GG	CC	CC	CC	CC	CC	CC	GG	CC	CC	CC	GG	CC	NA	GG	GG	CC	GG	CC	CG	CC	CC	CC	CC	GG
	AX-94442396	AA	GG	GG	GG	GG	GG	AA	GG	GG	AA	AA	AA	AA	AA	AA	GG	GG	AA	AA	AA	GG	AA	AA	GG	GG	GG	GG	GG	GG	AA	GG	GG	GG	AA	AA	GG	AA	GG	AA	GG	AA	GG	GG	GG	GG	GG	AA	GG
	AX-94442558	CC	CC	CC	CC	CC	CC	CC	CC	CC	CC	CC	CC	CC	CC	CC	CC	CC	CC	AA	CC	CC	CC	CC	CC	CC	CC	CC	CC	CC	CC	CC	CC	CC	CC	CC	CC	CC	CC	CC	CC	CC	CC	CC	CC	AA	CC	CC	CC
	AX-94442584	CC	CC	CC	CC	CC	CC	CC	CC	CC	CC	CG	GG	GG	CC	GG	CC	GG	GG	CC	GG	CC	GG	CC	CC	CC	CC	CC	GG	GG	GG	NA	CG	GG	CC	CC	CC	CC	GG	NA	CC	CC	GG	CC	GG	CC	CG	GG	GG
	AX-94442619	GG	GG	GG	GG	GG	GG	GG	GG	AA	GG	AA	NA	AA	AA	AA	AA	AA	NA	GG	GG	GG	AA	GG	GG	GG	AA	AA	AA	GG	AA	GG	AG	GG	AA	GG	GG	GG	GG	GG	AA	GG	GG	GG	GG	GG	AA	AA	AA
	AX-94442632	TT	TT	TT	TT	TT	TT	TT	TT	TT	TT	TT	TT	TT	TT	TT	TT	TT	TT	TT	TT	TT	CC	TT	TT	TT	TT	TT	TT	TT	TT	TT	TT	TT	TT	CC	TT	TT	TT	CC	TT	TT	TT	TT	TT	TT	TT	TT	TT
	AX-94442756	GG	AA	AA	AA	AA	AA	GG	AA	AA	AA	AA	AA	AA	AA	AA	AA	AA	AA	AA	AA	AA	AA	AA	AA	AA	AA	AA	AA	AA	AA	AA	AA	AA	AA	AA	AA	GG	AA	GG	AA	GG	AA	AA	AA	AA	AA	AA	AA
	AX-94442784	CC	CC	TT	CC	CC	TT	CC	TT	TT	CC	TT	TT	TT	TT	TT	TT	TT	TT	TT	TT	CC	TT	CC	TT	TT	TT	TT	TT	TT	TT	TT	TT	TT	TT	TT	TT	TT	TT	TT	TT	TT	CC	TT	CC	TT	TT	TT	TT
	AX-94442802	AA	AA	AA	AA	AA	AA	AA	AA	AA	AA	AA	AA	AA	AA	AA	AA	AA	AA	AA	AA	AA	AA	AA	AA	AA	AA	AA	AA	AA	AA	AA	AA	AA	AA	AA	AA	AA	AA	AA	AA	AA	AA	AA	AA	AA	AA	AA	AA
	AX-94442809	CC	TT	TT	CC	CC	TT	CC	CC	TT	TT	TT	TT	TT	TT	TT	TT	CC	TT	TT	TT	TT	TT	CC	TT	TT	CC	TT	CC	TT	TT	CC	CT	CC	TT	CC	CC	TT	TT	TT	TT	TT	CC	TT	TT	TT	TT	TT	TT
	AX-94442811	TT	TT	TT	TT	TT	TT	TT	TT	TT	TT	TT	TT	TT	TT	TT	TT	TT	TT	TT	TT	TT	TT	TT	TT	TT	TT	TT	TT	TT	TT	TT	TT	TT	TT	TT	TT	TT	TT	TT	CC	TT	TT	TT	TT	CC	TT	TT	TT
	AX-94442837	GG	CC	GG	GG	GG	GG	GG	GG	NA	GG	GG	GG	GG	GG	GG	GG	GG	GG	GG	GG	GG	GG	GG	NA	GG	GG	GG	GG	CC	CC	GG	GG	GG	GG	GG	GG	GG	GG	GG	CG	GG	GG	NA	CC	CC	GG	GG	GG
	AX-94443065	CC	CC	CC	CC	CC	CC	CC	CC	GG	CC	CC	CC	CC	GG	CC	CC	GG	CC	CC	CC	CC	CC	CC	GG	CC	CC	CC	CC	GG	CC	GG	NA	CC	CC	GG	CC	CC	CC	CC	CC	CC	GG	CC	CC	CC	GG	CC	GG
	AX-94443246	TT	TT	TT	TT	TT	TT	TT	TT	TT	TT	TT	CC	TT	CC	TT	TT	TT	TT	TT	CC	TT	CC	TT	TT	CC	TT	TT	TT	CC	TT	TT	CT	TT	CC	TT	TT	TT	TT	TT	CC	TT	TT	TT	TT	TT	CC	TT	TT
	AX-94443262	TT	TT	TT	TT	TT	TT	TT	TT	TT	TT	TT	TT	TT	TT	TT	TT	TT	TT	TT	TT	TT	TT	TT	TT	TT	TT	TT	TT	TT	TT	TT	TT	TT	TT	TT	TT	TT	TT	TT	TT	CC	TT	TT	CC	TT	TT	TT	TT
	AX-94443369	GG	CC	CC	CC	GG	GG	GG	CC	GG	GG	CC	CC	GG	GG	GG	GG	GG	GG	GG	GG	GG	GG	GG	GG	GG	GG	GG	GG	CC	GG	GG	NA	CC	CC	CC	GG	CC	GG	GG	CC	CC	GG	CC	GG	GG	GG	GG	CC
	AX-94443409	CC	CC	CC	CC	CC	CC	CC	CC	CC	CC	CC	CC	CC	CC	CC	CC	CC	CC	CC	CC	CC	TT	CC	TT	CC	CC	CC	CC	CC	CC	CC	CC	CC	CC	CC	CC	CC	CC	CC	CC	CC	CC	CC	CC	CC	CC	CC	TC
	AX-94443500	CC	CC	CC	CC	CC	CC	CC	CC	CC	CC	CC	CC	CC	CC	CC	CC	CC	CC	CC	CC	CC	CC	CC	CC	CC	CC	CC	CC	CC	CC	CC	CC	CC	CC	CC	CC	CC	CC	CC	CC	CC	CC	CC	CC	CC	CC	CC	CC
	AX-94443703	GG	GG	GG	GG	GG	GG	GG	GG	GG	GG	GG	GG	GG	GG	GG	GG	GG	GG	GG	GG	GG	GG	GG	GG	GG	GG	GG	GG	GG	GG	GG	GG	GG	GG	GG	GG	GG	GG	GG	GG	GG	GG	GG	AA	GG	GG	GG	GG
	AX-94443744	AA	AA	CC	AA	AA	AA	AA	AA	AA	AA	CC	AA	CC	CC	AA	CC	AA	AA	AA	CC	AA	CC	CC	CC	CC	CC	AA	CC	AA	AA	CC	AA	AA	AA	AA	AA	AA	AA	AA	AA	AA	AA	CC	AA	AA	AC	CC	AA
	AX-94443889	TT	TT	TT	TT	TT	TT	TT	TT	TT	TT	TT	TT	TT	TT	TT	TT	TT	TT	TT	TT	TT	TT	TT	TT	TT	TT	TT	TT	TT	TT	TT	TT	TT	TT	TT	TT	TT	TT	TT	TT	TT	TT	TT	CC	TT	TT	TT	TT
	AX-94443922	CC	TT	TT	CC	CC	CC	CC	TT	CC	TT	TT	TT	TT	TT	TT	TT	CC	TT	TT	TT	CC	TT	CC	CC	CC	TT	CC	TT	TT	TT	CC	CT	CC	TT	CC	TT	TT	CC	CC	CC	TT	CC	TT	TT	CC	TT	TT	TT
	AX-94443954	CC	TT	CC	CC	CC	CC	CC	CC	CC	CC	CC	CC	CC	CC	CC	CC	CC	CC	TT	CC	CC	TT	CC	CC	CC	CC	CC	TT	CC	TT	CC	CC	CC	CC	CC	CC	CT	CC	CT	CC	NA	CC	CC	CC	TC	CC	CC	TC
	AX-94443970	GG	GG	GG	GG	GG	GG	GG	GG	GG	GG	GG	GG	GG	GG	GG	GG	GG	GG	GG	GG	GG	AA	GG	GG	GG	GG	GG	GG	GG	GG	GG	GG	GG	GG	GG	GG	GG	GG	AA	GG	GG	GG	GG	GG	GG	GG	GG	GG
	AX-94444274	CC	TT	TT	TT	TT	TT	CC	TT	CC	TT	TT	TT	CC	CC	TT	TT	CC	TT	TT	TT	CC	TT	CC	CC	TT	TT	TT	TT	TT	TT	CC	TT	TT	TT	CC	TT	NA	CC	CC	TT	CC	TT	CC	TT	TT	TT	TT	CC
	AX-94444292	AA	GG	GG	AA	AA	AA	AA	AA	GG	AA	GG	GG	GG	GG	AA	GG	AA	GG	GG	GG	AA	AA	AA	AA	AA	AA	GG	AA	GG	AA	AA	GG	GG	AA	AA	AA	AA	AA	AA	GG	AA	AA	AA	GG	GG	AA	AA	GG
	AX-94444296	AA	AA	AA	AA	AA	AA	AA	AA	AA	AA	AA	GG	AA	AA	AA	AA	AA	AA	GG	AA	GG	AA	AA	AA	GG	AA	GG	AA	AA	AA	AA	NA	AA	GG	AA	AA	AA	AA	GG	GG	AA	AA	GG	AA	GG	AA	AA	GG
	AX-94444426	CC	CC	CC	CC	TT	CC	CC	CC	CC	CC	CC	CC	CC	CC	CC	CC	TT	CC	CC	CC	TT	CC	CC	CC	CC	TT	TT	CC	CC	CC	TT	CC	CC	CC	TT	TT	TT	TT	CC	TT	CC	CC	CC	TT	CC	CC	CC	TT
	AX-94444467	TT	TT	CC	TT	TT	TT	TT	TT	TT	TT	TT	TT	TT	CC	TT	TT	TT	TT	TT	TT	TT	TT	TT	TT	TT	TT	TT	TT	TT	TT	TT	TT	TT	TT	TT	TT	TT	TT	TT	TT	TT	TT	CC	TT	TT	TT	TT	TT
	AX-94444496	GG	AA	GG	GG	GG	GG	GG	GG	GG	GG	GG	GG	GG	GG	GG	GG	GG	GG	GG	GG	GG	GG	GG	GG	GG	GG	GG	GG	GG	GG	GG	GG	GG	GG	GG	GG	GG	GG	AA	GG	GG	GG	GG	GG	GG	GG	GG	GG
	AX-94444500	TT	CC	CC	CC	TT	CC	TT	CC	CC	CC	CC	CC	CC	CC	CC	CC	CC	CC	CC	CC	TT	TC	TT	CC	CC	TT	TT	CC	CC	CC	CC	CC	CC	CC	TC	CC	CC	CC	CC	CC	CC	CC	CC	CC	CC	CC	CC	CC
	AX-94444544	CC	CC	CC	CC	CC	CC	CC	CC	CC	TT	TC	TC	CC	CC	CC	CC	CC	CC	NA	CC	CC	CC	CC	CC	CC	CC	CC	CC	TC	CC	CC	CT	CC	CC	CC	CC	TT	CC	CC	CC	CC	CC	CC	CC	CC	CC	CC	NA
	AX-94444583	GG	GG	GG	GG	GG	GG	GG	GG	GG	GG	AA	AA	AA	GG	GG	GG	GG	GG	GG	AA	GG	GG	GG	GG	GG	GG	GG	GG	GG	GG	GG	GG	GG	GG	GG	GG	GG	GG	GG	GG	GG	GG	GG	AA	AA	GG	GG	GG
	AX-94444630	TC	TT	TT	TC	TC	TT	TC	TC	TT	TT	TT	TT	TT	TT	TT	TT	TC	TT	TT	TT	TC	TC	TT	TT	TT	TC	TT	TC	TT	TT	TC	CT	TT	TC	TC	TC	TT	TT	TT	TT	TT	TC	TT	TT	TT	TT	TT	TC
	AX-94444906	TT	GG	TT	TT	TT	TT	TT	GG	TT	TT	TT	TT	TT	GG	TT	TT	TT	TT	TT	TT	TT	TT	TT	TT	GG	TT	TT	TT	TT	TT	TT	GT	TT	TT	TT	TT	GG	GG	GG	TT	GG	TT	TT	GG	TT	TT	TT	TT
	AX-94444928	CC	TC	CC	CC	CC	CC	CC	CC	CC	CC	CC	CC	CC	CC	CC	CC	CC	CC	CC	NA	CC	CC	CC	CC	TC	CC	CC	CC	CC	CC	NA	CT	CC	TC	CC	TC	CC	CC	CC	CC	CC	CC	TT	CC	CC	CC	NA	CC
	AX-94444993	TT	GG	GG	GG	GG	GG	TT	GG	GG	GG	GG	GG	GG	GG	GG	GG	GG	GG	GG	GG	GG	GG	GG	GG	GG	GG	GG	GG	GG	GG	GG	GG	GG	GG	GG	GG	GG	TT	GG	GG	TT	GG	GG	GG	GG	GG	GG	GG
	AX-94445203	GG	TT	GG	GG	GG	GG	GG	GG	GG	GG	GG	GG	GG	GG	GG	GG	GG	GG	GG	GG	GG	TT	GG	TT	GG	GG	GG	GG	GG	GG	GG	GG	GG	GG	TT	GG	GG	GG	GG	GG	GG	GG	GG	GG	GG	GG	GG	GG
	AX-94445358	CC	CC	CC	CC	CC	AA	CC	CC	CC	CC	CC	CC	CC	CC	CC	CC	CC	CC	CC	CC	CC	AC	CC	AC	CC	CC	CC	CC	CC	CC	CC	CC	CC	CC	CC	CC	CC	CC	CC	CC	CC	CC	CC	CC	CC	CC	CC	AA
	AX-94445362	CC	CC	CC	CC	CC	CC	CC	TT	TT	CC	CC	TT	CC	CC	CC	CC	CC	CC	TT	CC	CC	CC	CC	CC	CC	CC	CC	CC	CC	CC	CC	CC	CC	CC	CC	CC	CC	TT	CC	CC	CC	CC	CC	CC	TT	TT	CC	CC
	AX-94445381	AA	CC	CC	AA	AA	AA	AA	CC	CC	CC	CC	CC	CC	CC	CC	CC	AA	CC	CC	CC	AA	CC	AA	CC	AA	CC	AA	CC	CC	CC	CC	CC	CC	CC	AA	CC	AA	AA	AA	AA	AA	AA	CC	AA	AA	CC	CC	AA
	AX-94445422	CC	TT	CC	CC	CC	CC	CC	CC	TT	TT	CC	CC	CC	CC	CC	CC	CC	CC	CC	CC	CC	CC	CC	CC	CC	CC	CC	CC	CC	CC	CC	CC	CC	CC	CC	CC	TT	CC	CC	CC	CC	CC	CC	TT	CC	CC	CC	TT
	AX-94445458	CC	CC	AA	CC	CC	CC	CC	CC	CC	CC	CC	CC	CC	AA	CC	CC	CC	CC	CC	CC	CC	CC	CC	CC	CC	CC	CC	CC	CC	CC	CC	CC	CC	CC	CC	CC	CC	CC	CC	CC	CC	CC	AA	CC	CC	CC	CC	CC
	AX-94445525	AA	GG	AG	AA	AA	AA	AA	AA	AA	AA	AA	AA	AA	GG	AA	AA	AA	AA	AA	AA	AA	AA	AA	AA	GG	GG	AA	AA	GG	AA	AA	AG	NA	GG	AA	AA	AA	GG	GG	GG	AA	AA	AA	AA	AA	GG	AA	GG
	AX-94445742	GG	CC	CC	CC	CC	CC	GG	CC	CC	GG	GG	GG	GG	GG	NA	CC	CC	GG	GG	GG	CC	GG	GG	CC	CC	CC	CC	CC	CC	GG	CC	CC	CC	GG	GG	CC	GG	CC	GG	CC	GG	CC	CC	CC	CC	CC	GG	CC
	AX-94445780	GG	GG	GG	GG	GG	GG	GG	GG	GG	GG	GG	GG	AG	GG	AG	GG	GG	GG	GG	GG	GG	GG	GG	GG	GG	GG	GG	GG	GG	GG	GG	GG	GG	GG	GG	GG	GG	GG	GG	GG	GG	GG	GG	GG	GG	GG	GG	GG
	AX-94445958	TT	TT	TT	TT	TT	TT	TT	TT	TT	TT	TT	TT	TT	TT	TT	TT	TT	TT	TT	TT	TT	TT	TT	TT	TT	TT	TT	TT	TT	TT	TT	TT	TG	TT	TT	TT	TT	TT	TT	TT	TT	TT	TT	TT	TT	TT	TT	TT
	AX-94445993	CC	GG	CC	GG	GG	CC	CC	GG	CC	GG	CC	CC	CC	CC	GG	CC	GG	CC	CC	CC	GG	GG	CC	CC	GG	GG	CC	CC	GG	CC	GG	CC	CC	GG	GG	CC	GG	GG	GG	CC	GG	GG	CC	CC	CC	GG	CC	CC
	AX-94446043	TC	TC	CC	CC	CC	CC	TC	CC	CC	CC	CC	CC	CC	CC	CC	CC	CC	CC	CC	CC	TC	CC	CC	CC	CC	CC	CC	CC	CC	CC	CC	CC	CC	CC	CC	CC	CC	CC	CC	CC	CC	CC	CC	TC	CC	CC	CC	CC
	AX-94446101	TT	TT	TT	CC	TT	TT	TT	CC	CC	CC	TT	TT	CC	CC	CC	CC	CC	CC	CC	CC	TT	CC	TT	TT	TT	TT	CC	CC	TT	CC	CC	CT	TT	TT	CC	CC	CC	CC	CC	TT	CC	CC	TT	TT	TT	CC	CC	TT
	AX-94446106	GG	CC	GG	GG	GG	GG	GG	GG	GG	GG	CG	GG	GG	GG	GG	GG	GG	GG	GG	GG	GG	CC	GG	GG	GG	GG	GG	GG	GG	GG	GG	GG	CC	GG	GG	GG	GG	GG	CC	GG	GG	GG	GG	CC	CC	GG	GG	GG
	AX-94446265	GG	TT	GG	GG	GG	GG	GG	GG	GG	GG	GG	GG	GG	GG	GG	GG	GG	GG	GG	GG	GG	GG	GG	GG	TG	TT	GG	GG	GG	GG	GG	GG	GG	TT	GG	GG	GG	GG	TT	GG	GG	GG	GG	GG	GG	GG	GG	GG
	AX-94446386	TT	TT	GG	GG	GG	TT	TT	GG	TT	TT	NA	TT	TT	TT	TT	TT	TT	TT	TT	GG	TT	GG	TT	TT	TT	GG	TG	NA	TT	GG	TT	TT	GG	TT	TT	GG	TT	TT	TT	TT	TT	GG	TT	GG	GG	TT	GG	TT
	AX-94446421	CC	CC	CC	CC	CC	CC	CC	CC	CC	CC	CC	CC	CC	TT	CC	CC	CC	CC	CC	CC	CC	CC	CC	CC	TT	CC	CC	CC	CC	CC	CC	CT	CC	CC	CC	CC	TT	TT	TT	CC	TT	CC	CC	CC	CC	CC	CC	CC
	AX-94446593	CC	CC	CC	CC	CC	CC	CC	CC	CC	CC	CC	CC	CC	TT	CC	CC	CC	CC	CC	CC	CC	CC	CC	CC	CC	CC	CC	CC	TT	CC	CC	CC	CC	CC	CC	CC	NA	CC	CC	TT	CC	CC	CC	CC	CC	TT	CC	TT
	AX-94446663	TC	CC	TT	TT	TT	TT	TC	TT	CC	TT	TT	TT	TT	CC	TT	TT	TT	TT	TT	TT	TT	TT	CC	TT	TT	TT	TT	TT	CC	CC	TT	CT	TT	TT	CC	TT	CC	TT	CT	TT	CC	TT	CC	TC	TT	CC	TT	TT
	AX-94446828	GG	CC	GG	GG	GG	GG	GG	CC	CC	GG	GG	GG	GG	GG	GG	GG	GG	GG	GG	GG	GG	CC	GG	CC	GG	CC	CC	CC	CC	GG	GG	CG	GG	CC	CC	CC	GG	GG	GG	CC	CC	GG	GG	GG	CC	CC	GG	CC
	AX-94446915	AA	AA	AA	AA	AA	AA	AA	AA	AA	AA	AA	AA	AA	AA	AA	AA	AA	AA	AA	AA	AA	GG	AA	AA	AA	AA	AA	AA	AA	AA	AA	AA	AA	GG	AA	AA	AA	AA	AA	AA	AA	AA	AA	AA	AA	AA	AA	AA
	AX-94446929	TT	TT	TT	TT	TT	TT	TT	TT	TT	TT	CC	CC	TT	TT	TT	TT	TT	CC	TT	TT	TT	TT	TT	TT	TT	TT	TT	TT	CC	TT	TT	TT	TT	CC	TT	TT	CT	TT	TT	CC	TT	TT	TT	TT	CC	TT	TT	TT
	AX-94446956	GG	TT	TT	TT	TT	GG	GG	GG	GG	GG	GG	GG	TT	GG	TT	TT	TT	TT	TT	GG	TT	TT	GG	TT	GG	GG	GG	TT	TT	GG	GG	GG	GG	TT	TT	TT	TT	GG	GG	GG	TT	TT	GG	TT	GG	GG	GG	TT
	AX-94447005	GG	GG	GG	GG	GG	GG	GG	GG	GG	GG	AA	AA	GG	GG	GG	GG	GG	AA	GG	GG	GG	GG	GG	GG	GG	GG	GG	GG	AA	GG	GG	AG	GG	AA	GG	GG	AG	GG	GG	AA	GG	GG	GG	GG	AA	GG	GG	GG
	AX-94447080	GG	GG	GG	GG	GG	GG	GG	GG	GG	GG	NA	GG	GG	GG	GG	GG	GG	GG	GG	GG	GG	GG	GG	GG	GG	GG	GG	GG	GG	AA	GG	GG	GG	GG	GG	GG	GG	GG	GG	GG	GG	GG	GG	AA	AA	GG	GG	GG
	AX-94447136	TT	CC	CC	CC	CC	TT	TT	CC	CC	TT	CC	TT	TT	TT	TT	CC	CC	TT	CC	TT	TT	TT	TT	CC	TT	CC	CC	CC	CC	TT	TT	CT	CC	CC	TT	TT	TT	TT	CC	TT	TT	CC	TT	CC	TT	CC	TC	TT
	AX-94447315	CC	NA	CC	CC	CC	CC	CC	CC	CC	CC	CC	CC	CC	TC	CC	CC	CC	CC	TC	CC	CC	CC	CC	CC	CC	CC	CC	CC	CC	TC	CC	CC	CC	CC	CC	CC	CC	CC	CC	CC	CC	CC	CC	CC	CC	CC	CC	CC
	AX-94447381	GG	GG	AA	AA	AA	GG	GG	AA	AA	GG	AA	AA	AA	AA	GG	GG	GG	AA	GG	AA	AA	AA	AA	GG	GG	AA	AA	GG	AA	GG	GG	AG	AA	AA	AA	GG	GG	GG	GG	AA	GG	AA	AA	AA	GG	GG	AA	AA
	AX-94447402	AA	AA	AA	AA	AA	GG	AA	AA	GG	AA	AA	AA	GG	GG	GG	AA	AA	AA	GG	AA	AA	AA	AA	AA	GG	AA	GG	AA	AA	AA	AA	AA	AA	AA	AA	AA	GG	GG	GG	AA	GG	AA	AA	GG	AA	AA	AA	AA
	AX-94447473	GG	AA	GG	GG	GG	GG	GG	GG	GG	GG	GG	GG	GG	GG	GG	GG	GG	GG	GG	GG	GG	GG	GG	GG	GG	GG	GG	GG	GG	GG	GG	GG	GG	GG	AA	GG	GG	GG	GG	GG	AA	GG	GG	GG	AA	GG	GG	GG
	AX-94447475	CC	CC	CC	TT	TT	CC	CC	CC	CC	CC	TT	TT	TT	CC	CC	TT	CC	CC	CC	CC	CC	CC	CC	CC	CC	CC	CC	CC	CC	CC	TT	CT	CC	TT	CC	CC	CC	CC	TT	CC	CC	CC	CC	TT	CC	CC	CC	CC
	AX-94447735	CC	TT	TT	TT	TT	TT	CC	TT	CC	TT	TT	TT	CC	CC	TT	TT	CC	TT	TT	TT	CC	TT	CC	CC	TT	TT	TT	TT	TT	TT	CC	TT	TT	TT	CC	TT	CC	CC	CC	TT	CC	TT	CC	TT	NA	TT	TT	CC
	AX-94448136	AA	AA	AA	AA	CC	AA	AA	CC	CC	CC	AA	AA	NA	CC	CC	CC	CC	CC	CC	AA	CC	CC	CC	CC	CC	AA	AA	CC	AA	AA	CC	AC	AA	CC	CC	AA	CC	CC	AA	AA	AA	AA	CC	CC	CC	CC	CC	CC
	AX-94448198	GG	CC	GG	GG	GG	GG	GG	GG	GG	GG	GG	GG	GG	GG	GG	GG	GG	GG	GG	GG	GG	CC	GG	GG	GG	GG	GG	GG	GG	GG	GG	GG	GG	GG	GG	GG	GG	GG	CC	GG	GG	GG	GG	GG	GG	GG	GG	GG
	AX-94448207	CC	TT	CC	CC	CC	TT	CC	CC	CC	CC	TT	TT	TT	CC	CC	TT	CC	TT	TT	TT	CC	TT	CC	TT	TT	CC	CC	CC	CC	CC	CC	CC	CC	TT	CC	CC	CC	CC	CC	TT	TT	CC	CC	TT	CC	CC	CC	CC
	AX-94448314	AA	GG	GG	GG	GG	GG	AA	GG	AA	AA	GG	GG	GG	GG	GG	GG	GG	GG	GG	GG	AG	AA	GG	GG	GG	GG	GG	GG	AA	AG	GG	GG	GG	AA	GG	GG	GG	GG	GG	GG	GG	GG	AG	GG	GG	GG	GG	GG
	AX-94448564	AA	GG	AA	AA	GG	GG	AA	AA	GG	AA	GG	GG	GG	GG	AA	AA	AA	GG	GG	GG	GG	AA	GG	AA	AA	AA	AA	AA	GG	AA	GG	AG	AA	GG	GG	AA	GG	AA	GG	AA	GG	GG	AA	AA	AA	GG	AA	AA
	AX-94448644	TT	TT	CC	TT	TT	TT	TT	TT	CC	CC	CC	CC	CC	CC	CC	CC	TT	CC	CC	CC	TT	TT	TT	TT	TT	TT	CC	TT	CC	CC	TT	CT	CC	CC	TT	TT	TT	CC	CC	CC	CC	TT	CC	CC	CC	CC	CC	CC
	AX-94448711	AA	AA	AA	AA	AA	GG	AA	AA	GG	GG	GG	GG	NA	AA	AA	AA	AA	GG	GG	AA	AA	AA	NA	GG	AA	AA	GG	GG	GG	GG	GG	NA	GG	GG	GG	GG	AA	GG	AA	GG	GG	AA	GG	GG	NA	AA	AA	GG
	AX-94448779	CC	CC	TC	CC	CC	CC	CC	TC	CC	CC	TC	CC	TC	TC	CC	TC	CC	CC	CC	TC	TC	TC	TC	TC	TC	TC	CC	TC	NA	CC	TC	CC	CC	CC	CC	CC	CC	CC	CC	CC	CC	CC	TC	CC	CC	CT	TC	TT
	AX-94448814	TT	TT	TT	TT	TT	TT	TT	TT	CC	TT	TT	TT	TT	TT	TT	TT	TT	TT	TT	TT	TT	TT	TT	TT	TT	TT	CC	TT	CC	CC	TT	TT	TT	TT	TT	TT	TT	CC	CC	TT	TT	TT	TT	TT	TT	TT	TT	TT
	AX-94448837	CC	CC	CC	CC	CC	TT	CC	CC	TT	CC	NA	TT	CC	TT	CC	CC	CC	TT	TT	CC	CC	CC	CC	CC	CC	TT	TT	CC	CC	CC	TT	TT	CC	CC	TT	TT	CC	CC	CC	TT	CC	CC	CC	CC	CC	CC	CC	CC
	AX-94449016	AA	AA	GG	GG	GG	AA	AA	GG	AA	AA	AA	AA	AA	GG	AA	GG	GG	AA	AA	GG	AA	GG	AA	AA	GG	GG	AA	AA	AA	AA	GG	AG	AA	AA	GG	AA	GG	AA	GG	AA	AA	GG	GG	AA	GG	GG	GG	AA
	AX-94449050	GG	GG	GG	GG	GG	GG	GG	GG	GG	GG	GG	GG	GG	GG	TT	GG	TT	GG	GG	GG	TT	TT	TT	GG	GG	TT	TT	TT	GG	GG	TT	GT	GG	TT	GG	GG	GG	GG	GG	GG	GG	GG	GG	TT	TT	GG	GG	TT
	AX-94449082	GG	CC	GG	GG	GG	GG	GG	GG	GG	GG	GG	GG	GG	GG	GG	GG	GG	GG	GG	GG	GG	GG	GG	GG	GG	GG	GG	GG	GG	GG	GG	GG	GG	GG	GG	GG	GG	GG	GG	GG	GG	GG	GG	GG	GG	GG	GG	GG
	AX-94449177	GG	GG	GG	GG	GG	GG	GG	GG	GG	GG	GG	GG	GG	GG	GG	GG	GG	GG	GG	GG	GG	GG	GG	GG	GG	GG	GG	GG	GG	GG	GG	GG	GG	GG	GG	GG	GG	GG	GG	GG	GG	GG	GG	GG	GG	GG	GG	GG
	AX-94449199	AA	AA	CC	CC	CC	CC	AA	AA	CC	CC	CC	AA	CC	CC	CC	CC	CC	CC	CC	CC	CC	AA	CC	CC	CC	CC	CC	CC	CC	CC	CC	CC	CC	AA	AA	CC	CC	AA	CC	AA	CC	CC	CC	CC	CC	AA	CC	AA
	AX-94449276	TT	TT	TT	TT	CC	TT	TT	TT	CC	TT	TT	TT	TT	TT	TT	CC	TT	TT	TT	TT	CC	TT	TT	TT	TT	TT	CC	CC	TT	TT	TT	TT	TT	TT	TT	TT	CC	TT	TT	TT	CC	TT	TT	TT	TT	TT	TT	TT
	AX-94449286	TT	CC	CC	TT	TT	CC	TT	CC	CC	CC	CC	CC	CC	CC	CC	TT	CC	CC	CC	CC	CC	CC	TT	CC	CC	TT	CC	TT	CC	TT	CC	CC	CC	CC	CC	CC	CC	TT	CC	TT	CC	TT	CC	CC	TT	CC	CC	CC
	AX-94449290	AA	TT	AA	AA	AA	AA	AA	AA	AA	AA	AA	AA	AA	AA	AA	AA	AA	AA	AA	AA	AA	AA	AA	AA	TT	TT	AA	AA	TT	AA	AA	AA	AA	TT	AA	AA	AA	TT	AA	AT	AA	AA	AA	TT	AA	AA	AA	TT
	AX-94449293	CC	TT	TT	CC	CC	TT	CC	CC	TT	TT	TC	TT	TT	TT	TT	TT	CC	TT	TT	TT	CC	TT	NA	TT	TT	TC	TT	CC	TT	TT	CC	CT	NA	TT	CC	CC	TT	CC	TT	TT	TT	CC	TT	TT	TT	TT	TT	TT
	AX-94449455	GG	AA	GG	GG	GG	AA	GG	GG	AA	AA	GG	GG	GG	AA	GG	GG	AA	GG	GG	GG	GG	GG	GG	AA	AA	GG	AA	NA	AA	GG	GG	GG	GG	GG	AA	AA	GG	GG	GG	GG	GG	GG	AA	GG	AA	AA	GG	AA
	AX-94449608	CC	CC	CC	TT	TT	CC	CC	CC	CC	CC	CC	CC	CC	CC	CC	CC	TT	CC	CC	CC	TT	CC	CC	TT	TT	CC	TT	TT	CC	CC	CC	CC	CC	CC	CC	TT	CC	TT	CC	CC	CC	TT	TT	CC	CC	CC	CC	TT
	AX-94449644	GG	GG	GG	GG	GG	GG	GG	GG	GG	GG	AA	AA	GG	GG	GG	GG	GG	GG	GG	GG	GG	GG	GG	GG	GG	AA	AA	GG	AA	GG	GG	AG	GG	GG	AA	AA	GG	GG	GG	GG	GG	GG	GG	GG	GG	GG	GG	GG
	AX-94449694	GG	GG	GG	GG	GG	AG	GG	AG	AG	AG	GG	GG	GG	GG	AG	GG	GG	AG	AG	GG	GG	GG	GG	GG	AG	GG	GG	GG	AG	AG	GG	GG	GG	GG	GG	GG	AG	AG	GG	AG	GG	GG	GG	GG	GG	GG	AG	GG
	AX-94449728	AA	GG	AA	AA	AA	AA	AA	AA	AA	AA	AA	AA	AA	AA	AA	AA	AA	AA	AA	AA	GG	AA	AA	AA	AA	AA	AA	AA	AA	AA	AA	AA	AA	AA	AA	AA	AA	AA	AA	AA	AA	AA	AA	AA	AA	AA	AA	AA
	AX-94449738	CC	TT	TT	TT	TT	TT	CC	TT	TT	CC	CC	CC	CC	CC	CC	TT	TT	CC	CC	CC	TT	CC	TT	TT	TT	TT	TT	TT	TT	CC	TT	TT	TT	CC	CC	TT	CC	TT	CC	CC	CC	TT	TT	TT	TT	TT	CC	TT
	AX-94449760	TT	GG	TT	TT	TT	TT	TT	TT	TT	TT	TT	GG	GG	TT	TT	TT	TT	TT	GG	GG	TT	TT	TT	TT	GG	TT	TT	GG	TT	TT	TT	TT	TT	TT	TT	TT	TT	TT	TT	GG	TT	TT	TT	GG	TT	GG	TT	TT
	AX-94449865	TT	CC	TT	TT	TT	TT	TT	TT	TT	TT	TT	TT	TT	TT	TT	TT	TT	TT	TT	CC	TT	TT	TT	TT	CC	TT	TT	TT	TT	TT	CC	CC	TT	CC	TT	CC	TT	TT	TT	TT	TT	TT	CC	TT	TT	TT	CC	TT
	AX-94449890	AA	AA	AA	AA	AA	AA	AA	AA	AA	AA	AA	AA	AA	AA	AA	AA	AA	AA	AA	AA	AA	AA	AA	AA	AA	AA	AA	AA	AA	AA	AA	AA	AA	AA	AA	AA	GG	AA	AA	AA	GG	AA	AA	AA	AA	AA	AA	AA
	AX-94449979	CC	GG	GG	GG	GG	CC	CC	GG	GG	CC	CC	CC	CC	CC	GG	GG	GG	GG	CC	GG	CC	GG	CC	GG	GG	GG	CC	GG	CC	CC	GG	CC	CC	CC	GG	GG	GG	CC	GG	CC	CC	GG	CC	CC	GG	GG	GG	CC
	AX-94450185	CC	CC	CC	CC	CC	CC	CC	CC	TT	CC	CC	CC	CC	CC	CC	CC	CC	CC	CC	CC	CC	CC	CC	TT	TT	CC	CC	CC	CC	CC	CC	CC	CC	NA	CC	CC	CC	TT	CC	CC	TT	CC	CC	TT	CC	CC	CC	CC
	AX-94450199	GG	CC	GG	GG	GG	GG	GG	GG	GG	GG	GG	GG	GG	GG	GG	GG	GG	GG	GG	GG	GG	CC	GG	GG	GG	GG	GG	GG	GG	GG	GG	GG	GG	GG	GG	GG	GG	GG	GG	GG	GG	GG	GG	CC	CC	GG	GG	GG
	AX-94450337	TT	TT	TT	TT	TT	TT	TT	TT	TT	TT	CC	CC	CC	TT	TT	TT	TT	TT	TT	CC	TT	TT	TT	TT	TT	TT	TT	TT	TT	TT	TT	CT	TT	CC	TT	TT	TT	TT	TT	TT	TT	TT	TT	CC	TT	CT	TT	TT
	AX-94450390	GG	CC	GG	GG	GG	GG	GG	GG	GG	GG	GG	GG	GG	CC	GG	GG	GG	GG	CC	GG	GG	GG	GG	GG	GG	GG	GG	GG	GG	CC	GG	GG	GG	GG	GG	GG	GG	GG	GG	GG	GG	GG	GG	GG	GG	GG	GG	GG
	AX-94450405	CC	TT	CC	CC	CC	TT	CC	CC	CC	CC	CC	CC	CC	CC	CC	CC	CC	CC	CC	CC	CC	CC	CC	CC	CC	CC	CC	CC	CC	TT	CC	CT	CC	CC	CC	CC	CC	CC	CC	CC	CC	CC	CC	CC	CC	CC	CC	CC
	AX-94450439	GG	AA	GG	GG	GG	AA	GG	GG	GG	GG	GG	AA	GG	GG	GG	AA	GG	AA	GG	GG	GG	AA	GG	AA	AA	GG	GG	GG	GG	GG	GG	AG	GG	AA	AA	GG	AA	GG	GG	AA	AA	GG	GG	AA	AA	GG	GG	GG
	AX-94450562	CC	CC	CC	CC	CC	TT	CC	CC	CC	CC	CC	CC	CC	CC	CC	CC	CC	CC	CC	CC	CC	CC	CC	CC	CC	CC	CC	CC	CC	CC	CC	CC	CC	CC	CC	CC	CC	CC	TT	CC	CC	CC	CC	CC	TT	CC	CC	CC
	AX-94450588	AA	GG	GG	GG	AA	AA	AA	AA	AA	AA	NA	AA	AA	GG	GG	GG	GG	AA	AA	GG	AA	GG	AA	AA	AA	GG	AA	AA	AA	AA	AA	AA	AA	AA	AA	AA	GG	AA	GG	AA	AA	GG	AA	AA	AA	AA	GG	AA
	AX-94450648	GG	AA	GG	GG	GG	GG	GG	GG	GG	GG	GG	GG	GG	GG	GG	GG	GG	GG	GG	GG	GG	GG	GG	AA	GG	GG	GG	GG	GG	GG	AA	AG	GG	GG	GG	GG	GG	GG	GG	GG	GG	GG	GG	GG	GG	GG	GG	GG
	AX-94450786	GG	GG	GG	GG	GG	GG	GG	TT	GG	GG	GG	GG	GG	GG	GG	GG	GG	GG	GG	GG	GG	GG	GG	GG	GG	GG	GG	GG	GG	GG	GG	GG	GG	GG	GG	GG	GG	GG	GG	GG	GG	GG	GG	GG	GG	TT	GG	GG
	AX-94451078	CC	TT	CC	CC	CC	CC	CC	TT	CC	CC	CC	CC	CC	CC	CC	CC	CC	CC	CC	CC	CC	CC	CC	CC	CC	CC	CC	CC	CC	CC	TT	CC	CC	CC	TT	CC	TT	CC	TT	CC	CC	CC	CC	TT	CC	TT	CC	TT
	AX-94451122	GG	CC	GG	GG	GG	GG	GG	CC	CC	GG	GG	GG	GG	GG	CC	GG	GG	GG	GG	GG	CC	GG	GG	GG	GG	GG	GG	GG	GG	GG	GG	NA	GG	GG	GG	GG	GG	GG	GG	GG	CC	GG	GG	CC	CC	GG	GG	CC
	AX-94451130	AA	AA	AA	AA	AA	AA	AA	AA	AA	AA	GG	AA	AA	GG	GG	AA	GG	AA	AA	AA	GG	GG	GG	GG	GG	GG	GG	GG	AA	GG	GG	AG	AA	GG	AA	AA	AA	AA	AA	AA	AA	AA	AA	GG	GG	AA	AA	GG
	AX-94451172	GG	GG	GG	GG	GG	TT	GG	GG	GG	GG	GG	GG	GG	GG	GG	GG	GG	GG	GG	GG	GG	GG	GG	GG	GG	GG	GG	GG	GG	GG	GG	GG	GG	GG	GG	GG	GG	GG	TT	GG	GG	GG	GG	TT	GG	TT	GG	GG
	AX-94451220	AA	AA	AA	AA	AA	AA	AA	AA	AA	AA	AA	AA	AA	AA	AA	AA	AA	AA	AA	AA	AA	AA	AA	AA	AA	AA	AA	AA	AA	AA	AA	AA	AA	AA	AA	AA	AA	AA	AA	AA	AA	AA	AA	AA	AA	AA	AA	GG
	AX-94451264	AA	AA	AA	AA	AA	AA	AA	AA	AA	AA	AA	AA	AA	AA	AA	AA	AA	AA	AA	AA	AA	AA	AA	AA	AA	AA	AA	AA	AA	AA	AA	AA	AA	AA	AA	AA	AA	AA	AA	GG	AA	AA	AA	AA	GG	AA	AA	AA
	AX-94451305	AA	GG	AA	AA	AA	GG	AA	AA	AA	AA	AA	AA	AA	AA	AA	AA	AA	AA	AA	AA	AA	AA	AA	AA	AA	AA	AA	AA	AA	AA	AA	AA	AA	AA	AA	AA	AA	AA	AA	AA	AA	GG	AA	AA	AA	AA	AA	AA
	AX-94451379	CC	AA	CC	CC	CC	CC	CC	CC	CC	CC	CC	CC	CC	CC	CC	CC	CC	CC	CC	CC	CC	CC	CC	AA	CC	CC	CC	CC	CC	AA	CC	CC	AA	CC	CC	CC	CC	AA	CC	CC	AA	CC	CC	AA	CC	CC	CC	CC
	AX-94451495	GG	GG	TT	GG	GG	GG	GG	TT	TT	GG	GG	TT	TT	TT	GG	TT	GG	TT	TT	TT	TT	GG	GG	GG	GG	GG	TT	GG	GG	GG	TT	GT	TT	GG	TT	GG	TT	GG	TT	GG	TT	GG	GG	TT	TT	TT	GG	TT
	AX-94451559	CC	CC	TT	TT	CC	CC	CC	TT	TT	TT	CC	TT	TT	TT	TT	TT	TT	TT	TT	TT	CC	CC	CC	CC	TT	TT	CC	TT	CC	TT	TT	CT	TT	TT	TT	CC	CC	TT	TT	CC	CC	TT	TT	CC	CC	TT	TT	TT
	AX-94451613	GG	CC	GG	GG	GG	CC	GG	GG	CG	GG	CC	CC	GG	GG	GG	GG	GG	GG	GG	GG	GG	GG	GG	CG	GG	GG	GG	GG	CC	CC	GG	CG	GG	GG	GG	GG	GG	GG	CC	CC	GG	GG	GG	GG	GG	CG	GG	GG
	AX-94451625	CC	CC	CC	CC	CC	CC	CC	CC	CC	CC	CC	CC	CC	CC	CC	CC	CC	CC	CC	CC	CC	CC	CC	CC	CC	CC	CC	CC	CC	CC	CC	CC	CC	CC	CC	CC	CC	CC	CC	CC	CC	CC	CC	CC	CC	CC	CC	CC
	AX-94451700	TT	CC	TT	TT	TT	TT	TT	TT	TT	TT	TT	TT	TT	CC	TT	TT	TT	TT	TT	TT	TT	CC	TT	TT	TT	TT	TT	TT	TT	TT	TT	CT	TT	TT	TT	TT	TT	TT	TT	TT	TT	TT	TT	TT	TT	TT	TT	TT
	AX-94451862	CC	TT	TT	CC	CC	TT	CC	CC	CC	TT	TT	TT	TT	CC	CC	CC	CC	TT	CC	CC	CC	TT	CC	TT	CC	CC	CC	TT	TT	CC	CC	TT	TT	CC	CC	CC	TT	TT	TT	TT	TT	CC	CC	TT	TT	TT	CC	TT
	AX-94451941	AA	AA	AA	AA	AA	AA	AA	AA	AA	AA	TT	TT	AA	AA	AA	AA	AA	AA	AA	AA	AA	AA	AA	AA	AA	TT	TT	AA	TT	AA	AA	AT	AA	AA	TT	TT	AA	AA	AA	AA	AA	AA	AA	AA	AA	AA	AA	AA
	AX-94451983	AA	AA	AA	AA	AA	AA	AA	AA	AA	AA	AA	AA	AA	CC	CC	AA	AA	AA	AA	AA	AA	AA	AA	AA	AA	CC	AC	AA	AA	CC	AA	AA	AA	AA	AA	AA	AA	AA	CC	AA	AA	AA	AA	AA	CC	AA	AA	AA
	AX-94451990	CG	CC	CC	CC	CC	CC	CG	CC	CG	CC	CC	CC	CG	CG	CC	CC	CG	CC	CC	CC	CG	CG	CG	CG	CC	CC	CC	CC	CC	CC	CG	CC	CC	CC	CG	CC	CG	CG	CG	CC	CG	CC	CG	CG	CC	CC	CC	CG
	AX-94451998	CC	CC	TT	TT	TT	TT	CC	TT	TT	TT	TT	CC	CC	TT	CC	TT	CC	TT	CC	CC	CC	TT	CC	TT	CC	TT	TT	TT	TT	CC	CC	CT	TT	TT	TT	CC	TT	TT	TT	TT	TT	TT	CC	TT	TT	TT	CC	CC
	AX-94452237	TT	TT	CC	TT	TT	TT	TT	TT	TT	TT	TT	TT	TT	TT	TT	TT	TT	TT	TT	TT	TT	TT	TT	TT	TT	TT	TT	TT	TT	TT	CC	CT	CC	TT	CC	TT	TT	TT	TT	TT	TT	TT	TT	TT	TT	TT	TT	TT
	AX-94452286	GG	AA	GG	GG	GG	GG	GG	GG	GG	GG	GG	GG	GG	GG	GG	GG	GG	GG	GG	GG	GG	GG	GG	AA	GG	GG	GG	GG	GG	AA	GG	GG	GG	GG	GG	GG	GG	GG	NA	GG	GG	GG	GG	AA	AA	GG	GG	GG
	AX-94452354	CC	GG	GG	CC	CC	CC	CC	CC	CC	GG	CC	CC	GG	GG	GG	GG	CC	CC	CC	CC	CC	GG	CC	CC	CC	GG	CC	CC	CC	CC	CC	NA	CC	CC	CC	CC	CC	CC	CC	CC	CC	CC	CC	CC	GG	CC	GG	CC
	AX-94452355	CC	CC	CC	CC	CC	CC	CC	CC	CC	CC	CC	CC	CC	AA	CC	CC	CC	CC	CC	CC	CC	CC	CC	CC	CC	CC	CC	CC	CC	AA	CC	CC	CC	CC	CC	CC	CC	CC	CC	CC	CC	CC	CC	AA	AA	CC	CC	CC
	AX-94452396	TT	TT	TT	TT	TT	CC	TT	TT	CC	TT	CC	CC	CC	CC	TT	CC	TT	TT	TT	TT	TT	NA	CC	CC	TT	TT	CC	TT	CC	CC	CC	CC	TT	NA	CC	TT	TT	TT	CC	TT	TT	TT	CC	TT	TT	TT	TT	TT
	AX-94452589	TT	TC	TC	TT	TT	TT	TT	TT	TT	TC	TT	TT	TT	TC	TT	TT	TT	TT	TT	TC	TT	TC	TT	CC	TC	TT	TT	TC	TC	TC	TT	NA	TC	TT	TC	TT	CC	TT	CC	TT	CC	TT	TC	TC	NA	TT	TT	TT
	AX-94452612	AA	AA	AA	AA	AA	AA	AA	AA	AA	AA	AA	AA	AA	AA	AA	AA	AA	AA	AA	AA	AA	AA	AA	AA	AA	AA	AA	AA	AA	AA	AA	AA	AA	AA	AA	AA	AA	AA	AA	AA	AA	AA	AA	AA	AA	AA	AA	AA
	AX-94452684	TT	TC	TT	TT	TT	TT	TT	TT	TT	TT	TT	TT	TT	TT	TT	TT	TT	TT	TT	TT	TT	TT	TT	TT	TT	TT	TT	TT	TT	TT	TT	TT	TT	TT	TT	TT	TT	TT	TT	TT	TT	TC	TT	TT	TT	TT	TT	TT
	AX-94452709	CC	CC	CC	CC	CC	CC	CC	CC	TT	TT	CC	CC	CC	CC	TT	CC	CC	CC	CC	CC	CC	CC	CC	CC	CC	TT	TT	CC	CC	TT	CC	CT	CC	CC	CC	CC	CC	CC	CC	CC	CC	CC	CC	CC	CC	TT	CC	CC
	AX-94452764	CC	CC	CC	CC	CC	TT	CC	CC	CC	CC	CC	CC	CC	CC	CC	CC	TT	CC	CC	CC	CC	CC	CC	CC	CC	TT	CC	CC	CC	TT	CC	CC	CC	CC	CC	TT	CC	CC	TT	CC	TT	CC	CC	TT	CC	CC	CC	CC
	AX-94452774	TT	TT	TT	TT	TT	TT	TT	TG	NA	TT	TT	TT	TT	TT	TT	TT	TT	TT	TT	TT	TT	TT	TT	NA	TG	TT	TT	TT	TT	TT	TT	TT	TT	TT	TG	TT	TT	TT	TT	TT	TT	TT	TG	TT	TG	GG	TT	TT
	AX-94452872	CC	TT	CC	TT	TT	CC	CC	TT	CC	TT	CC	CC	CC	CC	TT	CC	TT	CC	CC	CC	TT	TT	CC	CC	TT	TT	CC	CC	TT	CC	TT	CC	CC	TT	TT	CC	TT	TT	TT	CC	TT	TT	CC	CC	CC	TT	CC	CC
	AX-94452908	TT	TT	CC	TT	TT	TT	TT	CC	CC	CC	CC	TT	CC	CC	CC	CC	TT	TT	CC	CC	TT	CC	CC	TT	TT	TT	TT	TT	TT	CC	CC	CC	CC	TT	TT	CC	TT	TT	TT	TT	TT	TT	TT	CC	CC	TT	CC	TT
	AX-94452929	AA	AT	AA	AA	AA	AA	AA	AT	AT	AA	AA	AA	AA	AA	AT	AA	AA	AA	AT	AA	AA	AA	AA	AA	AA	AA	AA	AA	AA	AA	AA	AA	AA	AA	AA	AA	AA	AT	AA	AA	AA	AA	AA	AA	AA	AA	AA	AA
	AX-94452971	GG	CC	CC	GG	GG	CC	GG	CC	CC	CC	CC	CC	CC	GG	CC	GG	GG	GG	CC	CC	GG	GG	GG	GG	CC	CC	CC	GG	CC	CC	CC	CC	CC	GG	CC	CC	CC	CC	CC	CC	CC	GG	CC	CC	GG	GG	CC	CC
	AX-94453026	GG	AA	GG	AA	GG	AA	GG	GG	AA	GG	AA	AA	GG	GG	GG	GG	GG	AA	AA	AA	AA	GG	AA	AA	AA	GG	AA	GG	AA	AA	GG	AG	AA	AA	GG	AA	GG	AA	AA	AA	NA	AA	AA	AA	GG	AA	GG	GG
	AX-94453148	GG	GG	GG	GG	GG	GG	GG	GG	GG	GG	GG	GG	GG	GG	GG	GG	GG	GG	GG	GG	GG	GG	GG	GG	GG	GG	GG	GG	GG	GG	GG	GG	GG	GG	GG	GG	TT	GG	GG	GG	TT	GG	GG	GG	GG	GG	GG	GG
	AX-94453179	AA	AA	AA	AA	AA	AA	AA	AA	AA	AA	AA	AA	AA	AA	AA	AA	AA	AA	AA	AA	AA	GG	AA	AA	AA	AA	AA	AA	AA	AA	AA	AA	AA	AA	AA	AA	AA	AA	AA	AA	AA	AA	AA	AA	GG	AA	AA	AA
	AX-94453187	GG	GG	GG	GG	GG	GG	GG	GG	GG	GG	NA	GG	GG	GG	GG	GG	GG	GG	GG	GG	GG	GG	GG	GG	GG	GG	GG	GG	GG	GG	GG	GG	GG	GG	GG	GG	GG	GG	GG	GG	GG	GG	GG	GG	GG	GG	GG	AA
	AX-94453278	AA	GG	NA	AA	AA	GG	AA	GG	GG	AA	GG	GG	GG	GG	GG	GG	AA	GG	GG	GG	AA	GG	AA	GG	AA	AA	GG	AA	GG	GG	GG	AA	GG	AA	AA	AA	GG	GG	GG	GG	GG	AA	AA	GG	GG	GG	AA	GG
	AX-94453315	TT	TT	TT	TT	TT	CC	TT	TT	CC	CC	CC	CC	CC	TT	TT	TT	TT	CC	CC	TT	TT	TT	CC	CC	TT	TT	TT	CC	CC	CC	CC	CT	CC	CC	TT	CC	TT	CC	TT	CC	CC	TT	CC	CC	CC	TT	TT	CC
	AX-94453350	GG	GG	GG	GG	GG	CC	GG	GG	GG	GG	CC	CC	GG	GG	GG	GG	CC	GG	CC	GG	GG	GG	GG	GG	GG	CC	GG	GG	GG	CC	CC	CG	GG	CC	GG	CC	CC	GG	GG	CC	CC	GG	GG	GG	GG	CC	GG	GG
	AX-94453359	GG	GG	CC	CC	CC	CC	GG	CC	CG	CC	CC	CC	CC	CC	CC	CC	CG	CC	CG	CC	CC	CC	CC	CC	CC	CC	CC	CC	CC	CG	CG	CG	CC	CC	CC	CC	CC	CC	CG	CC	GG	CC	CC	CC	CC	CG	CC	CC
	AX-94453517	AA	GG	GG	AA	AA	AA	AA	AA	GG	AA	AA	GG	GG	GG	AA	GG	AA	GG	GG	GG	GG	AA	AA	AA	AA	AA	GG	AA	GG	AA	GG	AG	GG	AA	AA	AA	AA	AA	AA	AA	GG	AA	AA	GG	AA	AA	AA	AA
	AX-94453648	GG	GG	GG	GG	GG	GG	GG	GG	CC	CC	GG	CC	GG	CC	CC	GG	GG	GG	CC	GG	GG	GG	GG	GG	GG	GG	GG	GG	GG	GG	GG	GG	GG	GG	GG	GG	CC	GG	GG	CC	CC	GG	GG	CC	CC	CC	GG	GG
	AX-94453855	TT	TT	TT	TT	TT	TT	TT	TT	TT	TT	TT	TT	TT	TT	TT	TT	TT	TT	TT	TT	TT	CC	TT	CC	TT	TT	TT	TT	TT	TT	TT	TT	TT	TT	TT	TT	TT	TT	TT	TT	TT	TT	TT	TT	CC	TT	TT	TT
	AX-94453997	GG	AA	GG	GG	GG	GG	GG	GG	GG	GG	GG	GG	GG	GG	GG	GG	GG	GG	GG	GG	GG	AA	GG	AA	GG	GG	GG	GG	GG	AA	GG	GG	GG	GG	AA	GG	GG	GG	GG	GG	GG	GG	GG	AA	AA	GG	GG	GG
	AX-94454028	AT	AA	AA	AA	AA	AA	AT	AA	AA	AA	AT	AA	AT	AA	AT	AA	AT	AA	AT	AT	AA	AA	AA	AA	AA	AA	AT	AT	AA	AT	AA	AA	AA	AA	AA	AA	AA	TT	AA	AA	AA	AA	AA	AA	AA	AT	AA	AA
	AX-94454033	TT	CC	TT	TT	TT	CC	TT	TT	TT	TT	CC	TT	CC	TT	TT	TT	TT	CC	TT	TT	CC	TT	TT	TT	TT	TT	TT	CC	TT	TT	TT	TT	TT	TT	TT	TT	CC	TT	CC	TT	CC	TT	TT	TT	TT	TT	TT	TT
	AX-94454053	GG	AA	GG	GG	GG	AA	GG	GG	GG	GG	AA	AA	GG	GG	GG	GG	AA	GG	GG	GG	GG	GG	GG	GG	GG	AA	AA	GG	AA	AA	GG	NA	GG	GG	GG	AA	GG	GG	AA	AA	AA	GG	GG	AA	GG	GG	GG	GG
	AX-94454241	CC	CC	TC	CC	CC	CC	CC	TC	CC	CC	TC	CC	TC	TC	CC	TC	CC	CC	CC	TC	CC	TC	CC	TC	CC	TC	CC	TC	CC	CC	TC	CC	CC	CC	CC	CC	CC	CC	CC	CC	CC	CC	TC	CC	TC	CT	TC	TC
	AX-94454286	TT	TT	TT	TT	TT	NA	TT	TT	NA	TT	TT	TT	TT	TT	TT	TT	CC	TT	TT	TT	TT	TT	TT	NA	TT	CC	TT	TT	TT	TT	TT	TT	TT	TT	TT	TC	TT	TT	CT	TT	TT	TT	TT	TT	TT	NA	TT	TT
	AX-94454402	GG	GG	GG	GG	GG	AA	GG	GG	GG	GG	GG	GG	GG	GG	GG	GG	GG	GG	GG	GG	GG	GG	GG	GG	GG	GG	GG	GG	GG	GG	GG	GG	GG	GG	GG	GG	GG	GG	GG	GG	GG	GG	GG	GG	GG	GG	GG	GG
	AX-94454534	AA	GG	GG	GG	GG	GG	AA	GG	GG	GG	GG	GG	GG	GG	GG	GG	GG	GG	GG	GG	GG	GG	GG	GG	GG	GG	GG	GG	GG	GG	GG	GG	GG	GG	GG	GG	AA	GG	AA	GG	AA	GG	GG	GG	GG	GG	GG	GG
	AX-94454656	TT	TT	TT	TT	TT	TT	TT	TT	TT	TT	TT	TT	TT	TT	TT	TT	TT	TT	TT	TT	TT	TT	TT	TT	TT	TT	TT	TT	TT	TT	TT	TT	TT	TT	TT	TT	TT	TT	TT	TT	TT	TT	TT	TT	TT	TT	TT	TT
	AX-94454714	TT	TT	TT	TT	TT	TT	TT	TT	TT	TT	TT	TT	TT	TT	TT	TT	TT	TT	TT	TT	TT	TT	TT	TT	TT	CC	CC	TT	TT	TT	TT	TT	TT	TT	TT	TT	TT	TT	TT	TT	TT	TT	TT	TT	TT	TT	TT	TT
	AX-94454756	TT	TT	TT	TT	TT	TT	TT	TT	TT	TT	TT	TT	TT	TT	TT	TT	TT	TT	TT	TT	TT	TT	TT	TT	TT	TT	TT	TT	TT	TT	TT	TT	TT	TT	TT	TT	TT	TT	TT	TT	TT	TT	TT	AT	TT	TT	TT	TT
	AX-94454764	GG	GG	GG	GG	GG	GG	GG	GG	GG	GG	GG	GG	GG	GG	GG	GG	GG	GG	GG	GG	GG	GG	GG	GG	CC	GG	GG	GG	CC	GG	GG	GG	GG	GG	CC	GG	CC	GG	CC	GG	CC	GG	GG	CC	GG	GG	GG	GG
	AX-94454802	CC	CC	CC	CC	CC	CC	CC	CC	CC	CC	CC	CC	CC	CC	CC	GG	CC	CC	CC	CC	CC	CC	CC	CC	CC	GG	CC	CC	CC	CC	CC	CC	CC	CC	CC	CC	CC	CC	CC	CC	CC	CC	CC	CC	CC	CC	CC	CC
	AX-94454866	TT	CC	TT	CC	TT	TT	TT	TT	CC	CC	TC	TT	TT	CC	TT	TT	CC	TT	TT	TT	TT	CC	TT	TT	TT	CC	CC	TC	CC	CC	CC	CT	TT	CC	CC	TT	CC	CC	TT	CC	CC	CC	TT	CC	TT	CC	TT	CC
	AX-94454867	CC	CG	NA	CC	CG	CG	CC	CC	GG	CC	CC	CC	CC	GG	CC	CC	CC	CC	CG	CC	CC	CC	GG	CC	CC	CG	CG	CC	CC	GG	CC	CG	CG	CC	CC	CC	GG	CC	CG	CC	GG	CC	CC	CC	CC	CC	CC	CG
	AX-94454922	CC	CC	TT	CC	CC	TT	CC	TT	CC	CC	CC	CC	CC	CC	CC	TT	CC	CC	CC	CC	CC	CC	CC	CC	CC	TT	CC	CC	CC	CC	CC	CT	TT	CC	CC	CC	CC	TT	CC	CC	CC	CC	CC	TT	TT	TT	CC	TT
	AX-94454926	AA	GG	GG	AA	AA	AA	AA	GG	GG	GG	GG	GG	GG	GG	GG	GG	AA	GG	GG	GG	AA	AA	AA	GG	GG	GG	GG	GG	GG	GG	AA	AG	GG	AA	GG	AA	AA	GG	GG	GG	AA	AA	GG	GG	GG	GG	GG	GG
	AX-94455102	GG	GG	AA	GG	GG	AA	GG	AA	AA	AA	AA	AA	AA	AA	AA	AA	GG	AA	AA	AA	GG	GG	AA	AA	GG	AA	AA	GG	GG	AA	GG	AG	AA	GG	GG	AA	GG	AA	GG	AA	GG	GG	AA	GG	AA	GG	AA	AA
	AX-94455123	CC	TT	CC	CC	CC	CC	CC	CC	CC	CC	CC	CC	CC	CC	CC	CC	CC	CC	CC	CC	CC	CC	CC	CC	CC	CC	CC	CC	CC	TT	CC	CT	CC	CC	CC	CC	CC	TT	TT	CC	CC	CC	CC	CC	CC	CC	CC	CC
	AX-94455183	CG	GG	GG	CG	CG	GG	CG	GG	GG	GG	GG	GG	GG	GG	GG	GG	GG	GG	GG	GG	CG	GG	CG	GG	CG	GG	CG	CG	GG	GG	GG	GG	GG	GG	GG	GG	GG	CG	GG	GG	GG	CG	GG	GG	CC	GG	GG	CG
	AX-94455403	TT	CC	TT	TT	TT	TT	TT	TT	TT	TT	TT	TT	TT	TT	TT	TT	TT	TT	TT	TT	TT	TT	TT	TT	TT	TT	TT	TT	TT	TT	TT	TT	TT	TT	TT	TT	TT	TT	TT	TT	TT	TT	TT	TT	CC	TT	TT	TT
	AX-94455495	GG	CC	GG	GG	GG	CG	GG	GG	GG	GG	GG	GG	GG	GG	GG	GG	GG	GG	GG	GG	GG	CC	GG	CC	GG	GG	GG	GG	GG	GG	GG	CG	GG	GG	CC	GG	CC	GG	GG	GG	GG	GG	GG	GG	GG	GG	GG	GG
	AX-94455614	CC	TT	CC	CC	CC	CC	CC	TT	TT	CC	TT	TT	CC	TT	CC	CC	CC	TT	TT	TT	TT	TT	CC	CC	CC	CC	TT	CC	TT	TT	CC	CT	TT	CC	CC	TT	TT	TT	TT	TT	CC	CC	CC	CC	CC	TT	CC	TT
	AX-94455639	CC	CC	CC	TT	TT	TT	CC	CC	CC	CC	CC	CC	CC	CC	CC	CC	CC	CC	CC	CC	TT	CC	TT	CC	TT	CC	CC	CC	TT	TT	TT	CC	CC	CC	CC	TT	TT	TT	TT	CC	TT	TT	CC	TT	TT	TT	CC	TT
	AX-94455747	GG	AA	GG	GG	GG	GG	GG	GG	GG	GG	GG	GG	GG	GG	GG	GG	GG	GG	GG	GG	GG	GG	GG	GG	GG	GG	GG	GG	GG	GG	GG	GG	GG	GG	GG	GG	GG	GG	GG	GG	GG	GG	GG	GG	GG	GG	GG	GG
	AX-94455923	AA	AA	GG	GG	GG	GG	AA	GG	GG	GG	GG	GG	AA	AA	AA	GG	GG	GG	AA	GG	GG	AA	GG	GG	GG	GG	GG	GG	GG	GG	GG	AG	GG	GG	GG	GG	AA	GG	GG	GG	AA	GG	GG	GG	GG	GG	GG	AA
	AX-94455967	CC	CC	CC	CC	CC	TT	CC	CC	CC	CC	TT	TT	CC	CC	CC	CC	TT	CC	TT	CC	CC	CC	CC	CC	CC	TC	CC	CC	CC	TT	TT	CT	CC	TT	CC	TC	TT	CC	CC	NA	TT	CC	CC	CC	CC	TT	CC	CC
	AX-94456010	AA	TT	AA	AA	AA	AA	AA	AA	AA	AA	AA	AA	AA	AA	AA	AA	AA	AA	AA	AA	AA	AA	AA	AA	AA	AA	AA	AA	AA	AA	AA	AA	AA	AA	AA	AA	AA	AA	AA	AA	AA	AA	AA	TT	TT	AA	AA	AA
	AX-94456095	CC	CC	CC	CC	CC	CC	CC	CC	CC	CC	CC	CC	CC	CC	CC	CC	CC	CC	CC	CC	CC	CC	CC	CC	CC	CC	CC	CC	CC	CC	CC	CC	CC	CC	CC	CC	TT	CC	CC	CC	TT	CC	CC	CC	CC	CC	CC	CC
	AX-94456108	AA	AA	AA	AA	AA	AA	AA	AA	AA	AA	AA	AA	AA	AA	AA	AA	AA	AA	AA	AA	AA	GG	AA	GG	AA	AA	AA	AA	AA	AA	AA	AA	AA	AA	AA	AA	AA	GG	AG	AA	AG	AA	AA	AA	AG	AA	AA	AA
	AX-94456169	TT	TT	TT	TT	TT	TT	TT	TT	TT	TT	TT	TT	TT	TT	TT	TT	TT	TT	TT	TT	TT	TT	TT	TT	TT	TT	TT	TT	TT	TT	TT	TT	TT	TT	TT	TT	TT	TT	TT	TC	TT	TT	TT	TT	TT	TT	TT	TT
	AX-94456270	CC	CC	TT	CC	CC	CC	CC	CC	TT	CC	TT	TT	TT	TT	CC	TT	CC	TT	TT	TT	CC	TT	CC	TT	CC	CC	TT	CC	CC	CC	CC	CC	TT	CC	CC	CC	CC	CC	CC	CC	CC	CC	CC	TT	CC	CC	CC	CC
	AX-94456309	CC	TC	TT	CC	CC	CC	CC	CC	CC	TT	CC	CC	CC	TT	CC	TC	CC	CC	CC	TT	CC	CC	CC	CC	CC	CC	CC	CC	CC	TT	CC	CT	CC	CC	CC	CC	TT	TT	TT	TT	CC	CC	CC	TT	TT	CC	CC	CC
	AX-94456409	AA	AA	GG	GG	GG	GG	AA	GG	AA	AA	GG	GG	GG	GG	AA	GG	GG	GG	GG	GG	AA	AA	GG	GG	GG	GG	GG	AA	AA	AA	GG	GG	GG	AA	GG	GG	GG	GG	GG	GG	GG	GG	AA	GG	GG	GG	GG	GG
	AX-94456473	CC	TT	CC	CC	CC	CC	CC	CC	CC	CC	CC	CC	CC	CC	CC	CC	CC	CC	CC	CC	CC	CC	CC	CC	CC	CC	CC	CC	CC	CC	CC	CC	CC	CC	TT	CC	CC	CC	CC	CC	TT	CC	CC	CC	TT	CC	CC	CC
	AX-94456504	CC	TT	CC	CC	CC	CC	CC	TT	TT	CC	TT	TT	CC	TT	CC	CC	CC	TT	TT	TT	TT	TT	CC	CC	CC	CC	TT	CC	TT	TT	CC	CT	TT	CC	CC	TT	TT	TT	TT	TT	CC	CC	CC	CC	CC	TT	CC	TT
	AX-94456536	AA	TT	TT	AT	AT	TT	AA	TT	AA	AA	TT	TT	TT	TT	TT	TT	TT	TT	TT	TT	AA	AA	AT	TT	AT	AT	AT	TT	AA	AA	TT	TT	TT	NA	AT	TT	TT	TT	TT	TT	TT	AT	AA	TT	TT	TT	TT	TT
	AX-94456747	GG	TT	GG	GG	GG	GG	GG	GG	GG	GG	GG	GG	GG	GG	GG	GG	GG	GG	GG	GG	GG	GG	GG	GG	GG	GG	GG	GG	TT	GG	GG	NA	GG	GG	GG	GG	GG	GG	GG	TT	GG	GG	GG	GG	TT	GG	GG	GG
	AX-94456767	TT	TT	TT	TT	TT	TT	TT	TT	CC	CC	TT	TT	TT	TT	TT	TT	TT	TT	TT	TT	CC	CC	TT	CC	TT	TT	TT	TT	TT	TT	TT	TT	TT	TT	TT	TT	TT	TT	TT	TT	TT	TT	TT	CC	CC	TT	TT	TT
	AX-94456777	CC	TT	CC	TT	CC	CC	CC	CC	CC	CC	CC	TT	CC	CC	CC	TC	TT	CC	TT	CC	CC	TT	CC	CC	CC	TT	TT	TT	CC	TT	TT	TT	CC	NA	TT	TT	TT	TT	TT	TT	TT	TT	TT	TT	CC	TT	CC	CC
	AX-94456907	AA	AA	GG	GG	GG	GG	AA	GG	GG	GG	GG	GG	GG	NA	GG	GG	GG	GG	GG	GG	GG	GG	GG	GG	GG	AA	AA	AA	GG	GG	GG	GG	GG	AA	GG	AA	AA	AA	GG	GG	AA	GG	AA	AG	AA	GG	GG	AA
	AX-94456991	TT	TT	TT	TT	TT	TT	TT	TT	TT	TT	TT	TT	TT	TT	TT	TT	TT	TT	TT	TT	TT	TT	TT	TT	TT	TT	TT	TT	TT	TT	TT	TT	TT	TT	TT	TT	TT	TT	TT	TT	TT	TT	TT	TT	TT	TT	TT	TT
	AX-94457076	CC	CC	TT	TT	TT	TC	CC	TT	TT	TT	NA	TT	TT	TT	TT	TT	TT	TT	TT	TT	TT	TT	TT	TT	TT	TT	NA	TC	TT	TT	TT	TT	TT	TT	TT	TT	CT	TT	TT	TC	TT	TT	TC	CC	TC	TT	TT	TT
	AX-94457108	GG	GG	GG	GG	GG	GG	GG	GG	GG	GG	GG	GG	GG	GG	GG	GG	GG	GG	GG	GG	GG	GG	GG	GG	GG	GG	GG	GG	GG	GG	GG	GG	GG	GG	GG	GG	GG	GG	AA	GG	GG	GG	GG	AA	GG	GG	GG	GG
	AX-94457166	GG	AA	GG	AA	GG	GG	GG	GG	GG	GG	GG	AA	GG	GG	GG	AG	AA	GG	AA	GG	GG	AA	GG	GG	GG	AA	AA	AA	GG	AA	AA	AA	GG	NA	AA	AA	AA	GG	AA	AA	AA	AA	AA	GG	GG	AA	GG	GG
	AX-94457196	GG	GG	GG	GG	GG	GG	GG	GG	TT	GG	GG	GG	GG	GG	GG	GG	GG	GG	GG	GG	GG	GG	GG	GG	GG	GG	GG	GG	GG	GG	GG	GG	GG	GG	GG	GG	GG	GG	GG	TT	TT	GG	GG	TT	GG	GG	GG	GG
	AX-94457276	TT	CC	TT	TT	TT	TT	TT	TT	TT	TT	TT	TT	TT	TT	TT	TT	TT	TT	TT	TT	TT	TT	TT	TT	TT	TT	TT	TT	CC	TT	TT	TT	TT	TT	TT	TT	TT	TT	TT	TT	TT	TT	TT	TT	TT	TT	TT	TT
	AX-94457296	TT	TT	TT	TT	TT	TT	TT	TT	TT	TT	CC	TT	TT	TT	TT	TT	TT	CC	TT	TT	CC	CC	TT	TT	CC	TT	TT	TT	CC	TT	TT	CT	TT	TT	TT	TT	TT	TT	TT	TT	TT	TT	TT	TT	TT	TT	TT	TT
	AX-94457368	TT	TT	TT	TT	TT	TT	TT	TT	TT	TT	TT	TT	TT	TT	TT	TT	TT	TT	TT	TT	TT	TT	TT	TT	TT	TT	TT	TT	TT	TT	TT	TT	TT	TT	TT	TT	TT	TT	TT	TT	TT	TT	TT	TT	TT	TT	TT	TT
	AX-94457449	AA	AA	AA	AA	NA	AA	AA	AA	AA	AA	AA	AA	AA	AA	AA	AA	AA	AA	AA	AA	AA	AA	AA	AA	AA	GG	GG	AA	AA	AA	AA	AA	NA	AA	AA	GG	AA	AA	AA	AA	AA	AA	AA	AA	AA	AA	AA	AA
	AX-94457495	GG	GG	GG	GG	GG	GG	GG	GG	GG	GG	GG	GG	GG	GG	GG	GG	GG	GG	GG	GG	GG	GG	GG	GG	GG	GG	GG	GG	GG	TT	GG	GG	GG	GG	GG	GG	GG	GG	GG	GG	GG	GG	GG	TT	TT	GG	GG	GG
	AX-94457592	CC	CC	TT	CC	CC	CC	CC	CC	TT	TT	CC	TT	CC	CC	TT	TT	CC	TT	CC	TT	CC	CC	TT	TT	CC	TT	TT	TT	CC	TT	CC	CC	TT	TT	CC	TT	CC	CC	TT	CC	CC	CC	TT	TT	TT	CC	TT	CC
	AX-94457603	GG	AA	AA	AA	GG	AA	GG	GG	GG	GG	AA	AA	AA	GG	AA	GG	AA	AA	AA	AA	AA	AA	AA	AA	GG	GG	GG	GG	AA	GG	AA	AG	AA	GG	AA	GG	AA	AA	AA	GG	AA	AA	GG	AA	AA	GG	GG	AA
	AX-94457751	TT	TT	TT	TT	TT	GG	TT	TT	TT	TT	TT	TT	TT	TT	TT	TT	TT	TT	TT	TT	TT	TT	TT	TT	TT	GG	GG	TT	TT	TT	TT	TT	TT	TT	TT	GG	TT	TT	TT	TT	TT	TT	TT	TT	TT	TT	TT	TT
	AX-94457757	TT	CC	TT	TT	CC	CC	TT	TT	CC	TT	CC	CC	CC	CC	TT	TT	TT	CC	CC	CC	CC	NA	CC	TT	TT	TT	TT	TT	CC	TT	CC	CT	TT	CC	CC	NA	CC	TT	CC	TT	CC	CC	TT	CC	TT	CC	TT	TT
	AX-94457866	CC	TT	CC	CC	CC	CC	CC	CC	CC	CC	CC	CC	CC	CC	CC	CC	CC	CC	CC	CC	CC	CC	CC	CC	TC	CC	CC	CC	CC	CC	CC	CC	CC	CC	CC	CC	CC	CC	CC	CC	TT	CC	CC	CC	CC	CC	CC	TT
	AX-94457937	GG	AA	GG	AA	AA	AA	GG	AA	GG	AA	GG	GG	GG	GG	AA	GG	AA	GG	GG	GG	GG	AA	GG	GG	AA	GG	GG	GG	GG	GG	AA	GG	GG	AA	AA	GG	AA	AA	AA	GG	AA	AA	GG	GG	GG	AA	GG	GG
	AX-94458060	AA	AG	AA	AA	AA	AA	AA	AA	AA	AA	AG	AG	AA	AG	AG	AA	AG	AG	AA	AG	AA	AG	AA	AG	AA	AA	AA	AA	GG	AA	AG	AG	AG	NA	AA	AG	AA	AG	AG	AG	AA	AA	AG	AA	AG	AA	AA	AG
	AX-94458095	CC	CC	CC	CC	CC	CC	CC	CC	TT	CC	CC	CC	CC	TT	CC	CC	CC	CC	CC	CC	CC	CC	TT	CC	CC	CC	CC	CC	CC	TT	CC	CT	CC	CC	CC	CC	TT	CC	CC	CC	TT	CC	CC	CC	CC	CC	CC	CC
	AX-94458155	TT	TT	TT	TT	TT	TT	TT	TT	TT	TT	AA	AA	TT	TT	TT	TT	TT	TT	TT	TT	TT	TT	TT	TT	TT	TT	TT	TT	AA	TT	TT	AT	TT	AA	TT	TT	TT	TT	TT	AA	TT	TT	TT	AA	TT	TT	TT	TT
	AX-94458227	GG	GG	GG	GG	GG	AG	GG	AG	GG	GG	GG	GG	GG	GG	AG	GG	GG	GG	GG	GG	GG	GG	GG	GG	GG	GG	GG	GG	GG	AG	AG	GG	GG	GG	GG	GG	AA	AG	AG	AG	GG	GG	GG	AG	AG	AG	GG	AG
	AX-94458300	GG	GG	AA	GG	GG	AA	GG	GG	GG	AA	GG	GG	GG	AA	GG	GG	GG	GG	GG	GG	GG	GG	GG	GG	AA	GG	GG	AA	GG	AA	GG	GG	AA	GG	GG	AA	GG	GG	GG	GG	GG	GG	GG	AA	GG	GG	AA	GG
	AX-94458307	CC	CC	CC	CC	AA	CC	CC	CC	CC	CC	CC	CC	AA	AA	CC	CC	CC	CC	CC	CC	AA	CC	CC	CC	CC	AA	AA	CC	CC	CC	CC	AC	CC	CC	CC	AA	AA	AA	AA	AA	CC	CC	CC	CC	CC	CC	CC	AA
	AX-94458487	TT	CC	TT	TT	TT	CC	TT	TT	TT	TT	TT	TT	TT	TT	TT	TT	TT	TT	TT	TT	TT	TT	CC	TT	TT	CC	CC	TT	TT	TT	TT	TT	TT	TT	NA	CC	TT	TT	TT	TT	TT	TT	TT	TT	CC	TT	TT	TT
	AX-94458648	GG	AA	GG	GG	GG	AG	GG	GG	GG	GG	GG	GG	GG	GG	GG	GG	GG	AA	GG	GG	AG	GG	GG	GG	GG	GG	GG	GG	AG	AA	GG	GG	GG	GG	GG	GG	GG	GG	AA	GG	AG	GG	GG	AG	GG	GG	GG	AA
	AX-94458906	TT	TC	TT	TT	TT	TT	TT	TT	CC	TT	TT	TT	TT	TT	TT	TT	TT	TT	TT	TT	TT	TT	TT	TT	TT	TT	TT	TT	TT	TT	TT	TT	TT	TT	TT	TT	TT	TT	TT	CC	CC	TT	TT	CC	TT	TT	TT	TT
	AX-94458958	AA	GG	NA	AA	AA	AA	AA	AA	AA	AA	AA	AA	AA	GG	AA	AA	AA	AA	AA	AA	AA	AA	AA	AA	GG	GG	AA	AA	AA	AA	AA	AG	AA	GG	AA	AA	AA	GG	GG	AA	AA	AA	AA	AA	AA	AA	AA	GG
	AX-94459028	CC	CC	CC	CC	TT	CC	CC	CC	TT	CC	CC	CC	CC	CC	CC	CC	CC	CC	CC	CC	CC	CC	TT	TT	CC	TT	CC	CC	TC	CC	CC	CC	CC	CC	TT	TT	CC	CC	CC	CC	CC	CC	CC	CC	CC	TT	CC	CC
	AX-94459053	CC	CC	CC	TT	TT	TT	CC	TT	CC	CC	TT	CC	CC	TT	CC	TT	CC	CC	CC	CC	CC	TT	CC	TT	CC	TT	TT	TT	CC	CC	CC	CT	TT	TT	TT	CC	TT	TT	CC	TT	TT	TT	CC	TT	CC	CC	CC	CC
	AX-94459069	CC	AA	AC	AA	CC	CC	CC	CC	CC	CC	CC	CC	AC	CC	CC	CC	AA	AC	CC	AC	CC	AA	CC	AC	CC	AC	AC	AA	CC	AC	CC	NA	CC	CC	CC	CC	CC	AC	CC	CC	CC	AA	AC	AC	CC	CC	AC	CC
	AX-94459110	GG	GG	AA	AA	AA	AA	GG	AA	AA	GG	AA	AA	AA	AA	GG	GG	GG	AA	GG	AA	AA	AA	AA	GG	AA	AA	AA	GG	AA	GG	GG	AG	AA	AA	AA	AA	GG	GG	GG	AA	GG	AA	AA	GG	AA	GG	AA	AA
	AX-94459169	GG	GG	GG	GG	GG	GG	GG	GG	GG	GG	GG	GG	GG	GG	GG	GG	NA	GG	GG	GG	GG	GG	CC	GG	CC	GG	GG	GG	GG	GG	GG	GG	GG	GG	GG	GG	CG	GG	GG	CC	GG	GG	GG	CC	CC	GG	GG	GG
	AX-94459250	CC	CC	AA	AA	CC	AA	NA	AA	AA	AA	AA	AA	AA	AA	AA	CC	AA	AA	AA	AA	CC	CC	CC	CC	AA	CC	CC	AA	AA	AA	AA	AA	AA	AA	AA	AA	AA	AA	AA	AA	AA	AA	AA	AA	AA	CC	AA	AA
	AX-94459264	GG	GG	GG	GG	GG	GG	GG	GG	GG	GG	GG	GG	GG	GG	GG	GG	GG	GG	GG	GG	GG	GG	GG	GG	GG	GG	GG	GG	GG	GG	GG	GG	GG	GG	GG	GG	CC	GG	CC	GG	CC	GG	GG	CC	GG	GG	GG	GG
	AX-94459336	CC	CC	CC	CC	CC	CC	CC	CC	CC	CC	CC	CC	CC	CC	CC	CC	CC	CC	CC	CC	CC	CC	CC	CC	CC	CC	CC	CC	TT	CC	CC	CC	CC	CC	CC	CC	CC	CC	CC	CC	CC	CC	CC	CC	CC	CC	CC	CC
	AX-94459384	GG	GG	AA	AA	AA	AA	GG	AA	AA	AA	AA	AA	AA	AA	AA	AA	GG	AA	AA	AA	AA	AA	AA	AA	AA	GG	GG	GG	GG	GG	AA	AA	AA	AA	AA	GG	AA	AA	AA	GG	AA	AA	AA	GG	GG	AA	AA	AA
	AX-94459385	TT	TT	TT	TT	TT	TT	TT	TT	TT	TT	TT	AT	TT	TT	TT	TT	TT	TT	AT	TT	AT	TT	TT	TT	AT	TT	AT	TT	TT	TT	TT	AT	TT	AT	TT	TT	TT	TT	AT	AT	TT	TT	AT	TT	AT	TT	TT	AT
	AX-94459397	GG	GG	CC	GG	GG	CC	GG	CC	CC	CC	CC	CC	CC	CC	CC	CC	CC	CC	CC	CC	GG	CC	GG	CC	CC	CC	CC	CC	CC	CC	CC	CC	CC	GG	CC	CC	CC	GG	CC	CC	CC	GG	CC	CC	CC	CC	CC	GG
	AX-94459572	TT	CC	CC	CC	TT	CC	TT	CC	CC	CC	CC	CC	CC	CC	CC	CC	CC	CC	CC	CC	TT	CC	TT	CC	CC	TT	CC	CC	CC	CC	CC	CC	CC	CC	CC	CC	CC	CC	CC	CC	CC	CC	CC	CC	CC	CC	CC	CC
	AX-94459753	CC	CC	CC	CC	CC	CC	CC	CC	CC	CC	CC	CC	CC	CC	CC	CC	CC	CC	CC	CC	CC	CC	CC	CC	CC	CC	CC	CC	CC	CC	CC	CC	CC	CC	CC	CC	CC	TT	CC	CC	CC	CC	CC	TT	TT	CC	CC	CC
	AX-94459800	GG	AA	AA	GG	GG	GG	GG	AA	GG	AA	GG	GG	AA	AA	AA	AA	GG	GG	AA	AA	GG	GG	AA	GG	GG	AA	AA	AA	GG	AA	GG	GG	GG	AA	AA	AA	AA	AA	GG	GG	AA	GG	AA	AA	GG	AA	AA	AA
	AX-94459856	CG	GG	CC	CC	CC	CC	CG	CC	CC	CC	CC	CC	CC	CC	CC	CC	CC	CC	CC	CC	CC	CC	CC	CC	CC	CC	CC	CC	CC	CC	CC	CC	CC	CG	CC	CC	CC	CC	CC	CC	CC	CC	CC	CC	CC	CC	CC	CC
	AX-94459904	TT	CC	CC	TT	TT	CC	TT	TT	TC	TT	TT	TT	NA	CC	CC	CC	CC	TT	TT	TT	CC	CC	CC	TC	CC	TT	TT	TT	TT	TT	TT	TT	CC	TC	TT	TT	TT	CC	TT	TT	CC	TT	TT	CC	CC	TT	TT	TT
	AX-94460257	AA	AA	AA	GG	AA	AA	AA	AA	AA	AA	AA	AA	AA	AA	AA	AA	GG	AA	AA	AA	GG	GG	AA	AG	AA	AA	AA	AA	GG	AA	GG	AA	AA	AA	AA	GG	AA	AA	GG	AA	AA	GG	AA	GG	AA	GG	AA	AA
	AX-94460475	GG	AA	AA	GG	GG	GG	GG	AA	GG	GG	GG	AA	AA	AA	GG	AA	AA	AA	AA	AA	AA	GG	AA	GG	AA	GG	GG	GG	GG	GG	AA	AA	GG	AA	GG	GG	AG	GG	AA	AA	AA	GG	AA	GG	GG	AA	AA	AA
	AX-94460476	TT	TT	TT	CC	CC	TT	TT	TT	TT	TT	CC	TT	CC	TT	TT	TT	CC	TT	TT	CC	TT	TT	CC	CC	CC	CC	CC	CC	TT	TT	CC	CT	TT	TT	CC	TT	TT	TT	TT	TT	CC	CC	CC	CC	TT	TT	TT	TT
	AX-94460514	GG	GG	CC	GG	GG	GG	GG	GG	GG	GG	CC	GG	CC	GG	GG	CC	GG	GG	CC	CC	GG	GG	GG	CC	CC	CC	GG	GG	CC	GG	CC	CC	GG	GG	GG	GG	GG	CC	GG	GG	CC	GG	GG	CC	CC	GG	GG	GG
	AX-94460524	GG	GG	GG	GG	GG	GG	GG	GG	GG	GG	GG	GG	GG	GG	GG	GG	GG	AA	GG	GG	GG	GG	GG	GG	GG	GG	GG	GG	GG	GG	GG	GG	GG	GG	GG	GG	GG	GG	GG	AA	AA	GG	GG	AG	GG	GG	GG	GG
	AX-94460578	AA	AA	AA	AA	AA	AA	AA	GG	AA	AA	AA	AA	AA	AA	AA	AA	AA	AA	AA	AA	AA	AA	AA	AA	AA	AA	AA	AA	AA	AA	AA	AA	AA	AA	AA	AA	AA	AA	AA	AA	AA	AA	AA	AA	AA	AA	AA	AA
	AX-94460586	CC	CC	CC	CC	CC	CC	CC	TC	CC	CC	CC	CC	CC	CC	CC	CC	CC	CC	CC	CC	CC	CC	NA	CC	CC	CC	CC	CC	CC	CC	CC	CC	CC	CC	CC	CC	CC	CC	CC	CC	CC	CC	CC	CC	CC	CT	CC	CC
	AX-94460595	TT	CC	CC	TT	TT	TT	TT	CC	TT	TT	TT	TT	TT	TT	TT	TT	TT	TT	TT	TT	TT	TT	TT	TT	TT	TT	TT	TT	TT	TT	CC	TT	TT	TT	CC	TT	CC	TT	CC	TT	TT	TT	TT	TT	CC	CC	TT	CC
	AX-94460646	GG	GG	GG	AA	AA	AA	GG	AA	GG	GG	AA	GG	GG	AA	GG	GG	AA	AA	GG	GG	GG	GG	AA	GG	AA	GG	AA	AA	AA	AA	AA	AG	AA	GG	GG	AA	GG	GG	GG	AA	GG	AA	AA	AA	GG	AA	GG	AA
	AX-94460648	CC	TT	TT	CC	CC	CC	CC	CC	CC	TT	CC	CC	CC	TT	TT	CC	CC	TT	CC	CC	CC	CC	TT	NA	TT	CC	CC	CC	TT	TT	CC	CC	CC	TC	CC	CC	CC	CC	CC	CC	CC	CC	TT	CC	CC	CC	TT	CC
	AX-94460734	AA	AA	AA	AA	CC	AA	AA	AA	AA	AA	AA	AA	AA	AA	AA	AA	AA	AA	AA	AA	AA	AA	CC	AA	AA	AA	AA	AA	AA	AA	AA	AA	AA	AA	AA	AA	AA	AA	CC	AA	AA	CC	AA	AA	AA	AA	AA	AA
	AX-94460997	TT	GG	TT	GG	GG	TT	TT	TT	TT	GG	TT	TT	NA	TT	TT	TT	GG	TT	TT	TT	GG	TT	GG	TT	TT	TT	TT	TT	TT	TT	TT	TT	TT	TT	TT	TT	TT	TT	TT	TT	GG	GG	TT	TT	TT	GG	TT	TT
	AX-94461046	CC	CC	CC	CC	CC	TT	CC	CC	CC	TT	CC	CC	CC	CC	TT	CC	TT	CC	CC	CC	CC	TT	TT	TT	CC	TT	CC	TT	CC	TT	TT	CC	CC	CC	CC	TT	TT	TT	CC	CC	CC	TT	TT	CC	TT	CC	TT	TT
	AX-94461072	CC	TT	CC	CC	CC	CC	CC	CC	CC	CC	CC	CC	CC	CC	CC	CC	CC	CC	CC	CC	CC	CC	CC	CC	TT	CC	CC	TT	TT	CC	CC	CC	CC	CC	CC	CC	TT	CC	TT	CC	TT	CC	CC	TT	CC	CC	CC	CC
	AX-94461092	GG	AA	GG	GG	GG	GG	GG	GG	AA	GG	GG	GG	GG	GG	GG	AA	GG	GG	GG	GG	GG	GG	GG	GG	GG	GG	AA	GG	GG	GG	AA	AA	GG	GG	GG	GG	GG	GG	GG	AA	GG	GG	GG	GG	GG	AG	GG	AA
	AX-94461274	CC	TT	TT	CC	CC	CC	CC	TT	TT	TT	TT	TT	TT	TT	TT	TT	CC	TT	TT	TT	CC	TT	TT	CC	CC	TT	CC	CC	TT	TT	CC	CC	TT	CC	TT	TT	TT	CC	CC	TT	CC	CC	TT	TT	CC	TT	TT	CC
	AX-94461292	TT	TT	TT	TT	TT	TT	TT	TT	TT	TT	TT	TT	TT	TT	TT	TT	TT	TT	TT	TT	TT	TT	TT	TT	TT	TT	TT	TT	TT	TT	TT	TT	TT	TT	TT	TT	TT	TT	TT	TT	TT	TT	TT	CC	TT	TT	TT	TT
	AX-94461406	AA	GG	GG	AA	AA	GG	AA	AA	GG	GG	GG	NA	GG	GG	GG	GG	AA	GG	GG	GG	AA	AA	GG	GG	GG	AA	GG	AA	GG	GG	AA	AG	GG	AA	AA	AA	GG	GG	GG	GG	GG	AA	GG	GG	GG	GG	GG	AA
	AX-94461481	AA	GG	AA	GG	GG	AA	AA	AA	AA	AA	GG	GG	AA	AA	AA	AA	GG	GG	AA	AA	GG	AA	AA	AA	GG	AA	AA	GG	AA	GG	GG	AG	GG	GG	AA	AA	AA	AA	AA	GG	AA	GG	GG	GG	AA	AA	AA	GG
	AX-94461500	TT	TT	TT	TT	TT	CC	TT	TT	TT	TT	TT	TT	TT	TT	TT	TT	TT	TT	TT	TT	TT	TT	TT	TT	TT	CC	TT	TT	TT	TT	TT	TT	TT	TT	TT	CC	TT	TT	TT	TT	TT	TT	TT	TT	TT	TT	TT	TT
	AX-94461509	TT	TT	TT	TT	TT	TT	TT	TT	TT	TT	TT	TT	TT	TT	TT	TT	TT	TT	TT	TT	TT	TT	TT	TT	CC	TT	TT	TT	TT	TT	TT	NA	TT	CC	CC	TT	TT	TT	TT	TT	TT	TT	TT	CC	CC	TT	TT	CC
	AX-94461604	TT	TT	CC	TT	TT	TT	TT	CC	TT	CC	CC	CC	CC	CC	CC	CC	TT	CC	CC	CC	CC	CC	TT	CC	CC	TT	CC	CC	CC	CC	TT	CT	CC	CC	CC	CC	CC	TT	TT	CC	CC	TT	CC	TT	CC	CT	CC	CC
	AX-94461616	AA	AA	AA	AA	AA	AA	AA	AA	AA	AA	AA	AA	AA	AA	AA	AA	AA	AA	CC	AA	AA	AA	AA	AA	AA	CC	CC	AA	AA	AA	AA	AA	AA	AA	AA	AA	CC	AA	AA	AA	CC	AA	AA	AA	AA	AA	AA	AA
	AX-94461643	GG	GG	GG	TT	GG	TT	GG	GG	GG	GG	GG	GG	GG	GG	GG	GG	TT	GG	GG	GG	GG	GG	GG	GG	TT	TT	GG	GG	GG	GG	TT	GG	TT	GG	GG	GG	GG	GG	GG	GG	GG	TT	GG	GG	GG	GG	GG	GG
	AX-94461747	CC	CC	CC	CC	CC	CC	CC	CC	CC	CC	CC	CC	CC	CC	GG	CC	CC	CC	CC	CC	GG	CC	CC	CC	CC	CC	CC	CC	CC	CC	CC	CC	CC	CC	CC	CC	GG	GG	CC	GG	GG	CC	CC	CC	GG	CC	CC	CC
	AX-94461801	TT	GG	TT	TT	TT	TT	TT	GG	GG	TT	TT	TT	TT	TT	TT	TT	TT	TT	GG	TT	TT	TT	TT	TT	TT	TT	TT	TT	TT	TT	TT	TT	TT	TT	TT	TT	TT	GG	TT	TT	TT	TT	TT	TT	GG	TT	TT	TT
	AX-94462133	GG	GG	GG	GG	GG	GG	GG	GG	GG	GG	GG	GG	GG	GG	GG	GG	GG	GG	GG	GG	AA	AA	GG	AA	GG	GG	GG	GG	GG	AA	GG	GG	GG	GG	AA	GG	GG	GG	AA	GG	GG	GG	GG	AA	AA	GG	GG	AA
	AX-94462177	AA	GG	AA	AA	AA	AA	AA	AA	AA	AA	AA	AA	AA	AA	AA	AA	AA	AA	AA	AA	AA	AA	AA	AA	AA	AA	AA	AA	AA	AA	AA	AA	AA	AA	GG	AA	AA	AA	AA	AA	GG	AA	AA	AA	GG	AA	AA	AA
	AX-94462258	AA	AA	AA	AG	AG	AG	AA	AA	AA	AG	AA	AG	AA	AA	AA	AA	AA	AG	AA	AA	AA	AA	AA	AA	AA	AA	AA	AA	AG	AA	AA	AG	AA	AA	AA	AG	AG	AG	AG	AG	AG	AG	AA	AA	AA	AA	AA	AA
	AX-94462571	CC	GG	GG	CC	CC	GG	CC	GG	CC	GG	GG	GG	CC	GG	GG	GG	GG	GG	CC	GG	CC	GG	CC	GG	CC	GG	GG	GG	GG	GG	GG	GG	GG	GG	GG	GG	GG	GG	CC	GG	GG	CC	GG	GG	CC	GG	GG	GG
	AX-94462593	GG	AA	GG	GG	GG	GG	GG	GG	GG	AA	GG	GG	GG	GG	GG	GG	GG	GG	GG	GG	GG	GG	GG	GG	GG	GG	GG	GG	GG	AA	GG	GG	GG	GG	GG	GG	GG	GG	AA	GG	GG	GG	GG	GG	GG	GG	AA	GG
	AX-94462625	GG	TT	GG	GG	GG	TT	GG	GG	GG	GG	GG	TT	GG	GG	GG	GG	GG	GG	GG	GG	GG	GG	GG	TT	GG	GG	GG	GG	TT	GG	GG	GT	GG	TT	GG	GG	GG	GG	GG	TT	GG	GG	GG	GG	GG	GG	GG	GG
	AX-94462650	GG	AA	AA	AA	AA	GG	GG	AA	AA	AA	AA	AA	AA	AA	AA	AA	AA	AA	AA	AA	AA	AA	AA	AA	AA	AA	GG	AA	AA	AA	AA	AA	AA	AA	GG	AA	AA	GG	GG	AA	GG	AA	AA	GG	GG	GG	AA	GG
	AX-94462701	GG	AA	AA	GG	GG	AA	AA	AA	AA	AA	AA	AA	AA	AA	AA	AA	GG	AA	AA	AA	GG	GG	GG	AA	GG	AA	GG	GG	AA	AA	AA	AA	AA	GG	AA	AA	GG	AA	GG	AA	AA	GG	GG	GG	AA	AA	AA	GG
	AX-94462774	TT	CC	TT	TT	TT	TT	TT	CC	NA	TT	TC	TT	TT	TT	TT	TT	TT	TC	NA	TT	TT	TT	NA	TT	TT	TT	TT	TC	TT	TT	CC	TT	TT	TT	CC	TT	CC	TT	CC	TT	TT	TT	TT	TT	CC	CC	TT	CC
	AX-94462858	GG	GG	GG	AA	GG	GG	GG	GG	GG	GG	GG	GG	GG	GG	GG	GG	AA	GG	GG	GG	GG	GG	GG	GG	GG	GG	GG	GG	GG	GG	AA	AG	GG	GG	GG	GG	GG	GG	GG	GG	GG	AA	GG	AA	GG	GG	GG	AA
	AX-94462876	TT	CC	TT	TT	TT	TT	TT	TT	TT	TT	TT	TT	TT	TT	TT	TT	TT	TT	TT	TT	TT	TT	TT	TT	TT	TT	TT	TT	TT	TT	TT	TT	TT	TT	TT	TT	TT	TT	TT	TT	TT	TT	TT	TT	TT	TT	TT	TT
	AX-94462877	GG	GG	AA	GG	GG	GG	GG	GG	AA	AA	GG	GG	GG	GG	AA	GG	AA	AA	GG	GG	AA	GG	AA	GG	GG	GG	GG	GG	AA	GG	GG	GG	GG	GG	GG	GG	GG	GG	AA	GG	GG	GG	GG	GG	AA	AA	GG	GG
	AX-94463015	GG	GG	GG	GG	GG	TT	GG	GG	GG	GG	GG	GG	GG	GG	GG	GG	GG	GG	GG	GG	GG	GG	GG	GG	GG	GG	GG	GG	GG	GG	GG	GG	GG	GG	GG	GG	GG	GG	GG	GG	GG	TT	GG	GG	GG	GG	GG	GG
	AX-94463225	CC	CC	AA	CC	CC	CC	CC	CC	CC	AC	AC	AC	AC	CC	AC	AA	CC	CC	AA	CC	CC	CC	CC	CC	AC	AA	CC	CC	AA	CC	CC	AA	AC	AA	CC	AC	CC	CC	AA	AA	AC	CC	AC	AC	AC	CC	AA	CC
	AX-94463379	GG	AA	GG	GG	GG	GG	GG	GG	GG	GG	GG	GG	GG	GG	GG	GG	GG	GG	GG	GG	GG	GG	GG	GG	GG	GG	GG	GG	GG	GG	GG	GG	GG	GG	GG	GG	GG	AA	GG	GG	GG	GG	GG	GG	GG	GG	GG	GG
	AX-94463607	TT	TT	GG	GG	GG	GG	TT	GG	GG	GG	GG	GG	GG	GG	GG	TT	TT	GG	GG	GG	GG	GG	GG	TT	GG	GG	GG	TT	GG	GG	TT	GG	GG	GG	GG	GG	GG	GG	GG	GG	GG	GG	GG	GG	TT	GG	GG	GG
	AX-94463626	CC	TT	TT	TT	TT	TT	CC	TT	TT	TT	TT	TT	TT	TT	TT	TT	TT	TT	TT	TT	TT	TT	TT	TT	TT	TT	TT	TT	TT	TT	TT	TT	TT	TT	TT	TT	TT	TT	TT	CC	TT	TT	TT	CC	TT	TT	TT	TT
	AX-94463649	TT	CC	TT	CC	CC	TT	TT	CC	TT	TT	CC	CC	CC	TT	TT	TT	CC	TT	TT	CC	TT	TT	CC	CC	TT	CC	CC	CC	TT	TT	CC	CC	TT	TT	CC	CC	TT	TT	TT	TT	TT	CC	CC	CC	TT	CT	TT	TT
	AX-94463710	TT	TT	TT	TT	TT	TT	TT	TT	TT	TT	TT	TT	TT	TT	TT	TT	TT	TT	TT	TT	TT	GG	TT	TT	TT	TT	TT	TT	TT	TT	TT	TT	TT	TT	TT	TT	TT	TT	TT	TT	TT	TT	TT	TT	GG	TT	TT	TT
	AX-94463736	AG	AA	GG	GG	GG	AG	AG	AA	AG	GG	GG	GG	GG	GG	GG	GG	GG	GG	GG	GG	GG	GG	NA	AG	AG	GG	GG	GG	AG	GG	GG	GG	GG	GG	GG	GG	GG	AG	GG	GG	GG	GG	GG	GG	GG	NA	GG	AG
	AX-94463922	CC	CC	CC	TT	TT	CC	CC	CC	TT	CC	CC	CC	CC	CC	CC	CC	TT	CC	TT	CC	TT	CC	CC	TT	CC	CC	TT	TT	CC	CC	CC	CC	TT	CC	CC	CC	CT	TT	CC	TT	CC	TT	CC	CC	CC	TT	CC	CC
	AX-94463974	GG	GG	GG	GG	GG	GG	GG	GG	GG	GG	AA	GG	GG	GG	GG	GG	GG	AA	AA	GG	GG	GG	GG	GG	GG	GG	GG	GG	AA	AA	GG	AA	GG	GG	GG	GG	GG	GG	GG	GG	GG	GG	GG	GG	GG	GG	GG	AA
	AX-94463979	CC	TT	CC	CC	CC	CC	CC	TT	TT	TT	CC	CC	CC	CC	CC	CC	TT	CC	CC	CC	CC	CC	CC	TT	TT	CC	TT	TT	CC	CC	CC	CC	CC	CC	TT	CC	CC	CC	CC	CC	CC	CC	TT	TT	TT	CC	CC	TT
	AX-94463982	TT	TT	TT	TT	TT	TT	TT	TT	TT	TT	TT	TT	TT	TT	TT	TT	TT	TT	TT	TT	TT	TT	TT	TT	TT	TT	TT	TT	TT	TT	TT	TT	TT	TT	TT	TT	TT	TT	TT	TT	TT	TT	TT	CC	TT	TT	TT	TT
	AX-94463985	AA	GG	AA	AA	AA	AA	AA	AA	AA	AA	AA	AA	AA	AA	GG	AA	AA	AA	AA	AA	AA	AA	AA	AA	AA	AA	AA	AA	AA	AA	AA	AA	AA	AA	AA	AA	AA	AA	AA	AA	AA	AA	AA	GG	GG	AA	AA	AA
	AX-94464098	AA	AA	AA	AA	AA	AA	AA	AA	GG	AA	AA	AA	AA	GG	AA	AA	AA	AA	AA	AA	AA	AA	GG	AA	AA	AA	AA	AA	AA	GG	AA	AG	AA	AA	AA	AA	GG	AA	AA	AA	GG	AA	AA	AA	AA	AA	AA	AA
	AX-94464126	GG	AA	AA	AA	GG	AA	GG	GG	AA	AA	AA	AA	AA	AA	AA	AA	AA	AA	AA	AA	GG	AA	AA	AA	GG	GG	AA	AA	AA	AA	AA	AA	AA	AA	AA	AA	AA	AA	AA	AA	AA	AA	AA	AA	GG	GG	AA	AA
	AX-94464243	TT	TT	TT	TT	TT	TT	TT	CC	TT	TT	TT	CC	TT	TT	TT	TT	TT	TT	TT	TT	TT	TT	TT	TT	TT	TT	TT	TT	TT	TT	TT	TT	TT	TT	TT	TT	TT	TT	TT	CC	TT	TT	TT	TT	TT	CC	TT	TT
	AX-94464266	CC	TC	CC	CC	CC	CC	CC	CC	CC	CC	CC	CC	CC	CC	TC	CC	CC	TC	CC	CC	CC	TC	CC	TC	CC	CC	CC	TC	CC	CC	CC	CC	CC	CC	CC	CC	CT	CC	CC	CC	CC	CC	CC	CC	CC	CC	CC	CC
	AX-94464269	CC	CC	CC	CC	CC	CC	CC	CC	CC	CC	CC	CC	CC	CC	CC	CC	CC	CC	CC	CC	CC	CC	CC	CC	CC	CC	CC	CC	CC	CC	CC	CC	CC	CC	CC	CC	NA	CC	CC	CC	CC	CC	CC	CC	CC	CC	CC	CC
	AX-94464275	CC	CC	CC	CC	CC	CC	CC	CC	CC	TT	CC	CC	CC	CC	TT	CC	CC	CC	CC	CC	CC	CC	CC	CC	CC	CC	CC	CC	CC	CC	CC	CC	CC	TT	CC	CC	TT	CC	CC	CC	TT	CC	CC	CC	CC	CC	CC	CC
	AX-94464277	CC	CC	CC	CC	CC	GG	CC	GG	CC	GG	CC	CC	GG	GG	GG	CC	CC	GG	GG	CC	CC	GG	GG	GG	CC	CC	GG	CC	CC	GG	GG	CG	CC	GG	CC	GG	GG	CC	CC	CC	CC	CC	CC	CC	CC	GG	GG	CC
	AX-94464288	TT	TT	AA	AA	TT	AA	TT	AA	AA	AA	AA	AA	AA	AA	AA	TT	AA	AA	AA	AA	TT	AA	TT	AA	AA	TT	TT	AA	AA	AA	AA	AA	AA	AA	TT	AA	AA	AA	AA	AA	AA	AA	AA	AA	AA	TT	AA	AA
	AX-94464337	GG	CC	GG	GG	CC	GG	GG	GG	GG	GG	GG	GG	GG	GG	GG	GG	GG	GG	GG	GG	GG	GG	GG	GG	GG	GG	GG	GG	GG	CC	GG	GG	GG	GG	CC	GG	GG	CC	GG	GG	GG	GG	GG	GG	GG	GG	GG	GG
	AX-94464345	TC	CC	TT	TT	TT	TC	TC	TT	TT	TT	TC	TT	TT	TT	TT	TT	TT	TT	TT	TT	TT	TT	TT	TT	TC	TT	TT	CC	TT	TT	TT	TT	TT	CC	TT	TT	TT	TC	TT	TT	TT	TT	TT	TT	CC	TT	TT	TC
	AX-94464434	CC	CC	TT	TT	CC	CC	CC	TT	CC	CC	CC	CC	TT	TT	CC	CC	TT	TT	CC	TT	CC	CC	CC	CC	CC	TT	TT	TT	CC	TT	CC	CC	TT	CC	CC	TT	CC	TT	TT	CC	CC	TT	TT	TT	TT	CC	TT	CC
	AX-94464472	GG	GG	GG	GG	GG	GG	GG	GG	GG	GG	GG	GG	GG	GG	GG	GG	GG	GG	GG	GG	CC	CC	GG	GG	CC	GG	GG	GG	GG	GG	GG	GG	GG	CC	GG	GG	CC	GG	GG	GG	CC	GG	GG	GG	GG	CC	GG	GG
	AX-94464499	CG	GG	CG	GG	CG	CG	CG	CG	GG	CG	GG	GG	GG	GG	CG	GG	CG	CG	CG	GG	GG	CG	GG	CG	CG	CG	CG	GG	CG	GG	CG	CG	CG	CC	CG	CG	CG	CG	GG	GG	CG	GG	CG	CG	CG	CG	CC	CG
	AX-94464525	TT	TT	TT	TT	TT	TT	TT	TT	TT	TT	TT	TT	TT	TT	TT	TT	TT	TT	TT	TT	TT	TT	TT	TT	TT	TT	TT	TT	TT	TT	TT	TT	TT	TT	TT	TT	TT	TT	TT	TT	TT	TT	TT	TT	TT	CC	TT	TT
	AX-94464561	AA	AA	CC	CC	CC	AA	AA	AA	CC	AA	AA	AA	CC	AA	CC	CC	CC	CC	CC	AA	CC	AA	AA	CC	AA	AA	CC	CC	CC	AA	CC	AA	AA	CC	CC	CC	CC	CC	CC	AA	CC	CC	AA	AA	AA	AA	AA	CC
	AX-94464571	TT	TT	TT	TT	CC	TT	TT	TT	TT	TT	TT	TT	CC	CC	TT	TT	TT	TT	TT	TT	CC	TT	TT	TT	TT	TC	CC	TT	TT	TT	TT	CT	TT	TT	TT	CC	CC	CC	CC	CC	TT	TT	TT	TT	TT	TT	TT	CC
	AX-94464778	AA	CC	AA	CC	CC	CC	AA	CC	CC	AA	AA	AA	AA	AA	AA	CC	CC	AA	AA	AA	CC	NA	AA	CC	CC	CC	CC	CC	CC	AA	CC	AC	AA	AA	AA	CC	AA	CC	AA	CC	AA	CC	CC	CC	CC	CC	AA	CC
	AX-94464974	AA	AA	AA	GG	AA	AA	AA	AA	GG	GG	GG	GG	GG	GG	GG	GG	AA	GG	GG	GG	AA	GG	AA	AG	GG	GG	GG	GG	GG	GG	GG	GG	AA	GG	GG	GG	GG	GG	GG	GG	GG	GG	GG	GG	AA	GG	GG	GG
	AX-94464979	CC	CC	CC	CC	CC	CC	CC	CC	CC	CC	CC	CC	CC	CC	CC	CC	CC	CC	CC	CC	CC	CC	CC	CC	CC	CC	CC	CC	CC	CC	CC	CC	CC	CC	CC	CC	CC	TT	CC	CC	CC	CC	CC	CC	CC	CC	CC	CC
	AX-94465107	GG	AA	GG	AA	AA	AA	GG	AA	AA	GG	GG	GG	NA	GG	GG	AA	AA	GG	GG	GG	AA	GG	GG	AA	AA	AA	AA	AA	AA	GG	AA	AG	GG	GG	GG	AA	GG	AA	GG	GG	GG	AA	AA	AA	AA	AA	GG	AA
	AX-94465215	TT	TT	CC	TT	TT	TT	TT	TT	TT	TT	TT	TT	TT	TT	TT	TT	TT	CC	TT	TT	TT	TT	TT	TT	TT	TT	TT	TT	TT	TT	TT	NA	TT	TT	CC	TT	TT	TT	TT	TT	TT	TT	CC	CC	TT	TT	TT	TT
	AX-94465240	GG	GG	CC	GG	GG	CC	GG	GG	NA	CC	GG	GG	CC	CC	CC	CC	GG	CC	CC	CC	GG	GG	CC	NA	GG	GG	CC	CC	GG	CC	CC	CG	CC	GG	GG	CC	GG	GG	GG	GG	GG	GG	GG	CC	CC	GG	CC	GG
	AX-94465275	TT	CC	TT	CC	TT	CC	TT	TT	TT	CC	CC	CC	CC	TT	TT	TT	TT	TT	CC	TT	CC	TT	CC	TT	TT	TT	TT	TT	CC	CC	TT	CT	TT	CC	CC	TT	TT	TT	TT	TT	TT	TT	TT	CC	TT	CC	TT	TT
	AX-94465380	TT	GG	GG	TT	TT	TT	TT	TT	GG	TT	GG	GG	GG	TT	GG	GG	TT	TT	TT	GG	TT	TT	TT	GG	TT	GG	GG	GG	TT	TT	GG	GG	TT	TT	TT	GG	TT	TT	GG	TT	GG	TT	GG	TT	GG	TT	TT	GG
	AX-94465615	CC	CC	CC	CC	CC	CC	CC	CC	CC	TT	CC	CC	CC	CC	CC	CC	CC	CC	CC	CC	CC	CC	CC	CC	CC	TT	CC	CC	CC	CC	CC	CC	CC	CC	TT	CC	CC	CC	CC	CC	CC	CC	CC	TT	CC	CC	CC	TT
	AX-94465677	TT	TT	TT	TT	TT	CC	TT	TT	TT	CC	TT	CC	TT	TT	CC	CC	TT	TT	CC	CC	TT	TT	TT	TT	TT	TT	TT	TT	TT	TT	CC	CT	TT	TT	CC	TT	TT	TT	TT	TT	TT	TT	TT	TT	CC	CC	CC	TT
	AX-94465678	GG	GG	GG	NA	GG	AA	GG	AA	GG	AA	AA	AA	GG	AA	GG	GG	GG	AA	GG	AA	GG	AA	AA	GG	GG	GG	GG	GG	GG	GG	GG	AG	AA	AA	GG	GG	GG	GG	GG	AA	GG	GG	GG	GG	AA	AA	AA	GG
	AX-94465686	CC	CC	CC	CC	CC	CC	CC	CC	CC	CC	CC	CC	CC	CC	CC	CC	CC	CC	CC	CC	CC	CC	CC	CC	CC	CC	CC	CC	CC	GG	CC	CC	CC	CC	CC	CC	CC	CC	CC	CC	CC	CC	CC	CC	CC	CC	CC	CC
	AX-94465953	AC	AC	CC	CC	NA	CC	AC	CC	CC	CC	AA	CC	NA	CC	CC	AA	CC	CC	AA	AA	CC	AC	AC	AC	CC	CC	CC	NA	CC	CC	AA	AC	CC	AC	AC	CC	AC	CC	NA	CC	AC	CC	CC	AC	AA	CC	CC	AC
	AX-94466147	TT	TT	TT	TT	TT	TT	TT	TT	TT	TT	TT	CC	CC	TT	TT	TT	CC	TT	CC	TT	CC	CC	CC	CC	TT	TT	TT	TT	TT	TT	TT	TT	TT	TT	TT	TT	TT	CC	CC	TT	TT	TT	TT	CC	CC	TT	TT	TT
	AX-94466184	CC	CC	CC	CC	CC	CC	CC	CC	CC	CC	CC	CC	CC	CC	CC	CC	CC	CC	CC	CC	CC	CC	CC	CC	CC	CC	CC	CC	CC	CC	CC	CC	CC	CC	CC	CC	CC	TT	CC	CC	CC	CC	CC	CC	CC	CC	CC	CC
	AX-94466262	GG	GG	GG	GG	GG	TT	GG	GG	GG	GG	GG	GG	GG	GG	GG	GG	GG	GG	GG	GG	GG	GG	GG	GG	GG	GG	GG	GG	GG	GG	GG	GG	GG	GG	GG	GG	TT	GG	GG	GG	TT	TT	TT	GG	GG	GG	GG	GG
	AX-94466267	AA	AA	AA	AA	AA	AA	AA	AA	AA	AA	AA	AA	AA	AA	AA	AA	AA	AA	AA	AA	CC	AA	AA	AA	AA	AA	AA	AA	AA	AA	AA	AA	AA	AA	AA	AA	AA	AA	AA	AA	AA	AA	AA	CC	CC	AA	AA	AA
	AX-94466303	CC	CC	CC	CC	TT	NA	CC	CC	CC	CC	CC	CC	CC	CC	CC	CC	TT	CC	CC	CC	CC	CC	CC	CC	CC	CC	CC	CC	CC	CC	CC	CC	CC	TT	CC	CC	CC	CC	CC	CC	CC	CC	CC	CC	TT	CC	CC	CC
	AX-94466308	CC	CC	CC	CC	TC	CC	CC	CC	CC	CC	CC	CC	CC	CC	CC	CC	CC	CC	CC	CC	CC	CC	TC	CC	CC	CC	CC	CC	CC	CC	CC	CC	CC	CC	CC	CC	CC	CC	CC	CC	CC	TC	CC	CC	CC	CC	CC	CC
	AX-94466509	TT	TT	TT	TT	TT	TT	TT	TT	TT	TT	TT	TT	TT	TT	TT	TT	TT	TT	TT	TT	TT	TT	TT	TT	TT	TT	TT	TT	TT	TT	TT	TT	TT	TT	TT	TT	CC	TT	TT	TT	CC	TT	TT	TT	TT	TT	TT	TT
	AX-94466511	GG	GG	AA	GG	GG	GG	GG	GG	GG	AA	AA	AA	AA	GG	GG	GG	GG	AG	GG	GG	GG	GG	GG	GG	GG	GG	GG	GG	AA	GG	GG	AA	AA	GG	GG	GG	AA	GG	GG	AA	GG	GG	GG	GG	GG	GG	GG	AA
	AX-94466583	TT	TT	TT	TT	TT	TT	TT	CC	TT	TT	TC	TT	TT	TT	TT	TT	TT	TT	TT	TT	TT	TT	TT	TT	TT	TT	TT	NA	TT	TT	TT	TT	TT	TT	CC	TT	TT	TT	TT	TT	TT	TT	CC	TT	CC	CC	TT	TT
	AX-94466684	CC	TT	CC	CC	CC	CC	CC	CC	CC	CC	CC	CC	CC	CC	CC	CC	CC	CC	CC	CC	CC	TT	CC	CC	CC	CC	CC	CC	CC	CC	CC	CC	CC	CC	CC	CC	CC	CC	TT	CC	CC	CC	CC	CC	CC	CC	CC	CC
	AX-94466796	CC	TT	CC	CC	CC	CC	CC	CC	CC	CC	CC	CC	CC	CC	CC	CC	CC	CC	CC	CC	CC	TT	CC	CC	CC	CC	CC	CC	CC	CC	CC	CC	CC	CC	CC	CC	CC	CC	TT	CC	CC	CC	CC	CC	CC	CC	CC	CC
	AX-94467022	TT	CC	TT	CC	CC	CC	TT	CC	CC	TT	TT	TT	TT	TT	TT	CC	CC	TT	TT	TT	CC	TT	TT	CC	CC	CC	CC	CC	CC	TT	CC	CT	TT	TT	TT	CC	TT	CC	TT	CC	TT	CC	CC	CC	CC	CC	TT	CC
	AX-94467062	CC	TT	CC	CC	CC	TT	CC	CC	CC	CC	CC	CC	CC	CC	CC	CC	CC	CC	CC	CC	TT	CC	CC	CC	CC	CC	CC	CC	CC	CC	CC	CC	CC	CC	CC	CC	CC	CC	TT	CC	TT	CC	CC	TT	CC	CC	CC	TT
	AX-94467164	GG	AA	GG	GG	GG	AA	GG	GG	GG	GG	GG	GG	AA	GG	GG	GG	GG	GG	GG	GG	AA	GG	GG	GG	NA	GG	GG	GG	GG	GG	GG	NA	GG	AA	GG	GG	GG	GG	AA	GG	GG	GG	GG	GG	GG	AA	GG	AA
	AX-94467178	CC	CC	CC	CC	CC	TT	CC	CC	TC	CC	CC	TC	TC	CC	CC	CC	TC	CC	CC	NA	CC	TC	CC	NA	CC	TC	TC	CC	TC	TT	CC	NA	CC	CC	CC	TC	CC	TC	TT	CC	TC	CC	CC	TC	CC	NA	TC	CC
	AX-94467530	GG	GG	TT	GG	GG	GG	GG	GG	GG	TT	GG	GG	GG	GG	TT	GG	GG	TT	GG	GG	GG	GG	GG	GG	GG	GG	GG	GG	TT	GG	GG	GG	GG	GG	GG	GG	GG	GG	TT	GG	GG	GG	GG	GG	TT	GG	GG	GG
	AX-94467667	GG	CC	GG	GG	GG	GG	GG	GG	GG	GG	GG	GG	GG	GG	GG	GG	GG	GG	GG	GG	GG	GG	GG	GG	GG	GG	GG	GG	GG	GG	GG	GG	GG	GG	GG	GG	GG	GG	GG	GG	GG	GG	GG	GG	GG	GG	GG	GG
	AX-94467676	CC	CC	CC	CC	CC	CC	CC	CC	CC	CC	CC	CC	CC	CC	CC	CC	CC	CC	CC	CC	CC	CC	NA	CC	CC	CC	CC	CC	CC	CC	CC	CC	CC	CC	CC	CC	CC	CC	CC	CC	CC	CC	CC	CC	CC	CC	CC	CC
	AX-94467701	GG	AA	GG	GG	GG	AA	GG	AA	GG	GG	GG	GG	GG	GG	GG	AG	GG	GG	GG	GG	AA	AA	GG	GG	GG	AA	GG	GG	GG	GG	GG	GG	GG	GG	AA	GG	AA	AA	AA	GG	AA	GG	AA	GG	GG	AA	GG	AA
	AX-94467726	AA	AA	GG	AA	GG	AA	AA	AA	GG	AA	GG	AA	GG	GG	AA	AA	AA	GG	AA	AA	GG	AA	AA	AA	AA	GG	GG	AA	GG	GG	AA	AG	GG	GG	AA	GG	GG	GG	GG	GG	GG	AA	AA	AA	AA	AA	AA	GG
	AX-94467745	TT	TT	CC	TT	TT	TT	TT	CC	TT	CC	TT	TT	CC	CC	CC	CC	TT	TT	CC	CC	TT	TT	TT	TT	TT	TT	TT	TT	TT	CC	TT	TT	TT	TT	CC	TT	CC	TT	TT	TT	CC	TT	TT	TT	TT	CC	CC	TT
	AX-94467784	TT	CC	CC	CC	TT	TT	TT	TT	TT	TT	TT	TT	TT	TT	TT	TT	CC	CC	CC	CC	TT	CC	TT	CC	TT	NA	TT	CC	TT	CC	TT	TT	TT	TT	TT	NA	TT	CC	TT	TT	TT	CC	CC	CC	CC	CC	CC	TT
	AX-94467920	CC	CC	CC	CC	CC	CC	CC	CC	CC	CC	CC	CC	CC	CC	CC	CC	CC	CC	CC	CC	CC	CC	CC	CC	CC	CC	CC	CC	CC	CC	CC	CC	CC	CC	CC	CC	CC	CC	CC	CC	CC	CC	CC	CC	CC	CC	CC	CC
	AX-94468133	GG	GG	GG	GG	GG	GG	GG	GG	GG	GG	GG	GG	GG	GG	GG	GG	GG	GG	GG	GG	GG	TT	GG	TT	GG	GG	GG	GG	GG	GG	GG	GG	GG	GG	GG	GG	GG	TT	GG	GG	GG	GG	GG	GG	TT	GG	GG	GG
	AX-94468169	CC	CC	CC	CC	CC	CC	CC	CC	CC	CC	CC	CC	CC	CC	CC	CC	CC	CC	CC	CC	CC	CC	CC	CC	CC	CC	CC	CC	CC	CC	CC	CC	CC	CC	CC	CC	CC	CC	TT	CC	CC	CC	CC	CC	CC	CC	CC	CC
	AX-94468261	GG	CC	GG	GG	GG	GG	GG	CC	GG	GG	GG	GG	GG	GG	GG	GG	GG	GG	GG	GG	CC	GG	GG	GG	GG	GG	GG	GG	CC	GG	GG	GG	CC	GG	GG	GG	GG	GG	GG	GG	GG	GG	GG	CC	GG	GG	GG	GG
	AX-94468463	GG	GG	GG	GG	GG	GG	GG	GG	AA	GG	GG	GG	GG	GG	GG	GG	GG	GG	GG	GG	GG	GG	GG	GG	GG	GG	AA	GG	GG	GG	GG	GG	GG	GG	GG	GG	GG	GG	GG	AA	GG	GG	GG	GG	GG	AG	GG	AA
	AX-94468489	CC	AA	CC	CC	CC	CC	CC	AA	CC	CC	CC	CC	CC	CC	CC	CC	CC	CC	CC	CC	CC	AA	CC	AA	CC	CC	CC	AA	CC	CC	CC	AC	CC	CC	CC	CC	CC	CC	CC	AA	AA	CC	CC	CC	CC	CC	CC	AA
	AX-94468868	AA	GG	AA	AA	AA	GG	AA	AA	AA	AA	GG	GG	GG	GG	AA	AA	AA	GG	AA	GG	GG	GG	AA	AA	GG	AA	AA	GG	GG	AA	AA	AG	AA	GG	AA	AA	GG	AA	GG	GG	GG	AA	AA	GG	GG	GG	AA	AA
	AX-94469017	GG	GG	AA	AA	AA	AA	GG	AA	AA	AA	AA	AA	AA	AA	AA	AA	AA	AA	AA	AA	AA	AA	AA	AA	AA	AA	AA	AA	AA	AA	AA	AA	AA	AA	AA	AA	AA	AA	AA	AA	AA	AA	AA	GG	AA	AA	AA	AA
	AX-94469149	CC	CC	GG	CC	CC	CC	CC	CC	CC	CC	CC	GG	GG	CC	GG	GG	CC	CC	GG	GG	CC	CC	CC	CC	GG	CC	CC	CC	CC	CC	CC	GG	CC	CC	CC	CC	CC	CC	CC	CC	CC	CC	GG	GG	GG	CC	CC	CC
	AX-94469326	AA	AA	GG	GG	GG	GG	AA	GG	AA	AA	GG	GG	GG	GG	AA	GG	GG	GG	GG	GG	AA	AA	GG	GG	GG	GG	GG	AA	AA	AA	GG	GG	GG	AA	GG	GG	GG	GG	GG	GG	GG	GG	AA	GG	GG	GG	GG	GG
	AX-94469500	TT	TT	TT	TT	TT	CC	TT	TT	TT	CC	CC	TT	TT	TT	CC	TT	CC	CC	TT	TT	TT	CC	CC	CC	TT	CC	TT	CC	CC	CC	TT	CT	TT	TT	TT	CC	CC	CC	TT	CC	TT	CC	CC	CC	CC	TT	CC	CC
	AX-94469539	TT	CC	TT	TT	TT	TT	TT	TT	TT	TT	TT	TT	TT	TT	TT	TT	TT	TT	TT	TT	TT	TT	TT	TT	TT	TT	TT	TT	TT	TT	TT	TT	TT	TT	TT	TT	TT	CC	TT	TT	TT	TT	TT	TT	TT	TT	TT	TT
	AX-94469723	TT	CC	TT	TT	TT	TT	TT	TT	TT	CC	TT	TT	TT	TT	CC	TT	TT	TT	TT	TT	TT	TT	TT	CC	TT	TT	TT	TT	TT	TT	TT	TT	CC	TT	TT	TT	TT	TT	TT	TT	TT	TT	TT	TT	TT	TT	CC	CC
	AX-94469846	AA	GG	GG	AA	AA	AA	AA	AA	AA	GG	GG	GG	GG	GG	GG	GG	AA	GG	AA	GG	AA	GG	AA	GG	GG	GG	AA	AA	AA	GG	GG	GG	AA	GG	AA	AA	AA	AA	AA	AA	AA	AA	AA	GG	AA	AA	GG	AA
	AX-94469901	AA	GG	AA	AA	AA	AA	AA	AA	AA	AA	AA	AA	AA	AA	AA	AA	AA	AA	AA	AA	GG	GG	AA	AA	AA	AA	AA	AA	AA	AA	AA	AA	AA	AA	AA	AA	AA	AA	AA	AA	AA	AA	AA	GG	GG	AA	AA	AA
	AX-94469933	TC	TT	TT	TT	TC	TT	TC	TT	CC	TT	TT	TT	TT	TT	TT	TT	TT	TT	TT	TT	TT	TT	TT	CC	TT	NA	CC	TT	TC	TT	TT	TT	TT	TT	TT	TT	TT	TT	TT	TT	TT	TT	TC	TT	TT	CC	TT	TT
	AX-94469958	TT	TT	CC	TT	TT	TT	TT	TT	CC	TT	TT	CC	CC	CC	TT	CC	TT	CC	CC	CC	TT	TT	TT	TT	TT	TT	CC	TT	TT	TT	TT	CT	CC	TT	TT	TT	TT	TT	TT	TT	CC	TT	TT	CC	TT	TT	TT	TT
	AX-94470009	GG	GG	TT	TT	TT	GG	GG	GG	GG	GG	GG	GG	GG	GG	GG	TT	TT	GG	GG	GG	TT	GG	GG	TT	TT	TT	TT	TT	GG	GG	TT	TT	TT	GG	GG	TT	GG	TT	GG	GG	GG	TT	TT	GG	GG	GG	GG	TT
	AX-94470163	GG	GG	AA	GG	GG	GG	GG	AA	GG	GG	AA	GG	AA	AA	GG	AA	GG	GG	GG	AA	GG	GG	GG	GG	GG	AA	GG	AA	GG	GG	AA	GG	AA	GG	GG	GG	GG	GG	GG	GG	GG	GG	AA	GG	GG	AG	AA	GG
	AX-94470240	CC	CC	CC	CC	CC	CC	CC	CC	CC	CC	CC	CC	CC	CC	CC	CC	CC	CC	CC	CC	CC	CC	CC	CC	CC	CC	CC	CC	TT	CC	CC	CC	CC	CC	CC	CC	TT	CC	CC	CC	TT	CC	CC	CC	CC	CC	CC	CC
	AX-94470319	GG	GG	AA	GG	GG	AA	GG	AA	AA	AA	AA	AA	AA	AA	AA	AA	GG	AA	AA	AA	GG	GG	AA	AA	GG	AA	AA	GG	GG	AA	GG	AA	AA	GG	GG	AA	GG	AA	GG	AA	GG	GG	AA	GG	AA	GG	AA	AA
	AX-94470359	AA	GG	AA	AA	AA	AA	AA	AA	AA	AA	AA	AA	AA	AA	AA	AA	AA	AA	AA	AA	AA	AA	AA	AA	AA	AA	AA	AA	AA	AA	AA	AA	AA	AA	AA	AA	AA	AA	NA	AA	AA	AA	AA	AA	AA	AA	AA	AA
	AX-94470386	GG	GG	GG	GG	GG	GG	GG	AA	GG	AA	GG	GG	AA	GG	AA	AA	GG	AA	AA	GG	AA	AA	AA	AA	GG	GG	GG	AA	GG	AA	AA	AG	GG	GG	GG	AA	AA	AA	AA	GG	AA	GG	GG	GG	GG	AA	AA	GG
	AX-94470432	AA	AA	GG	GG	GG	GG	AA	GG	AA	AA	GG	GG	GG	GG	AA	GG	GG	GG	GG	GG	AA	AA	GG	GG	GG	GG	GG	AA	AA	AA	GG	GG	GG	AA	GG	GG	GG	GG	GG	GG	GG	GG	AA	GG	GG	GG	GG	GG
	AX-94470457	AA	AA	AA	AA	AA	AA	AA	AA	AA	AA	AA	AA	AA	AA	AA	AA	AA	AA	AA	AA	AA	AC	AA	NA	AA	AA	AA	AA	AA	AA	AA	AA	AA	AA	AA	AA	AA	AA	AA	AA	AA	AA	AA	AA	AA	AA	AA	CC
	AX-94470548	CC	CC	CC	CC	CC	CC	CC	CC	CC	CC	CC	CC	CC	CC	CC	CC	CC	CC	CC	CC	CC	CC	CC	CC	CC	CC	CC	CC	CC	CC	CC	CC	CC	CC	CC	CC	CC	CC	CC	CC	CC	CC	CC	CC	CC	CC	CC	CC
	AX-94470642	CC	CC	CC	CC	CC	CC	CC	CC	CC	CC	CC	CC	CC	CC	CC	CC	CC	CC	CC	CC	CC	CC	CC	CC	CC	CC	CC	CC	CC	CC	CC	CC	CC	CC	CC	CC	CC	CC	CC	CC	CC	CC	CC	CC	CC	CC	CC	CC
	AX-94470692	GG	CC	CC	GG	GG	GG	GG	CC	CG	CC	NA	CC	CC	CC	CC	CC	CC	CC	CC	CG	CC	CC	CC	CC	CC	GG	GG	CC	CG	CC	CC	NA	CC	CC	CG	GG	CC	CC	CC	CC	CC	GG	CC	CG	CC	CC	CC	CC
	AX-94470714	TT	TT	TT	TT	TT	TT	TT	TT	TT	TT	TT	CC	CC	TT	TT	TT	TT	TT	CC	CC	TT	TT	TT	TT	CC	TT	TT	TT	TT	TT	TT	TT	TT	TT	TT	TT	TT	TT	TT	CC	TT	TT	TT	CC	TT	CC	TT	TT
	AX-94470747	CC	GG	CC	CC	CC	CG	CC	CC	CC	CC	CC	CC	CC	CG	CC	CC	CC	CC	CC	CC	CC	CC	CC	CC	CC	CC	CC	CC	CC	CC	CC	CC	CG	CG	CC	CC	CC	CC	CC	CC	CC	CC	CC	CC	CC	CG	CC	CC
	AX-94470779	CC	CC	CC	CC	CC	CC	CC	TT	CC	CC	CC	CC	CC	CC	CC	CC	CC	CC	CC	CC	CC	CC	NA	CC	CC	CC	CC	CC	CC	CC	CC	CC	CC	CC	CC	CC	CC	CC	CC	CC	CC	CC	CC	TT	CC	TT	CC	CC
	AX-94470833	TT	TT	TT	TT	TT	CC	TT	TT	TT	TT	TT	TT	TT	TT	TT	TT	TT	TT	TT	TT	TT	TT	TT	TT	TT	TT	TT	TT	TT	TT	TT	TT	TT	TT	TT	TT	TT	TT	TT	TT	TT	CC	TT	TT	TT	TT	TT	TT
	AX-94470837	CC	TT	TT	CC	CC	TT	CC	CC	TT	TT	TT	TT	TT	TT	TT	TT	TT	TT	TT	TT	CC	TT	TT	TT	CC	TT	TT	TT	TT	TT	TT	TT	TT	CC	CC	TT	TT	TT	CC	TT	TT	TT	TT	TT	TT	CC	TT	CC
	AX-94470927	AA	GG	AA	AA	AA	AA	AA	AA	AA	AA	AA	AA	AA	AA	AA	AA	AA	GG	AA	AA	AA	GG	AA	AG	AA	AA	AA	GG	AA	AA	AA	AA	AA	AA	AA	AA	AA	AA	AA	AA	AA	AA	AA	AA	AA	AA	AA	AA
	AX-94471091	AA	AA	AC	CC	AA	AA	AA	AC	AA	AC	AC	AA	AC	AC	AC	AC	AA	AC	AC	AC	AA	AA	AC	AA	AA	AA	AA	AA	AA	AC	AA	AC	AC	AC	AA	AC	NA	AA	CC	AA	AA	CC	AC	AA	AA	AA	AC	CC
	AX-94471357	CC	CC	GG	CC	CC	GG	CC	CC	CC	CC	CC	GG	CC	CC	CC	GG	CC	GG	CC	CC	CC	CC	CC	CC	CC	GG	GG	CC	GG	CC	CC	NA	CC	CC	CC	GG	CC	CC	CC	GG	CC	CC	CC	CC	CC	CC	CC	CC
	AX-94471498	AA	AA	AA	AA	AA	AA	AA	AA	AA	AA	AA	AA	AA	AA	AA	AA	AA	AA	AA	AA	AA	AA	AA	AA	AA	AA	AA	AA	GG	GG	AA	AA	AA	AA	AA	AA	AA	AA	AA	AA	AA	AA	AA	AA	AA	AA	AA	AA
	AX-94471592	GG	AA	GG	GG	GG	GG	GG	GG	GG	GG	GG	GG	GG	GG	GG	GG	GG	GG	GG	GG	GG	GG	GG	GG	GG	GG	GG	GG	AA	GG	GG	GG	GG	GG	GG	GG	GG	GG	GG	GG	GG	GG	GG	GG	GG	GG	GG	GG
	AX-94471685	CC	TT	CC	CC	CC	CC	CC	CC	CC	CC	CC	CC	CC	TT	CC	CC	CC	CC	CC	CC	CC	CC	CC	CC	TT	NA	CC	CC	CC	CC	CC	NA	CC	TT	CC	CC	CC	CC	TT	CC	CC	CC	CC	CC	CC	CC	CC	TT
	AX-94471706	CC	TT	TT	TT	TT	TT	CC	TT	TT	TT	TT	TT	TT	TT	CC	TT	TT	TT	TT	TT	TT	TT	TT	TT	NA	TT	TT	TT	TT	CC	CC	NA	TT	TT	TT	CC	TT	TT	TT	TT	TT	TT	CC	TT	TT	CT	CC	CC
	AX-94471850	TT	TT	TT	TT	TT	TT	CC	TT	CC	TT	TT	TT	TT	CC	TT	TT	TT	TT	TT	TT	TT	TT	CC	TT	TT	TT	CC	TT	CC	TT	TT	TT	TT	TT	TT	TT	TT	TT	TT	TT	TT	TT	TT	TT	TT	TT	TT	TT
	AX-94471898	AA	AA	NA	AA	AA	AA	AA	AA	AA	AA	AA	AA	AA	AA	AA	AA	AA	AA	AA	AA	AA	AA	AA	AA	AA	AA	AA	AA	AA	AA	AA	AA	AA	AA	AA	AA	AA	AA	AA	AA	AA	AA	AA	AA	AA	AA	AA	AA
	AX-94471903	CC	CC	CC	CC	CC	CC	CC	TT	CC	TT	TT	CC	CC	TT	CC	TT	TT	CC	CC	CC	CC	CC	CC	CC	CC	CC	CC	CC	TT	TT	CC	CC	CC	CC	CC	CC	TT	CC	CC	CC	CC	CC	CC	CC	CC	CC	TT	TT
	AX-94471999	GG	GG	GG	GG	CC	GG	GG	GG	CC	GG	GG	GG	GG	GG	GG	GG	GG	GG	GG	GG	GG	GG	GG	GG	GG	GG	GG	GG	GG	GG	GG	GG	GG	GG	GG	GG	GG	GG	GG	CC	CC	CC	GG	CC	GG	GG	GG	GG
	AX-94472012	CC	TT	TT	CC	CC	TT	CC	TT	TT	TT	TT	TT	TT	TT	CC	TT	TT	TT	TT	TT	CC	CC	CC	TT	CC	TT	TT	TT	CC	TT	TT	TT	CC	TT	TT	TT	TT	CC	TT	TT	TT	CC	TT	CC	CC	TT	TT	CC
	AX-94472137	CC	CC	TT	TT	CC	CC	CC	CC	CC	CC	CC	CC	CC	TT	TT	TT	TT	CC	CC	TT	CC	CC	CC	CC	CC	CC	CC	CC	CC	CC	CC	CT	CC	CC	TT	CC	CC	CC	CC	CC	CC	TT	TT	CC	CC	CC	TT	CC
	AX-94472219	CC	GG	GG	CC	CC	GG	CC	GG	GG	GG	CC	CC	GG	CC	GG	GG	CC	CC	GG	CC	GG	GG	GG	CC	CC	GG	CC	CC	GG	CC	GG	GG	GG	CC	CC	CC	CC	CC	CC	CC	CC	CC	GG	GG	CC	GG	CC	CC
	AX-94472288	CC	CC	TT	CC	CC	CC	CC	CC	CC	CC	TT	CC	NA	CC	CC	TT	CC	CC	TT	TT	CC	CC	CC	TT	TT	TT	CC	CC	CC	CC	TT	NA	CC	CC	CC	CC	CC	TT	CC	CC	TT	CC	CC	TT	CC	CC	CC	CC
	AX-94472299	GG	GG	GG	GG	GG	GG	GG	GG	GG	GG	TT	GG	GG	GG	GG	GG	GG	TT	GG	GG	TT	GG	GG	GG	TT	GG	GG	GG	GG	GG	GG	GG	GG	GG	GG	GG	GG	GG	GG	GG	GG	GG	GG	TT	GG	GG	GG	GG
	AX-94472422	AA	AA	AA	AA	NA	AA	AA	AA	CC	AA	AA	AA	AA	CC	AA	AA	AA	AA	AA	AA	AA	AA	CC	AA	AA	AA	AA	AA	AA	CC	AA	AC	AA	AA	AA	AA	CC	AA	AA	AA	CC	AA	AA	AA	AA	AA	AA	AA
	AX-94472448	CC	TT	TT	TT	TT	TT	CC	TT	TT	TT	TT	TT	TT	TT	TT	TT	TT	TT	TT	TT	TT	CC	TT	CC	TT	TT	TT	TT	TT	TT	TT	TT	TT	CC	TT	CC	CC	TT	CC	TT	CC	TT	TT	CC	CC	TT	TT	CC
	AX-94472538	TT	GG	TT	GG	GG	TT	TT	TT	TT	TT	TG	GG	GG	GG	TT	GG	GG	TT	TT	GG	GG	GG	GG	TT	TT	TT	GG	TT	TT	TT	TT	GT	TT	GG	GG	TT	TT	GG	GG	GG	TT	GG	GG	GG	GG	GG	TT	TT
	AX-94472570	GG	CC	CC	GG	GG	GG	GG	CC	CC	CC	CC	CC	CC	CC	CC	CC	GG	CC	CC	CC	GG	CC	GG	CC	GG	GG	GG	GG	CC	GG	GG	CG	CC	CC	GG	CC	CC	CC	CC	GG	CC	GG	CC	GG	CC	GG	CC	GG
	AX-94472664	GG	AA	NA	GG	GG	AA	GG	GG	GG	GG	AA	AA	AA	AA	GG	GG	GG	AA	GG	AA	AA	AA	GG	AA	AA	GG	GG	AA	AA	GG	GG	AG	GG	AA	GG	GG	AA	GG	AA	AA	AA	GG	GG	AA	GG	AA	GG	GG
	AX-94472861	GG	AA	AA	GG	GG	GG	GG	GG	GG	AA	GG	GG	AA	AA	AA	AA	GG	GG	GG	GG	GG	AA	GG	GG	GG	GG	GG	GG	GG	GG	GG	GG	GG	GG	AA	GG	GG	GG	GG	GG	GG	GG	GG	GG	AA	GG	AA	GG
	AX-94472923	CC	CC	CC	CC	CC	CC	CC	CC	CC	CC	CC	CC	CC	CC	CC	CC	CC	CC	CC	CC	CC	CC	CC	CC	CC	CC	CC	CC	CC	CC	CC	CC	CC	CC	CC	CC	CC	CC	CC	CC	CC	CC	CC	CC	TT	CC	CC	CC
	AX-94472971	CC	CC	TT	CC	CC	CC	CC	CC	CC	CC	TC	TC	TC	TC	CC	TC	CC	TC	TC	TC	CC	TC	CC	TC	CC	CC	CC	CC	CC	CC	CC	CC	TC	CC	CC	CC	CC	CC	CC	CC	TC	CC	TC	CC	CC	CC	CC	CC
	AX-94473297	AA	AG	AA	AA	AA	AA	AA	AA	AA	AA	AA	AA	AA	AA	AA	AA	AA	AA	AA	AA	AA	AG	AA	AA	AA	AA	AA	AA	AA	AA	AA	AA	AA	AA	AA	AA	AA	AA	AA	AA	AA	AA	AA	AG	AA	AA	AA	AA
	AX-94473431	CC	CC	CC	CC	CC	TT	CC	CC	CC	CC	CC	CC	CC	CC	CC	CC	CC	CC	CC	CC	CC	CC	CC	CC	CC	CC	CC	TT	CC	CC	CC	CC	CC	CC	CC	CC	TT	CC	CC	TT	CC	CC	TT	CC	TT	CC	CC	CC
	AX-94473552	TT	TT	TT	TT	TT	TT	TT	TT	TT	TT	TT	TT	TT	TT	TT	TT	TT	TT	TT	TT	TT	CC	TT	CC	TT	TT	TT	TT	TT	TT	TT	TT	TT	TT	TT	TT	TT	CC	TT	TT	TT	TT	TT	TT	CC	TT	TT	TT
	AX-94473562	AA	AA	GG	AA	AA	AA	AA	AA	AA	GG	AA	AA	AA	GG	AA	AA	AA	AA	AA	GG	AA	AA	AA	AG	AA	AA	AA	AA	AA	AA	AA	GG	AG	AA	AA	AA	AA	AA	AA	AA	AA	AA	AA	AA	AA	AA	AA	AA
	AX-94473576	CC	AA	CC	CC	CC	CC	CC	CC	CC	CC	CC	CC	CC	CC	CC	CC	CC	CC	CC	AA	CC	CC	CC	CC	AA	CC	CC	CC	CC	CC	AA	AA	CC	AA	CC	AA	CC	CC	CC	CC	CC	CC	AA	CC	CC	CC	AA	CC
	AX-94473626	GG	GG	GG	GG	GG	GG	GG	GG	GG	GG	GG	GG	GG	GG	GG	GG	GG	GG	GG	GG	GG	GG	GG	GG	GG	GG	GG	GG	CC	GG	GG	GG	GG	GG	GG	GG	GG	GG	GG	GG	GG	GG	GG	GG	GG	GG	GG	GG
	AX-94473633	CC	CC	CC	TT	TT	CC	CC	TT	CC	CC	CC	TT	TT	TT	TT	TT	CC	CC	TT	CC	CC	CC	CC	TT	CC	TT	CC	TC	CC	CC	CC	CT	TT	TT	CC	CC	TT	CC	TT	TT	CC	TT	CC	TT	CC	CC	CC	CC
	AX-94473636	AA	AA	AA	AA	AA	AG	AA	AG	AA	AA	AA	AA	AA	AA	AA	AA	AA	AG	AA	AA	AA	AA	AA	AA	AA	AA	AA	AA	GG	AA	AA	AA	AA	AA	AA	AA	AA	AA	AA	AA	AA	AA	AA	AA	AA	AA	AA	AA
	AX-94473733	CC	CC	CC	CC	CC	CC	CC	CC	CC	CC	CC	CC	CC	CC	CC	CC	CC	CC	CC	CC	GG	CC	CC	CC	CC	CC	CC	CC	CC	CC	CC	CC	CC	CC	CC	CC	GG	GG	CC	GG	GG	CC	CC	CC	GG	CC	CC	CC
	AX-94473749	TT	CC	TT	TT	TT	TT	TT	TT	TT	TT	TT	TT	TT	TT	TT	TT	TT	TT	TT	TT	TT	TT	TT	TT	TT	TT	TT	TT	TT	CC	TT	TT	TT	TT	TT	TT	TT	TT	TT	TT	TT	TT	TT	TT	TT	TT	TT	TT
	AX-94473908	GG	AA	AA	GG	AA	AA	GG	AA	AA	AA	AA	AA	AA	AA	AA	AA	GG	AA	AA	AA	AA	AA	AA	AA	AA	AA	AA	AA	GG	AA	GG	AG	AA	AA	AA	AA	GG	AA	GG	AA	GG	GG	AA	GG	AA	AA	AA	AA
	AX-94473981	CC	CC	CC	CC	CC	GG	CC	CC	GG	GG	GG	GG	CC	GG	GG	GG	CC	GG	GG	GG	CC	GG	CC	GG	GG	CC	GG	CC	GG	GG	CC	GG	CC	GG	CC	CC	CC	CC	CC	CC	CC	CC	CC	CC	GG	GG	GG	CC
	AX-94474000	TT	TT	TT	TT	TT	TT	TT	TT	TT	TT	TT	TT	TT	TT	TT	TT	TT	TT	TT	TT	CC	CC	TT	CC	TT	TT	TT	TT	TT	CC	TT	TT	TT	TT	CC	TT	TT	TT	CC	TT	TT	TT	TT	CC	CC	TT	TT	TT
	AX-94474044	GG	GG	GG	GG	GG	CC	GG	GG	CC	CC	GG	GG	GG	CC	GG	GG	GG	GG	GG	GG	GG	GG	GG	CC	CC	GG	GG	GG	GG	GG	GG	GG	GG	GG	GG	GG	GG	GG	GG	GG	GG	GG	GG	GG	GG	GG	GG	GG
	AX-94474153	TT	CC	TT	TT	TT	CC	TT	TT	TT	CC	TC	TT	TT	TT	TT	CC	TT	TT	TC	TT	TT	CC	TT	TT	TT	TT	TT	TT	TT	CC	TT	NA	TT	TT	TT	TT	TT	TT	TT	TT	CC	TT	TT	TT	TT	TT	TT	TT
	AX-94474207	CC	CC	CC	TC	CC	TC	CC	CC	TC	CC	CC	CC	CC	CC	CC	CC	CC	CC	CC	CC	TC	CC	TC	CC	TC	TC	TC	CC	CC	CC	CC	CC	CC	CC	TC	CC	CC	CC	CC	CC	CC	TC	CC	CC	CC	CC	CC	CC
	AX-94474346	TT	TT	TT	TT	TT	TT	TT	TT	TT	TT	TT	TT	TT	TT	TT	TT	TT	TT	TT	GG	TT	TT	TT	TT	GG	TT	TT	TT	TT	TT	GG	GG	TT	TT	TT	GG	TT	TT	TT	TT	TT	TT	GG	TT	TT	TT	GG	TT
	AX-94474537	CC	CC	CC	CC	TT	TT	CC	CC	CC	TT	CC	CC	CC	TT	CC	TT	TT	CC	CC	CC	TC	CC	CC	CC	CC	TT	CC	CC	CC	CC	CC	CC	CC	CC	CC	TT	TT	TT	CT	TT	CC	CC	CC	CC	TC	CC	TT	TT
	AX-94474621	CC	CC	CC	CC	AA	AA	CC	CC	CC	CC	AA	CC	CC	CC	CC	CC	CC	CC	CC	CC	AA	CC	CC	AA	CC	CC	CC	CC	AA	CC	CC	CC	CC	CC	CC	CC	CC	CC	CC	CC	CC	CC	CC	CC	CC	CC	CC	CC
	AX-94474658	GG	GG	GG	GG	GG	GG	GG	GG	GG	GG	GG	GG	GG	GG	GG	GG	GG	GG	GG	GG	GG	AA	GG	GG	GG	GG	GG	GG	GG	GG	GG	GG	GG	GG	GG	GG	GG	GG	GG	GG	GG	GG	GG	GG	AA	GG	GG	GG
	AX-94474747	GG	AA	AA	GG	GG	GG	GG	GG	GG	AA	AA	AA	AA	AA	GG	AA	GG	GG	AA	AA	AA	GG	GG	GG	GG	AA	GG	GG	GG	GG	GG	AG	GG	AA	AA	AA	GG	AA	AA	GG	GG	GG	AA	GG	GG	GG	AA	GG
	AX-94474770	AA	GG	AA	AA	AA	GG	AA	GG	GG	GG	GG	GG	GG	GG	GG	GG	GG	GG	GG	AA	AA	GG	AA	GG	GG	GG	AA	GG	GG	GG	GG	GG	NA	GG	GG	GG	AA	AA	AA	GG	AA	AA	GG	AA	GG	AA	GG	GG
	AX-94474812	AA	AA	AA	AA	AA	AA	AA	AA	AA	AA	AA	AA	AA	AA	AA	AA	AA	AA	AA	AA	AA	AA	AA	AA	AA	AA	AA	AA	AA	AA	AA	AA	AA	AA	AA	AA	AA	AA	AA	AA	AA	AA	AA	AA	AA	AA	AA	AA
	AX-94474857	AA	AA	GG	GG	GG	GG	AA	GG	GG	GG	GG	GG	GG	GG	AA	GG	GG	GG	GG	GG	GG	GG	GG	GG	GG	GG	GG	AA	GG	GG	GG	GG	GG	GG	GG	GG	AA	GG	AA	GG	AA	GG	GG	GG	GG	GG	GG	GG
	AX-94474958	TT	TT	TT	TT	TT	TT	TT	TT	TT	TT	TT	TT	TT	TT	TT	TT	TT	TT	TT	TT	TT	TT	TT	TT	TT	TT	TT	TT	TT	TT	TT	TT	TT	TT	TT	TT	TT	TT	TT	TT	TT	TT	TT	TT	TT	TT	TT	TT
	AX-94475052	GG	GG	AA	AA	AA	AA	GG	AA	AA	GG	AA	AA	AA	AA	GG	GG	GG	AA	GG	AA	AA	AA	AA	GG	AA	AA	AA	GG	AA	GG	GG	AA	AA	AA	AA	GG	GG	GG	GG	AA	GG	AA	AA	GG	NA	GG	AA	AA
	AX-94475159	AA	AG	AA	NA	AA	AA	AA	AA	AA	AA	AA	AA	AA	AA	AA	AA	AG	AA	AA	AA	AA	AA	AA	AA	AA	AA	AA	AA	AA	AA	AG	AA	AA	AA	AA	AA	AA	GG	GG	AG	AA	AG	AA	AG	AG	AA	AA	AA
	AX-94475237	GG	AA	AA	AA	AA	AA	GG	AA	GG	GG	AA	AA	AA	AA	AA	AA	GG	AA	AA	AA	GG	AA	GG	NA	AA	AA	GG	NA	AA	GG	AA	AA	AA	AA	AA	AA	AA	GG	AA	AA	AA	AA	AA	AA	AA	GG	AA	AA
	AX-94475323	CC	CC	CC	CC	CC	CC	CC	CC	CC	CC	CC	CC	CC	CC	CC	CC	CC	CC	CC	CC	CC	CC	CC	CC	CC	CC	CC	CC	CC	CC	CC	CC	CC	CC	CC	CC	CC	CC	CC	CC	CC	CC	CC	CC	CC	CC	CC	CC
	AX-94475346	CC	CC	CC	CC	CC	CC	CC	CC	CC	CC	CC	CC	CC	CC	CC	CC	CC	CC	CC	CC	CC	CG	CC	CG	CC	CC	CC	CC	CC	CC	CC	CC	CC	CC	CC	CC	CC	CC	CC	CC	CC	CC	CC	CC	CC	CC	CC	GG
	AX-94475367	AA	GG	AA	AG	AA	AG	AA	AA	AG	AA	AA	AA	AA	AG	AA	AA	AG	AA	AA	AA	AG	AG	AA	GG	AG	AA	AG	AA	AA	AA	GG	AG	AA	AA	AA	AA	AG	AG	AG	AA	AG	AG	AA	AA	AA	AA	AA	AG
	AX-94475399	TT	TT	TT	TT	TT	TT	TT	TT	TT	TT	TT	TT	TT	TT	TT	TT	CC	TT	TT	TT	TT	TT	TT	TT	TT	TT	TT	CC	TT	TT	TT	TT	CC	TT	TT	TC	TT	CC	CT	TT	TT	TT	TT	CC	CC	CC	TT	TT
	AX-94475440	TT	TT	CC	TT	CC	CC	TT	TT	CC	CC	TT	CC	CC	TT	TT	CC	TT	CC	TT	CC	CC	TT	TT	CC	CC	TT	TT	TT	CC	CC	TT	CC	CC	TT	CC	CC	CC	TT	TT	CC	TT	TT	CC	TT	CC	CC	CC	CC
	AX-94475556	CC	CC	CC	TT	TT	CC	CC	CC	CC	CC	CC	CC	CC	CC	CC	CC	TT	CC	CC	CC	CC	CC	TT	CC	TT	CC	CC	TT	CC	TT	CC	CC	TT	CC	TT	CC	CC	CC	CC	CC	CC	TT	TT	CC	TT	TT	CC	TT
	AX-94475646	CC	AA	AA	AA	AA	CC	CC	AA	CC	CC	CC	CC	CC	AA	AA	AA	AA	CC	CC	AA	CC	AA	CC	CC	AA	AA	CC	CC	CC	CC	AA	AC	CC	CC	AA	CC	AA	CC	AA	CC	CC	AA	AA	CC	CC	AA	AA	CC
	AX-94475816	CC	TT	CC	CC	CC	TT	CC	CC	CC	TT	TT	CC	CC	CC	CC	TT	CC	CC	TT	CC	CC	CC	CC	CC	CC	CC	CC	CC	CC	TT	CC	NA	CC	CC	CC	CC	CC	CC	CC	CC	TT	CC	CC	CC	CC	CC	CC	CC
	AX-94475892	GG	GG	GG	GG	GG	GG	GG	GG	GG	GG	GG	GG	CC	CC	CC	GG	CC	GG	CC	GG	GG	CC	GG	CC	GG	CC	CC	CC	GG	CC	CC	CG	GG	CC	GG	CC	GG	CC	CC	GG	GG	GG	CC	GG	CC	GG	GG	CC
	AX-94475909	TT	TT	TT	TT	TT	TT	TT	CC	CC	TT	TT	CC	TT	TT	TT	TT	TT	TT	CC	TT	TT	TT	TT	TT	TT	TT	TT	TT	TT	TT	TT	TT	TT	TT	TT	TT	TT	CC	TT	TT	TT	TT	TT	TT	CC	CC	TT	TT
	AX-94475972	CC	GG	GG	GG	CC	CC	CC	GG	CC	CC	GG	GG	CC	CC	CC	CC	CC	CC	CC	CC	CC	CC	CC	CC	CC	CC	CC	CC	GG	CC	CC	CC	GG	GG	GG	CG	GG	CC	CC	GG	GG	CC	GG	CC	CC	CC	CC	GG
	AX-94475996	TT	TT	TT	TT	TT	TT	TT	TT	TT	CC	TT	TT	TT	TT	TT	TT	TT	TT	TT	TT	TT	TT	TT	TT	TT	CC	TT	TT	NA	TT	TT	TT	TT	TT	CC	TT	CC	TT	TT	CC	CC	TT	TT	CC	TT	TT	TT	TT
	AX-94476432	CC	CC	CC	CC	CC	CC	CC	CC	CC	CC	CC	CC	CC	CC	CC	CC	CC	CC	CC	CC	NA	TC	CC	CC	CC	CC	CC	CC	CC	CC	CC	CC	CC	CC	CC	CC	CC	NA	CC	CC	CC	CC	CC	CC	CC	CC	CC	TT
	AX-94476532	CC	TT	CC	TT	CC	CC	CC	CC	TT	CC	CC	CC	TT	CC	TT	CC	TT	CC	TT	CC	CC	CC	CC	TT	TT	TT	TT	CC	CC	CC	TT	CT	CC	TT	TT	TT	CC	TT	TT	CC	CC	TT	CC	TT	CC	CC	CC	TT
	AX-94476558	AA	GG	GG	GG	GG	GG	AA	AA	GG	AA	AG	AA	AA	AA	AA	GG	GG	AA	NA	AA	GG	AA	AA	GG	GG	GG	GG	GG	AA	AA	GG	GG	GG	AA	AA	GG	AA	GG	AA	GG	AA	GG	GG	AA	GG	AA	AA	GG
	AX-94476686	CC	TT	CC	CC	CC	CC	CC	CC	CC	CC	CC	CC	CC	CC	CC	CC	CC	CC	CC	CC	CC	TT	CC	TT	CC	TT	TT	CC	CC	TT	CC	CC	CC	CC	CC	TT	TT	TT	TT	CC	TT	CC	CC	TT	TT	TT	CC	CC
	AX-94476712	AA	AA	AA	AA	AA	AA	AA	AA	AA	AA	AA	AA	AA	AA	AA	TT	TT	AA	AA	AA	AA	AA	AA	AA	AA	AA	AA	TT	AA	AA	AA	AA	AA	AA	AA	AA	AA	AA	AA	AA	AA	AA	AA	AA	AA	AA	AA	AA
	AX-94476746	GG	GG	AG	GG	GG	AG	GG	GG	GG	GG	GG	AG	AG	AA	AA	AG	GG	GG	AG	AG	GG	GG	GG	GG	AG	AA	AA	GG	GG	AA	GG	AG	GG	AG	GG	GG	GG	GG	AA	GG	GG	GG	AG	GG	AA	GG	GG	GG
	AX-94476767	GG	AA	AA	AA	GG	GG	GG	AA	AA	AA	GG	AA	AA	AA	AA	AA	AA	AA	AA	AA	GG	AA	GG	AA	AA	AA	AA	AA	GG	AA	AA	GG	AA	AA	AA	AA	AA	AA	AA	GG	AA	AA	AA	GG	AA	AA	AA	AA
	AX-94476859	GG	AA	GG	GG	GG	GG	GG	GG	GG	GG	GG	AA	AA	AA	GG	GG	GG	GG	GG	AA	AA	GG	GG	AA	AA	GG	GG	AA	GG	GG	GG	AG	GG	GG	GG	GG	AA	GG	GG	AA	AA	GG	GG	GG	AA	AA	GG	GG
	AX-94477071	GG	GG	CC	CC	CC	CC	GG	CC	CC	CC	CC	CC	CC	CC	CC	GG	GG	CC	CC	CC	CC	CC	CC	CG	CC	CC	CC	CG	CC	CC	CG	CC	CC	CC	CC	CC	CC	CC	CC	CG	CC	CC	CC	CC	CC	CC	CC	CC
	AX-94477153	TT	CC	TT	TT	TT	TT	TT	TT	TT	TT	TT	TT	TT	CC	TT	TT	TT	TT	TT	TT	TT	TT	TT	TT	CC	CC	TT	TT	TT	TT	TT	CT	TT	CC	TT	TT	TT	CC	CC	TT	TT	TT	TT	TT	TT	TT	TT	CC
	AX-94477167	AA	AA	AA	AA	AA	AA	AA	AA	AA	AA	CC	CC	CC	AA	AA	AA	CC	CC	AA	CC	AA	CC	AA	AA	AA	AA	AA	AA	CC	CC	CC	AC	CC	AA	AA	CC	AA	CC	CC	AA	CC	CC	CC	CC	CC	AA	CC	CC
	AX-94477358	TT	CC	CC	TT	TT	TT	TT	CC	TT	TT	TT	TT	TT	TT	TT	TT	TT	TT	NA	TT	TT	TT	TT	TT	TT	TT	TT	TT	TT	TT	CC	TT	TT	TT	CC	TT	CC	TT	CC	TT	TT	TT	TT	TT	CC	CC	TT	CC
	AX-94477407	GG	GG	GG	GG	GG	GG	GG	GG	GG	GG	GG	GG	GG	GG	GG	GG	GG	GG	GG	GG	GG	GG	GG	GG	GG	GG	GG	GG	GG	GG	GG	GG	GG	GG	GG	GG	GG	GG	GG	GG	GG	GG	GG	GG	GG	GG	GG	GG
	AX-94477525	CC	TT	CC	CC	CC	CC	CC	TT	CC	CC	TT	TT	TT	CC	CC	CC	CC	CC	CC	TT	CC	CC	CC	TT	CC	TT	CC	CC	CC	CC	TT	CT	CC	CC	TT	CC	CC	CC	CC	CC	CC	CC	CC	TT	CC	CT	CC	CC
	AX-94477554	TT	TT	CC	CC	TT	TT	TT	CC	CC	CC	TT	CC	CC	CC	CC	CC	CC	CC	CC	CC	TT	TT	TT	TT	CC	CC	CC	CC	TT	CC	CC	NA	CC	CC	CC	CC	CC	CC	CC	TT	TT	CC	CC	CC	CC	CC	CC	CC
	AX-94477926	AA	NA	CC	CC	AA	CC	AA	CC	CC	CC	CC	CC	CC	CC	CC	CC	CC	CC	CC	CC	AA	CC	AA	CC	CC	AA	CC	CC	CC	CC	CC	CC	CC	CC	CC	CC	CC	CC	CC	CC	CC	CC	CC	CC	CC	CC	CC	CC
	AX-94477928	GG	GG	GG	GG	TT	GG	GG	GG	GG	GG	GG	GG	GG	GG	GG	GG	GG	GG	GG	GG	NA	GG	GG	GG	GG	TG	TG	GG	GG	GG	GG	GG	GG	TG	TG	TG	GG	GG	GT	GG	GG	TT	GG	GG	GG	GG	GG	GG
	AX-94478043	CC	CC	CC	CC	CC	TT	CC	CC	CC	CC	CC	TT	CC	CC	CC	CC	CC	CC	CC	CC	TT	CC	CC	CC	TT	TT	TT	CC	TT	CC	CC	CC	CC	TT	CC	TT	TT	CC	CC	TT	TT	CC	CC	TT	CC	CC	CC	CC
	AX-94478207	TT	GG	TT	TT	TT	TT	TT	TT	TT	TT	TT	TT	TT	TT	GG	TT	TT	TT	TT	TT	TT	TT	TT	TT	TT	TT	TT	TT	TT	TT	TT	TT	TT	TT	TT	TT	TT	TT	TT	TT	TT	TT	TT	TT	GG	TT	TT	TT
	AX-94478215	TT	CC	TT	TT	TT	TT	TT	TT	TT	TT	TT	TT	TT	TT	TT	TT	TT	TT	TT	TT	TT	CC	TT	TT	TT	TT	TT	TT	TT	TT	TT	TT	TT	TT	TT	TT	CT	TT	CC	TT	TT	TT	TT	TT	CC	TT	TT	TT
	AX-94478216	GG	TT	TT	GG	GG	TT	GG	TT	TT	TT	TT	TT	TT	TT	TT	GG	TT	TT	TT	TT	TT	TT	GG	TT	TT	GG	TT	GG	TT	GG	TT	TT	TT	TT	TT	TT	TT	GG	TT	GG	TT	GG	TT	TT	GG	TT	TT	TT
	AX-94478236	GG	AA	GG	GG	GG	GG	GG	GG	GG	GG	GG	GG	GG	GG	GG	GG	GG	GG	AA	GG	GG	AA	GG	NA	GG	GG	GG	AA	GG	AA	GG	GG	GG	GG	GG	NA	AG	GG	GG	AA	GG	GG	GG	GG	GG	AA	GG	GG
	AX-94478315	AA	AA	AA	AA	AA	AA	AA	AA	AA	AA	AA	AA	AA	AA	AA	AA	AA	AA	AA	AA	AA	AA	AA	AC	AA	AC	AA	AA	AA	AA	AA	AA	AA	AA	AC	AC	AA	AA	AA	AA	AA	AA	AA	AA	AC	AC	AA	AA
	AX-94478330	CC	CC	TT	CC	TT	TT	CC	TT	TT	CC	TT	CC	CC	TT	CC	TT	TT	CC	TC	CC	CC	CC	CC	TT	CC	CC	TT	TC	TT	TT	CC	CT	TT	TT	TT	CC	TT	CC	CC	TT	CC	TT	CC	CC	CC	TT	CC	TT
	AX-94478352	CC	CC	CC	CC	CC	CC	CC	CC	CC	CC	CC	CC	CC	CC	CC	CC	CC	CC	CC	CC	CC	CC	CC	CC	CC	CC	CC	CC	CC	CC	CC	CC	CC	CC	CC	CC	CC	CC	CC	CC	CC	CC	CC	CC	CC	CC	CC	CC
	AX-94478409	TC	CC	TC	TC	TC	CC	TC	TC	TC	TC	CC	CC	CC	TC	TC	CC	TC	CC	CC	CC	TC	CC	TC	CC	CC	TC	TC	TC	TC	TC	TC	CT	TC	CC	TC	TC	CT	TC	CT	CC	CC	TC	TC	CC	TC	CT	TC	TC
	AX-94478443	AA	AA	AA	AA	AA	AA	AA	AA	AA	AA	AA	AA	AA	AA	AA	AA	AA	AA	AA	AA	AA	AA	AA	AA	AA	AA	AA	AA	AA	AA	AA	AA	AA	AA	AA	AA	AA	AA	AA	AA	AA	AA	AA	AA	AA	AA	AA	AA
	AX-94478669	GG	GG	GG	GG	GG	GG	GG	GG	GG	GG	GG	GG	GG	GG	GG	GG	GG	GG	GG	GG	GG	GG	GG	GG	GG	GG	GG	GG	GG	GG	GG	GG	GG	GG	GG	GG	AA	GG	GG	GG	AA	GG	GG	GG	GG	GG	GG	GG
	AX-94478727	CC	CC	CC	TT	TT	CC	CC	CC	CC	TT	CC	CC	TT	CC	CC	CC	TT	CC	TT	CC	TT	CC	TT	CC	CC	CC	CC	CC	CC	CC	CC	CC	CC	CC	CC	CC	CC	CC	CC	CC	CC	TT	TT	TT	TT	TT	CC	CC
	AX-94478750	CC	CC	CC	CC	CC	CC	CC	CC	CC	CC	CC	CC	CC	CC	CC	GG	CC	CC	CC	CC	CC	CC	CC	CC	CC	CC	CC	CC	CC	CC	CC	CC	CC	CC	CC	CC	CC	CC	CC	CC	CC	CC	CC	CC	CC	CC	CC	CC
	AX-94478906	AA	TT	AA	AA	AA	TT	AA	TT	AA	AA	AA	AA	AA	TT	AA	AA	AA	AA	AA	AA	TT	AA	AA	AA	AA	AA	AA	AA	AA	AA	AA	AT	AA	AA	AA	AA	NA	TT	TT	AA	TT	AA	AA	TT	AA	AA	AA	TT
	AX-94479119	GG	GG	GG	GG	GG	GG	GG	GG	AG	GG	GG	GG	GG	GG	GG	GG	GG	GG	AG	GG	GG	GG	GG	GG	GG	GG	GG	GG	GG	GG	GG	GG	GG	GG	GG	GG	GG	AA	GG	GG	GG	GG	GG	GG	AA	GG	GG	GG
	AX-94479134	TT	CC	TT	TT	TT	CC	TT	TT	TT	TT	TT	TT	TT	TT	TT	TT	TT	TT	TT	TT	TT	TT	TT	CC	TT	TT	TT	TT	TT	TT	TT	TT	TT	TT	TT	TT	TT	TT	TT	TT	TT	TT	TT	TT	TT	TT	TT	TT
	AX-94479203	AA	AA	AA	AA	AA	AA	AA	AA	GG	AA	NA	AA	AA	AA	AA	AA	AA	AA	AA	AA	AA	AA	GG	AA	AA	AA	AA	AA	AA	GG	AA	AA	AA	AA	AA	AA	AA	AA	GG	AA	AA	AA	AA	GG	GG	AA	AA	AA
	AX-94479255	TT	CC	TT	TT	TT	TT	TT	TT	TT	TT	TT	TT	TT	TT	TT	TT	TT	TT	TT	TT	TT	TT	TT	TT	CC	TT	TT	TT	TT	TT	TT	TT	TT	TT	TT	TT	TT	TT	CC	TT	TT	TT	TT	TT	TT	TT	TT	TT
	AX-94479272	CC	CC	CC	CC	CC	CC	CC	CC	CC	CC	CC	CC	CC	CC	GG	GG	CC	CC	CC	CC	CC	GG	CC	GG	CC	CC	CC	CC	CC	CC	CC	CC	CC	CC	CC	CC	CC	GG	CC	GG	GG	CC	CC	CC	CC	CC	CC	CC
	AX-94479292	CC	AA	CC	AA	CC	AA	CC	AA	CC	AA	AA	AA	CC	AA	CC	CC	AA	AA	CC	AA	AA	AA	AA	CC	CC	AA	CC	CC	CC	AA	AA	AA	AA	AA	CC	CC	CC	CC	CC	AA	CC	AA	AA	CC	AA	AA	AA	CC
	AX-94479553	AA	GG	AA	AA	AA	GG	AA	AA	AA	AA	AA	AA	AA	AA	AA	AA	AA	AA	AA	AA	AA	GG	AA	AG	AA	AA	GG	AA	AA	AA	AA	AA	AA	AA	AA	AG	AA	GG	AA	AA	AA	AA	AA	AA	GG	AA	AA	AA
	AX-94479692	AA	CC	AA	CC	CC	CC	AA	CC	CC	AA	AA	AA	AA	AA	AA	CC	CC	AA	AA	AA	CC	AA	AA	CC	CC	CC	CC	CC	CC	AA	CC	AC	AA	AA	AA	CC	AA	CC	AA	CC	AA	CC	CC	CC	CC	NA	AA	CC
	AX-94479717	CC	CC	CC	CC	CC	CC	CC	CC	CC	CC	CC	CC	CC	CC	CC	CC	CC	CC	CC	CC	CC	CC	CC	CC	CC	CC	CC	CC	CC	CC	CC	CC	CC	CC	CC	CC	CC	CC	CC	CC	CC	CC	CC	CC	CC	CC	CC	CC
	AX-94479809	GG	GG	CC	GG	GG	CC	GG	GG	GG	GG	GG	GG	CC	GG	CC	CC	GG	GG	GG	GG	GG	GG	GG	CC	GG	CC	GG	GG	CC	GG	GG	CC	GG	CC	GG	CC	GG	CC	GG	GG	GG	GG	CC	GG	GG	GG	CC	GG
	AX-94479851	CC	TT	TT	TT	CC	CC	CC	TT	CC	TT	TT	TT	TT	TT	TT	TT	TT	TT	TT	TT	CC	TT	TT	TT	TT	CC	CC	CC	CC	TT	TT	TT	TT	CC	CC	TT	CC	CC	TT	CC	CC	TT	TT	TT	TT	TT	TT	TT
	AX-94479947	CC	TT	CC	CC	CC	CC	CC	CC	CC	CC	CC	CC	CC	CC	CC	CC	CC	CC	CC	CC	CC	CC	CC	CC	CC	CC	CC	CC	CC	CC	CC	CT	CC	CC	CC	CC	CC	CC	CC	CC	CC	CC	CC	TT	CC	CC	CC	CC
	AX-94479993	CG	GG	GG	GG	GG	GG	CG	GG	CG	CG	GG	GG	GG	GG	GG	GG	GG	GG	GG	GG	CG	CG	GG	GG	GG	GG	GG	GG	CG	CG	GG	GG	GG	CG	GG	GG	GG	GG	GG	GG	GG	GG	CG	GG	GG	GG	GG	GG
	AX-94480025	CC	TT	CC	TT	TT	TT	CC	TT	TT	CC	CC	CC	CC	CC	CC	TT	TT	CC	CC	CC	TT	CC	CC	TT	TT	TT	TT	TT	TT	CC	TT	CT	CC	CC	CC	TT	CC	TT	CC	TT	CC	TT	TT	TT	TT	TT	CC	TT
	AX-94480050	AA	CC	AA	AA	AA	AA	AA	CC	CC	AA	CC	CC	AC	CC	AA	AA	AA	CC	CC	CC	AA	CC	AA	AA	AA	AA	NA	AA	CC	CC	AA	AC	CC	AC	AA	CC	CC	CC	CC	CC	AA	AA	AA	AA	AA	CC	NA	CC
	AX-94480220	AA	AA	GG	AA	GG	AA	AA	AA	GG	AA	GG	AA	GG	GG	AA	AA	AA	GG	AA	AA	GG	AA	AA	AA	AA	GG	GG	AA	GG	GG	AA	AG	GG	GG	AA	GG	GG	GG	GG	GG	GG	AA	AA	AA	AA	AA	AA	GG
	AX-94480226	CC	CC	CC	TT	TT	TT	CC	CC	CC	CC	CC	CC	CC	CC	CC	CC	CC	CC	CC	CC	TT	CC	TT	CC	TT	CC	CC	CC	TT	CC	TT	CC	CC	CC	CC	TT	TT	TT	TT	CC	TT	TT	CC	CC	CC	TT	CC	TT
	AX-94480399	TT	GG	GG	GG	GG	TT	TT	GG	GG	TT	TT	TT	TT	TT	TT	GG	GG	GG	TT	GG	TT	GG	TT	GG	GG	GG	TT	GG	TT	TT	GG	TT	TT	TT	GG	GG	GG	TT	GG	TT	TT	GG	TT	TT	GG	GG	GG	TT
	AX-94480407	TT	TT	CC	TT	TT	TT	TT	TT	CC	TT	TT	CC	CC	CC	TT	CC	TT	CC	TT	CC	TT	CC	TT	CC	TT	TT	CC	TT	TT	TT	TT	TT	CC	TT	TT	TT	TT	TT	TT	TT	TT	TT	TT	TC	TT	TT	TT	TT
	AX-94480449	CC	GG	GG	GG	GG	GG	CC	GG	GG	GG	GG	GG	GG	GG	GG	GG	GG	GG	GG	GG	GG	CC	GG	CC	CC	GG	GG	GG	GG	GG	GG	GG	GG	GG	GG	GG	CC	GG	GG	GG	CC	GG	GG	GG	CC	GG	GG	GG
	AX-94480503	TT	GG	GG	GG	GG	TT	TT	GG	GG	GG	GG	GG	GG	GG	GG	GG	GG	GG	GG	GG	GG	GG	GG	GG	GG	GG	TT	GG	TT	GG	GG	GG	GG	GG	TT	GG	TT	GG	TT	GG	TT	GG	GG	TT	TT	TT	GG	TT
	AX-94480511	CC	CC	NA	CC	CC	CC	CC	TT	TT	TT	CC	CC	NA	CC	TT	TT	CC	TT	CC	TT	CC	TT	TT	TT	CC	CC	CC	TT	CC	CC	TT	CT	CC	TT	CC	CC	CC	CC	CC	TT	CC	CC	TT	CC	TT	TT	TT	CC
	AX-94480560	CC	CC	CC	CC	CC	TT	CC	CC	TT	CC	CC	CC	CC	CC	CC	CC	CC	CC	CC	CC	CC	CC	CC	TT	CC	CC	TT	TT	CC	CC	CC	CC	CC	CC	CC	CC	CC	CC	CC	CC	CC	CC	CC	TT	CC	CC	CC	CC
	AX-94480569	GG	AA	AA	AA	GG	GG	GG	GG	GG	GG	GG	GG	GG	AA	AA	AA	AA	GG	GG	AA	GG	AA	GG	GG	GG	AA	GG	GG	GG	GG	GG	AG	GG	GG	GG	GG	AA	GG	AA	GG	GG	AA	GG	GG	GG	GG	AA	GG
	AX-94480585	AA	AA	GG	AA	GG	AA	AA	GG	GG	GG	AA	AA	AA	GG	AA	AA	GG	AA	AA	GG	GG	AA	AA	AA	AA	GG	GG	GG	AA	GG	AA	AA	GG	AA	GG	AA	AA	GG	AA	AA	GG	AA	GG	GG	AA	GG	GG	AA
	AX-94480620	TT	TT	TT	TT	TT	TT	TT	TT	TT	TT	TT	TT	TT	TT	TT	TT	TT	TT	TT	TT	TT	TT	TT	TT	TC	TT	TT	TT	TT	TT	TT	TT	TT	TT	TT	TT	TT	TT	TT	TT	TT	TT	TT	TT	TT	TT	TT	TT
	AX-94480700	GG	GG	GG	GG	GG	CC	GG	GG	GG	GG	GG	GG	GG	GG	GG	GG	GG	GG	GG	GG	GG	GG	GG	GG	GG	GG	GG	GG	GG	GG	GG	GG	GG	GG	GG	GG	NA	GG	GG	GG	GG	CC	GG	GG	GG	GG	GG	GG
	AX-94480742	TT	TT	TT	TT	TT	CC	TT	TT	TT	TT	CC	TT	TT	TT	TT	TT	TT	CC	TT	TT	CC	CC	TT	TT	CC	TT	TT	TT	CC	TT	TT	CT	TT	TT	TT	TT	TT	TT	CC	TT	TT	TT	TT	TT	CC	TT	TT	TT
	AX-94480810	CC	TT	TT	TT	TT	TT	CC	CC	CC	CC	CC	TT	CC	CC	CC	CC	CC	CC	CC	CC	TT	CC	TT	TT	TT	CC	CC	CC	TT	CC	CC	NA	TT	TT	TT	CC	CC	CC	CC	TT	CC	TT	TT	TT	TT	CC	CC	TT
	AX-94480904	GG	AG	GG	AG	AG	GG	GG	GG	GG	GG	GG	GG	GG	GG	GG	GG	AG	GG	GG	GG	GG	GG	GG	GG	GG	GG	AG	GG	GG	GG	GG	GG	GG	GG	AG	GG	GG	GG	AG	GG	GG	GG	GG	AG	AG	GG	GG	GG
	AX-94480941	CC	TT	CC	CC	CC	TT	CC	CC	CC	CC	TT	TT	CC	CC	CC	CC	CC	CC	TT	TT	CC	CC	CC	CC	CC	CC	TT	TT	CC	CC	CC	CC	CC	CC	CC	CC	TT	CC	CC	TT	TT	CC	CC	TT	CC	CC	CC	CC
	AX-94480950	CC	TT	TT	CC	CC	TT	CC	TT	TT	TT	TT	TT	TT	TT	TT	TT	CC	TT	TT	TT	CC	TT	CC	TT	TT	CC	TT	TT	TT	TT	CC	CT	TT	CC	CC	CC	TT	TT	TT	TT	TT	CC	TT	TT	TT	TT	TT	CC
	AX-94480964	TT	CC	CC	TT	TT	TT	TT	TT	CC	CC	TT	TT	TT	CC	TT	TT	TT	TT	TT	TT	TT	TT	TT	CC	TT	TT	TT	TT	TT	CC	TT	TT	CC	TT	TT	CC	TT	TT	TT	TT	TT	TT	CC	TT	TT	TT	CC	TT
	AX-94480990	TT	GG	GG	GG	TT	TT	TT	TT	TT	TT	TT	TT	TT	GG	GG	GG	GG	TT	TT	GG	TT	GG	TT	TT	TT	GG	TT	TT	TT	TT	TT	TT	GG	TT	TT	GG	GG	GG	TT	TT	TT	GG	TT	TT	TT	TT	GG	TT
	AX-94481094	AA	GG	AA	AA	AA	GG	AA	AA	AA	AA	AA	AA	AA	AA	GG	AA	AA	AA	AA	AA	AA	AA	AA	AA	AA	AA	AA	AA	AA	AA	AA	AA	AA	AA	AA	AA	AA	AA	AA	AA	AA	AA	AA	AA	AA	GG	AA	AA
	AX-94481257	TT	TT	TT	TT	TT	TT	TT	TT	TT	TT	TT	TT	TT	TT	TT	TT	TT	TT	TT	TT	TT	TT	TT	TT	TT	TT	TT	TT	TT	TT	TT	TT	TT	TT	TT	TT	TT	CC	CC	TT	CC	TT	TT	TT	CC	TT	TT	TT
	AX-94481367	CC	CC	TT	CC	CC	CC	CC	CC	CC	CC	TT	TT	TT	TT	TT	TT	CC	TT	TT	TT	CC	CC	CC	CC	CC	CC	TT	CC	TT	TT	CC	TT	TT	TT	CC	CC	CC	CC	CC	TT	TT	CC	TT	CC	CC	TT	TT	CC
	AX-94481428	CC	CC	CC	CC	CC	CC	CC	CC	CC	CC	TC	CC	TC	CC	CC	CC	CC	CC	CC	TC	CC	CC	CC	TC	CC	CC	TC	TC	TC	CC	CC	CT	CC	TC	CC	CC	CC	CC	CC	CC	TC	CC	CC	TC	CC	CC	CC	CC
	AX-94481464	AA	CC	AA	AA	AA	AA	AA	AA	AA	AA	AA	AA	AA	CC	AA	AA	AA	AA	AA	AA	AA	AA	AA	AA	AA	AA	AA	AA	AA	CC	AA	AA	AA	AA	AA	AA	AA	AA	AA	AA	AA	AA	AA	AA	AA	AA	AA	AA
	AX-94481490	CC	CC	AA	CC	NA	CC	CC	AA	CC	AA	AA	AA	AA	AA	AA	AA	CC	AA	AA	AA	CC	AA	AA	AA	CC	CC	CC	CC	AA	AA	CC	NA	AA	CC	CC	AA	AA	CC	AA	AA	AA	AA	AA	CC	AA	CC	AA	AA
	AX-94481553	CC	TC	CC	CC	TC	CC	CC	TC	CC	TC	TC	TC	CC	CC	CC	CC	CC	TC	TC	TC	CC	CC	CC	CC	CC	NA	TC	CC	CC	TC	CC	CC	CC	CC	TC	TC	CC	CC	CC	CC	CC	CC	TC	CC	CC	CT	TC	CC
	AX-94481626	AA	CC	CC	CC	CC	CC	AA	CC	CC	CC	CC	CC	AA	CC	CC	CC	CC	CC	AA	CC	CC	CC	AA	CC	CC	CC	CC	CC	CC	CC	CC	CC	CC	CC	CC	CC	CC	CC	CC	AA	CC	CC	AA	AA	AA	CC	CC	AA
	AX-94481788	GG	GG	GG	GG	GG	GG	GG	GG	GG	GG	GG	GG	GG	GG	GG	GG	GG	GG	GG	GG	GG	GG	GG	GG	GG	GG	GG	GG	GG	GG	GG	GG	GG	GG	GG	GG	GG	GG	GG	GG	GG	GG	GG	AA	GG	GG	GG	GG
	AX-94481934	TG	TT	NA	TG	TG	GG	TG	TG	TG	GG	GG	TG	TG	TG	GG	TG	GG	TG	TG	TG	TG	GG	GG	GG	TG	GG	TG	GG	TG	GG	TG	GG	TT	TG	TG	GG	GG	GG	TT	GG	TG	GG	GG	TT	TT	GT	GG	GG
	AX-94482056	GG	GG	GG	GG	GG	TT	GG	GG	NA	GG	GG	TT	GG	GG	GG	GG	GG	GG	TT	TT	GG	GG	GG	GG	GG	GG	GG	GG	GG	GG	GG	GG	GG	GG	GG	GG	GG	GG	GG	GG	GG	GG	GG	GG	GG	NA	GG	GG
	AX-94482213	AG	GG	AG	AG	AG	NA	AG	AG	GG	AG	GG	GG	AG	AG	AG	AG	AG	GG	GG	AG	GG	GG	GG	GG	GG	AG	GG	AG	GG	AG	AG	GG	AG	AG	AG	AG	AG	GG	GG	GG	GG	AG	AG	GG	AG	GG	AG	GG
	AX-94482222	CC	TT	CC	CC	CC	TT	CC	CC	TT	TT	TT	TT	CC	CC	TT	CC	CC	CC	TT	TT	CC	CC	CC	CC	CC	TT	TT	TT	TT	TT	CC	CT	TT	CC	CC	TT	CC	TT	TT	TT	TT	CC	TT	TT	CC	TT	TT	CC
	AX-94482271	TT	TT	TT	TT	TT	TT	TT	TT	TT	TT	CC	CC	TT	TT	TT	TT	TT	TT	TT	TT	TT	TT	TT	TT	TT	TT	TT	TT	CC	TT	TT	CC	TT	TT	TT	TT	TT	TT	TT	CC	TT	TT	TT	TT	TT	TT	TT	TT
	AX-94482301	GG	GG	AA	AA	GG	AA	GG	GG	AA	AA	AA	AA	AA	AA	AA	AA	AA	AA	AA	AA	GG	GG	AA	AA	GG	GG	AA	AA	AA	AA	AA	AA	AA	AA	AA	AA	AA	AA	GG	AA	AA	AA	AA	AA	AA	NA	AA	AA
	AX-94482386	GG	GG	GG	GG	GG	GG	GG	GG	GG	GG	GG	AG	AG	AG	AG	AG	AG	AG	GG	GG	GG	AG	GG	GG	GG	AG	GG	AG	GG	GG	GG	AG	GG	AG	GG	GG	GG	GG	GG	AG	GG	GG	GG	GG	GG	GG	AG	AG
	AX-94482474	GG	GG	CC	CC	CC	GG	GG	CC	CC	CC	CC	CC	CC	CC	CC	CC	CC	CC	CC	CC	CC	CC	CC	CC	GG	GG	GG	GG	CC	CC	CC	CC	CC	GG	CC	CC	CG	CG	CC	CC	CG	CC	CC	CC	CG	CC	CC	GG
	AX-94482613	TT	TT	TT	CC	CC	CC	TT	TT	CC	TT	TT	TT	TT	CC	TT	TT	CC	TT	TT	TT	CC	TT	TC	CC	TT	CC	CC	CC	CC	TT	TT	TT	TT	TT	CC	TT	TT	CC	TT	CC	CC	CC	CC	TT	TT	TT	TT	TT
	AX-94482660	TT	CC	TT	CC	CC	CC	TT	CC	TT	TT	TT	TT	TT	TT	CC	TT	CC	TT	TT	TT	CC	CC	TT	TT	CC	CC	TT	TT	TT	TT	CC	CT	TT	TT	CC	TT	CC	CC	CC	TT	CC	CC	TT	TT	TT	CC	TT	TT
	AX-94482861	AA	GG	AA	AA	AA	GG	AA	AA	GG	AA	AA	AA	AA	GG	AA	AA	AA	AA	AA	AA	AA	AA	AA	AA	AA	AA	GG	AA	AA	AA	AA	AA	AA	AA	GG	AA	AA	AA	AA	AA	GG	AA	AA	AA	AA	GG	AA	AA
	AX-94483043	CC	CC	CC	CC	CC	CC	CC	CC	CC	CC	CC	CC	CC	CC	CC	CC	CC	CC	CC	CC	CC	CC	NA	CC	CC	CC	CC	CC	CC	CC	CC	CC	CC	CC	CC	CC	CC	AA	CC	CC	CC	CC	CC	CC	CC	CC	CC	CC
	AX-94483146	CC	CC	CC	CC	CC	GG	CC	CC	CC	CC	CC	CC	CC	CC	CC	CC	CC	CC	CC	CC	GG	CC	CC	CC	GG	CC	CC	CC	CC	CC	CC	CC	CC	CC	CC	CC	CC	CC	CC	CC	CC	CC	CC	GG	CC	CC	CC	CC
	AX-94483271	AA	AA	AA	AA	AA	GG	AA	AA	AA	AA	AA	AA	AA	AA	AA	AA	AA	AA	AA	AA	AA	AA	AA	AA	AA	AA	AA	GG	AA	AA	AA	AA	AA	AA	AA	AA	GG	AA	AA	GG	AA	AA	GG	AA	GG	AA	AA	AA
	AX-94483298	GG	GG	GG	GG	GG	GG	GG	GG	GG	GG	GG	GG	GG	GG	GG	GG	AA	GG	GG	GG	GG	GG	GG	GG	GG	GG	GG	AA	GG	GG	GG	GG	AA	GG	GG	GG	GG	AA	GG	GG	GG	GG	GG	AA	AA	AA	GG	GG
	AX-94483422	CC	TT	CC	TT	CC	CC	CC	CC	CC	TT	CC	CC	CC	CC	TT	CC	TT	CC	CC	CC	CC	TT	CC	TT	CC	CC	CC	CC	TT	CC	TT	CT	TT	CC	CC	CC	CC	CC	CC	CC	CC	TT	CC	TT	CC	CC	TT	TT
	AX-94483483	GG	GG	GG	GG	GG	GG	GG	GG	GG	GG	GG	GG	GG	GG	GG	GG	GG	GG	GG	GG	GG	GG	GG	GG	GG	GG	GG	GG	GG	GG	GG	GG	GG	GG	GG	GG	GG	GG	GG	GG	GG	GG	GG	GG	GG	GG	GG	GG
	AX-94483504	GG	AA	AA	AA	AA	AA	GG	AA	GG	AA	AA	AA	GG	GG	AA	AA	GG	AA	AA	AA	GG	AA	GG	GG	AA	AA	AA	AA	AA	AA	GG	AA	AA	AA	GG	AA	GG	GG	GG	AA	GG	AA	GG	AA	AA	AA	AA	GG
	AX-94483561	GG	CC	GG	GG	CC	CC	GG	GG	GG	GG	CC	CC	GG	GG	GG	GG	GG	GG	GG	GG	CC	GG	GG	GG	CC	CC	GG	GG	CC	GG	GG	CG	GG	GG	CC	GG	CC	CC	CC	CC	CC	GG	CC	GG	GG	GG	GG	CC
	AX-94483569	CC	CC	CC	CC	CC	CC	CC	CC	CC	CC	CC	CC	CC	CC	CC	CC	CC	CC	CC	CC	CC	CC	CC	CC	CC	CC	CC	CC	CC	CC	CC	CC	CC	CC	CC	CC	CC	TT	CC	CC	CC	CC	CC	CC	CC	CC	CC	CC
	AX-94483726	GG	AA	AA	GG	GG	GG	GG	AA	AA	AA	AA	AA	AA	AA	AA	AA	AA	AA	AA	AA	GG	AA	GG	AA	GG	GG	GG	GG	AA	AA	AA	AA	AA	GG	AA	AA	GG	GG	AA	AA	GG	GG	AA	AA	GG	AA	AA	GG
	AX-94483744	TT	CC	TT	TT	TT	TT	TT	TT	TT	TT	TT	TT	TT	CC	TT	TT	TT	TT	TT	TT	TT	TT	TT	TT	CC	CC	TT	TT	TT	TT	TT	CT	TT	CC	TT	TT	TT	CC	CC	TT	TT	TT	TT	TT	TT	TT	TT	CC
	AX-94483811	TT	GG	GG	TT	GG	GG	TT	GG	GG	GG	GG	GG	GG	GG	GG	GG	TT	GG	GG	GG	GG	GG	GG	GG	GG	GG	GG	GG	TT	GG	TT	GT	GG	GG	GG	GG	TT	GG	TT	GG	TT	TT	GG	TT	GG	GG	GG	GG
	AX-94483822	AA	AA	GG	AA	AA	AA	AA	AA	AA	AA	AA	AA	AA	AA	AA	AA	AA	GG	AA	GG	AA	GG	AA	AA	AA	AA	AA	AA	GG	AA	AA	AA	AA	AA	GG	AA	AA	AA	AA	AA	AA	AA	AA	AA	GG	AA	AA	GG
	AX-94483924	TT	TT	TT	TT	GG	TT	TT	TT	TT	TT	TT	TT	GG	GG	TT	TT	TT	TT	TT	TT	GG	TT	TT	TT	TT	GG	GG	TT	TT	TT	TT	TT	TT	TT	TT	GG	GG	GG	GG	GG	TT	TT	TT	TT	TT	TT	TT	GG
	AX-94483973	AA	GG	GG	GG	GG	GG	AA	GG	GG	AA	AG	AA	AA	AA	AA	GG	GG	NA	AG	NA	GG	AA	GG	GG	GG	GG	GG	GG	GG	AA	GG	GG	GG	AA	AA	GG	AA	GG	AA	GG	AA	GG	GG	GG	GG	GG	AA	GG
	AX-94484138	TT	CC	TT	TT	TT	TT	TT	TT	TT	TT	TT	TT	TT	TT	TT	TT	TT	TT	TT	TT	TT	CC	TT	TT	TT	TT	TT	TT	TT	TT	TT	TT	TT	TT	TT	TT	TT	TT	CC	TT	TT	TT	TT	TT	TT	TT	TT	TT
	AX-94484139	TT	TT	CC	CC	TT	TT	TT	TT	TT	TT	NA	TT	CC	TT	TT	TT	CC	CC	TT	CC	TT	TT	TT	TT	CC	TT	TT	CC	TT	CC	TT	CT	TT	CC	CC	TT	TT	CC	TT	TT	TT	CC	CC	CC	CC	TT	CC	CC
	AX-94484140	TT	TT	TT	TT	TT	TT	TT	TT	TT	TT	TT	TT	TT	TT	TT	TT	TT	TT	TT	TT	TT	TT	TT	TT	TT	TT	TT	TT	TT	TT	TT	TT	TT	TT	TT	TT	TT	TT	TT	TT	TT	TT	TT	TT	TT	TT	TT	TT
	AX-94484180	CC	CC	CC	CC	CC	CC	CC	CC	CC	CC	CC	CC	CC	CC	CC	CC	CC	CC	CC	CC	TT	CC	CC	CC	TT	CC	CC	CC	CC	CC	CC	CC	CC	CC	TT	CC	CC	CC	CC	CC	CC	CC	CC	CC	CC	CC	CC	TT
	AX-94484223	TT	TT	TG	TT	TT	GG	TT	GG	TT	GG	GG	GG	TT	GG	TT	TT	TT	GG	TT	GG	TT	GG	GG	TT	TT	TT	TT	TT	TG	GG	TT	GG	GG	GG	TT	TT	TT	TT	TT	GG	TT	TT	TT	GG	GG	GG	GG	TT
	AX-94484329	GG	GG	GG	GG	GG	GG	GG	GG	GG	GG	GG	GG	GG	GG	GG	GG	GG	GG	GG	GG	GG	GG	GG	CC	GG	GG	GG	GG	GG	GG	GG	GG	GG	GG	GG	GG	GG	GG	GG	GG	GG	GG	GG	GG	GG	GG	GG	GG
	AX-94484431	TT	TT	TT	TT	TT	TT	TT	GG	TT	TT	TT	TT	GG	TT	TT	TT	TT	TT	TT	TT	TT	TT	TT	TT	TT	GG	GG	TT	TT	TT	TT	TT	GG	TT	TT	GG	GG	TT	TT	TT	TT	TT	TT	NA	GG	TT	TT	TT
	AX-94484435	TT	TT	TT	TT	TT	GG	TT	TT	TT	TT	GG	GG	TT	TT	TT	TT	TT	GG	GG	GG	TT	TT	TT	TT	TT	TT	TT	TT	GG	TT	TT	TT	TT	TT	TT	TT	TT	GG	GG	GG	TT	TT	TT	TT	GG	GG	TT	TT
	AX-94484443	CC	CC	CC	CC	CC	GG	CC	CC	GG	CC	CC	CC	CC	CC	CC	CC	CC	CC	CC	CC	GG	CC	CC	CC	CC	CC	GG	CC	GG	CC	CC	CC	CC	CC	CC	CC	CC	CC	CC	CC	CC	CC	CC	CC	GG	CC	CC	GG
	AX-94484517	TT	TT	CC	CC	CC	TT	TT	TT	CC	TT	TT	CC	CC	CC	CC	TT	CC	CC	CC	CC	CC	TT	CC	CC	TT	TT	TT	TT	CC	CC	CC	CC	CC	TT	CC	CC	CC	TT	CC	CC	CC	CC	CC	CC	TT	CC	CC	TT
	AX-94484552	GG	AA	GG	GG	AG	GG	GG	GG	GG	GG	GG	GG	GG	GG	GG	AG	AG	GG	GG	AG	AG	GG	GG	AA	GG	GG	GG	GG	GG	GG	AA	AG	GG	GG	GG	GG	AG	GG	NA	AG	GG	GG	GG	GG	GG	GG	GG	AG
	AX-94484839	TT	TT	TT	TT	CC	CC	TT	TT	TT	TT	TT	TT	TT	TT	TT	TT	TT	CC	TT	TT	CC	TT	CC	TT	CC	TT	TT	TT	TT	TT	TT	CT	TT	TT	TT	TT	CC	TT	TT	TT	CC	CC	TT	CC	TT	CC	TT	TT
	AX-94484853	AA	GG	AA	AA	GG	GG	AA	AA	AA	AA	GG	GG	AA	AA	AA	AA	AA	GG	GG	GG	AA	GG	AA	AA	AA	GG	AA	AA	GG	AA	AA	AG	AA	GG	AA	AA	GG	GG	GG	GG	AA	AA	GG	GG	GG	AA	AA	GG
	AX-94484855	GG	GG	GG	GG	GG	GG	GG	GG	GG	GG	AA	AA	AA	GG	GG	GG	GG	GG	GG	AA	GG	GG	GG	NA	GG	GG	GG	GG	GG	GG	GG	GG	GG	GG	GG	GG	GG	GG	GG	GG	GG	GG	GG	AA	AA	GG	GG	NA
	AX-94484997	TT	CC	CC	CC	TT	TT	TT	CC	CC	CC	TT	CC	CC	CC	CC	CC	CC	CC	CC	CC	CC	CC	CC	CC	TT	TT	TT	CC	TT	CC	CC	CT	CC	CC	CC	CC	TT	TT	CC	CC	TT	CC	CC	TT	CC	CC	CC	CC
	AX-94485041	GG	GG	GG	GG	GG	GG	GG	GG	GG	GG	GG	GG	GG	GG	GG	GG	GG	GG	GG	GG	GG	GG	GG	GG	GG	GG	GG	GG	GG	GG	GG	GG	GG	GG	GG	GG	GG	GG	GG	GG	GG	GG	GG	GG	AA	GG	GG	GG
	AX-94485300	AA	AA	AA	AA	NA	AA	AA	AA	AA	AA	AA	TT	AA	AA	AA	AA	AA	AA	TT	AA	TT	AA	AA	AA	TT	AA	TT	AA	AA	AA	AA	AT	AA	TT	AA	AA	AA	AA	TT	TT	AA	AA	TT	AA	TT	AA	AA	TT
	AX-94485323	TT	CC	CC	CC	CC	TT	TT	TT	TT	CC	TT	CC	CC	TT	CC	TT	CC	CC	CC	CC	TT	CC	TT	TT	TT	CC	CC	CC	CC	TT	TT	CT	CC	CC	CC	TT	CC	CC	TT	CC	TT	CC	CC	CC	CC	CC	CC	TT
	AX-94485356	GG	AA	GG	AA	AA	AA	GG	AA	AA	GG	GG	GG	GG	GG	GG	AA	AA	GG	GG	GG	AA	GG	GG	AA	AA	AA	AA	AA	AA	GG	AA	AG	GG	GG	GG	AA	GG	AA	GG	AA	GG	AA	AA	AA	AA	AA	GG	AA
	AX-94485469	AA	TT	TT	TT	TT	TT	AA	TT	TT	TT	AA	AA	TT	TT	TT	TT	TT	AA	TT	TT	TT	TT	TT	TT	TT	AA	TT	AA	AA	TT	TT	AT	TT	TT	NA	AA	TT	TT	TT	AA	TT	TT	AA	AA	TT	AA	AA	AA
	AX-94485495	AA	CC	AA	CC	AA	AA	AA	AA	AA	CC	AA	AA	CC	AA	AA	AA	CC	CC	AA	CC	AA	AA	AA	CC	AA	AA	AA	CC	AA	CC	AA	AC	AA	AA	AA	AA	AA	CC	AA	AA	AA	CC	AA	AA	AA	CC	CC	AA
	AX-94485530	TT	TT	CC	TT	TT	TT	TT	TT	CC	TT	CC	CC	CC	TT	CC	CC	TT	TT	TT	TT	TT	CC	TT	CC	TT	TT	TT	CC	TT	TT	CC	CC	TT	CC	TT	CC	TT	TT	TT	TT	TT	TT	CC	TT	CC	TT	TT	CC
	AX-94485802	TT	CC	CC	TT	TT	CC	TT	CC	CC	CC	CC	TT	CC	CC	TT	TT	CC	CC	CC	CC	TT	TC	TC	CC	TT	TC	TC	TT	CC	CC	CC	CT	CC	TT	CC	CC	CC	CC	CC	TT	CC	TT	TC	TT	TT	CC	CC	CC
	AX-94485883	TT	TC	TT	TT	TT	TT	TT	CC	TT	CC	CC	TT	TT	CC	TT	CC	CC	TT	TT	TT	TT	TT	TT	TT	TT	TC	TC	TT	CC	CC	CC	TT	TT	TT	TT	NA	CC	TT	CT	TC	TT	TT	TT	TT	TT	TT	CC	CC
	AX-94486149	GG	AG	GG	GG	GG	GG	GG	GG	GG	GG	GG	GG	GG	GG	GG	GG	GG	GG	GG	GG	GG	AG	GG	AG	GG	GG	GG	AG	GG	AA	GG	GG	GG	GG	GG	GG	AA	AA	AA	GG	AA	GG	AG	GG	GG	GG	GG	GG
	AX-94486277	TT	GG	TT	TT	TT	GG	TT	TT	TT	TT	GG	GG	GG	GG	TT	TT	TT	GG	GG	GG	TT	GG	GG	GG	TT	GG	TT	TT	GG	GG	TT	GT	TT	TT	GG	TT	GG	GG	GG	TT	GG	TT	TT	GG	GG	GG	TT	GG
	AX-94486290	CC	TT	CC	CC	CC	CC	CC	CC	CC	CC	TT	CC	CC	CC	CC	CC	CC	TT	CC	CC	TT	CC	CC	CC	TT	CC	CC	TT	CC	CC	CC	CC	CC	CC	CC	CC	TT	CC	TT	CC	TT	CC	CC	TT	CC	CC	CC	CC
	AX-94486441	GG	GG	GG	GG	GG	GG	GG	GG	GG	GG	TT	GG	GG	GG	GG	GG	GG	GG	GG	TT	TT	GG	NA	GG	GG	TT	GG	GG	GG	GG	TT	GT	GG	GG	GG	GG	GG	GG	GG	GG	GG	GG	GG	GG	GG	GG	GG	GG
	AX-94486477	TT	TT	TT	TT	TT	TT	TT	TT	TT	NA	TT	TT	TT	TT	TT	TT	TT	TT	TT	TT	TT	TT	NA	TT	TT	TT	TT	TT	TT	TT	TT	NA	TT	TT	TT	TT	TT	TT	TT	TT	TT	GG	TT	TT	TT	TT	TT	GG
	AX-94486502	AA	GG	GG	AA	AA	AA	AA	AA	GG	AA	AA	NA	AA	GG	AA	GG	AA	GG	AA	AA	AA	AA	AA	GG	AA	AA	GG	AA	AA	AA	AA	AG	GG	AA	AA	AA	AA	AA	AA	AA	GG	AA	AA	AA	GG	AA	AA	AA
	AX-94486539	CC	AA	CC	AA	AA	AA	CC	AA	AA	CC	CC	CC	CC	CC	CC	AA	AA	CC	CC	CC	AA	CC	CC	AA	AA	AA	AA	AA	AA	CC	AA	AC	CC	CC	CC	AA	CC	AA	CC	AA	CC	AA	AA	AA	AA	AA	CC	AA
	AX-94486561	TT	TT	CC	TT	TT	TT	TT	TT	TT	TT	TC	TT	TT	TT	TT	TT	TT	TT	TT	TT	TT	TT	TT	TT	TT	TT	TT	TT	TT	TT	CC	CT	CC	TT	CC	TT	TT	TT	TT	TT	TT	TT	TT	TT	TT	TT	TT	TT
	AX-94486592	AA	GG	AA	AA	GG	GG	AA	GG	AA	GG	GG	GG	GG	GG	GG	GG	GG	GG	GG	AA	GG	GG	GG	GG	GG	GG	GG	GG	GG	AA	GG	GG	AA	GG	GG	GG	GG	GG	GG	GG	GG	AA	GG	GG	GG	GG	GG	GG
	AX-94486651	AA	AA	AA	AA	AA	AA	AA	AA	GG	AA	AA	AA	AA	AA	AA	AA	AA	AA	AA	AA	AA	AA	AA	AA	AA	AA	GG	AA	AA	AA	AA	AA	AA	AA	AA	AA	AA	AA	AA	GG	AA	AA	AA	AA	AA	AG	AA	GG
	AX-94486694	CC	CC	CC	CC	CC	CC	CC	TT	TT	CC	CC	CC	CC	CC	CC	NA	CC	CC	CC	TT	CC	CC	CC	CC	CC	NA	CC	CC	CC	CC	CC	CC	CC	CC	TT	CC	CC	CC	CC	CC	CC	CC	CC	TT	CC	CC	CC	TT
	AX-94486931	CC	CC	CC	TC	TC	CC	CC	CC	CC	TT	CC	CC	CC	CC	NA	CC	TT	TC	TC	CC	TC	CC	TC	TT	TC	TT	TC	TC	NA	TC	CC	CC	TT	CC	CC	TT	CC	TC	CC	CC	CC	TC	CC	TT	CC	CC	TT	CC
	AX-94487000	TT	TT	CC	TT	TT	TT	TT	TC	CC	TT	TT	TT	TT	TC	TT	CC	TT	CC	TT	TT	TT	TT	TT	TT	TT	TT	CC	TT	TT	TT	TT	CT	CC	TT	CC	TT	TT	TT	CC	TT	CC	TT	TT	TT	TT	CC	TT	CC
	AX-94487028	TT	TT	TT	TT	TT	TT	TT	TT	TT	TT	TT	TT	TT	TT	TT	TT	TT	TT	TT	TT	GG	TT	TT	TT	TT	TT	TT	TT	TT	TT	TT	TT	TT	TT	TT	TT	GT	TT	TT	TT	TT	TT	TT	GG	TT	TT	TT	TT
	AX-94487290	GG	AA	AA	AA	GG	GG	GG	AA	AA	AA	GG	GG	AA	AA	AA	AA	AA	AA	AA	AA	GG	AA	GG	AA	AA	AA	GG	AA	GG	AA	AA	GG	AA	AA	GG	AA	GG	AA	AA	GG	AA	AA	AA	GG	GG	AA	AA	AA
	AX-94487490	CC	CC	CC	CC	CC	CC	CC	CC	CC	CC	CC	CC	CC	CC	CC	CC	CC	CC	CC	CC	CC	CC	CC	CC	CC	CC	CC	CC	CC	CC	CC	CC	CC	CC	CC	CC	CC	CC	CC	CC	CC	CC	CC	AA	CC	CC	CC	CC
	AX-94487711	CC	TC	TT	TT	NA	TT	CC	TT	TT	TT	TT	TT	TT	TT	TT	TT	TT	TT	TT	TT	CC	TT	CC	TT	TT	CC	TT	TT	TT	TT	TT	TT	TT	TT	TT	TC	TT	TT	TT	TT	TT	NA	TT	TT	TT	TT	TT	TT
	AX-94487713	GG	GG	TT	TT	TT	GG	GG	TT	GG	TT	TT	TT	TT	GG	TT	TT	TT	GG	TT	TT	TT	TT	TT	TT	TT	TT	GG	TT	GG	TT	TT	TT	TT	TT	GG	TT	GG	GG	TT	GG	TT	TT	TT	TT	GG	TT	TT	GG
	AX-94487773	AA	AA	AA	AA	AA	AA	AA	AA	AA	AA	AA	AA	AA	AA	AA	AA	AA	AA	AA	AA	AA	AA	AA	AA	AA	AA	AA	AA	AA	AA	AA	AA	AA	AA	AA	AA	AA	AA	GG	AA	AA	AA	AA	GG	AA	GG	AA	AA
	AX-94487937	CC	TT	TT	TT	CC	CC	CC	TT	CC	TT	TT	TT	TT	TT	TT	TT	TT	TT	TT	TT	CC	TT	TT	CC	TT	CC	CC	CC	CC	TT	TT	TT	TT	TT	CC	TT	CC	CC	CC	TT	CC	TT	TT	CC	TT	TT	TT	TT
	AX-94488049	CC	TT	CC	CC	CC	CC	CC	CC	CC	CC	CC	CC	TT	CC	CC	CC	CC	CC	TT	CC	CC	TT	CC	CC	CC	CC	CC	CC	CC	CC	CC	CC	CC	CC	CC	CC	CC	CC	CC	CC	TT	CC	CC	CC	CC	CC	CC	CC
	AX-94488051	TT	TT	TT	CC	CC	CC	TT	TT	NA	TT	TT	TT	TT	TT	TT	TT	CC	TT	CC	CC	CC	CC	CC	CC	TT	CC	CC	CC	TT	TT	TT	NA	TT	CC	CC	TT	TT	TT	TT	NA	TT	CC	CC	TT	CC	CC	TT	TT
	AX-94488154	AA	AA	AA	AA	AA	GG	AA	AA	AA	AA	AA	GG	AA	AA	AA	AA	AA	AA	GG	AA	GG	AA	AA	AA	GG	AA	GG	AA	AA	AA	AA	AG	AA	GG	AA	AA	AA	AA	GG	GG	AA	AA	GG	AA	GG	AA	AA	GG
	AX-94488406	CC	CC	TT	CC	CC	TT	TT	CC	TT	TT	TT	TT	TT	TT	TT	NA	CC	CC	TT	TT	CC	CC	CC	TT	CC	TT	CC	CC	TT	TT	CC	CT	TT	CC	TT	TT	TT	CC	CC	TC	TT	CC	TT	CC	CC	TT	TT	CC
	AX-94488433	GG	AA	GG	GG	GG	GG	GG	GG	GG	GG	GG	GG	GG	GG	GG	GG	GG	GG	GG	GG	GG	GG	GG	GG	GG	GG	GG	GG	AA	GG	GG	GG	GG	GG	GG	GG	GG	GG	GG	GG	GG	GG	GG	AA	GG	GG	GG	GG
	AX-94488441	TT	CC	CC	TT	TT	CC	TT	CC	CC	CC	CC	CC	CC	CC	TT	TT	TT	CC	CC	CC	CC	CC	CC	CC	CC	TT	CC	TT	CC	CC	CC	CT	CC	CC	TT	CC	TT	TT	CC	TT	CC	TT	CC	CC	CC	CC	CC	TT
	AX-94488627	GG	AA	GG	GG	GG	AA	GG	GG	GG	GG	AA	AA	GG	GG	GG	GG	AA	GG	GG	GG	GG	GG	GG	GG	GG	AA	AA	GG	AA	AA	GG	AA	GG	GG	GG	AA	GG	GG	AA	AA	AA	GG	GG	AA	GG	GG	GG	GG
	AX-94488643	GG	GG	GG	GG	GG	GG	GG	GG	TT	GG	GG	GG	GG	TT	GG	GG	GG	GG	GG	GG	GG	GG	TT	GG	GG	GG	TT	GG	GG	GG	GG	TT	GG	GG	GG	GG	TT	GG	GG	GG	GG	GG	GG	GG	GG	TT	GG	GG
	AX-94488812	GG	GG	GG	GG	GG	GG	GG	GG	GG	GG	GG	GG	GG	GG	GG	GG	GG	GG	GG	GG	GG	GG	GG	GG	GG	GG	GG	GG	GG	GG	GG	GG	GG	GG	GG	GG	GG	GG	GG	GG	GG	GG	GG	GG	GG	GG	GG	GG
	AX-94488815	TT	CC	TT	TC	TC	CC	TT	TC	TC	CC	TC	TC	TT	TT	TC	TC	TC	TC	TT	TC	TT	TT	TT	TC	TC	TC	TC	TC	TC	TC	TC	CT	TC	TC	TC	TC	CT	TC	CT	TT	TC	TC	TT	TT	TT	CT	TC	TT
	AX-94488939	AA	AA	AA	AA	AA	CC	AA	AA	CC	AA	AA	AA	AA	AC	AA	AA	AA	CC	AA	AA	AA	AA	AA	AA	AA	AA	CC	AA	CC	AA	NA	AA	AA	AA	CC	AA	AA	CC	CC	AA	AA	AA	AA	CC	AA	AA	AA	CC
	AX-94488987	GG	GG	GG	GG	GG	GG	GG	GG	GG	GG	GG	TT	GG	GG	GG	GG	GG	GG	TT	GG	TT	GG	GG	GG	TT	GG	TT	GG	GG	GG	GG	GT	GG	TT	GG	GG	GG	GG	TT	TT	GG	GG	TT	GG	TT	GG	GG	TT
	AX-94489071	GG	AA	AA	AA	AA	AA	GG	GG	GG	GG	NA	AA	NA	GG	GG	GG	GG	GG	GG	GG	AA	GG	AA	AA	AA	GG	NA	GG	AA	GG	GG	AG	AA	AA	AA	GG	GG	GG	GG	AA	GG	AA	AA	AA	AA	GG	GG	AA
	AX-94489094	AA	AA	AA	AA	AA	AA	AA	AA	AA	AA	AA	AA	AA	AA	AA	AA	AA	AA	AA	AA	AA	CC	AA	AA	AA	AA	AA	AA	AA	CC	AA	AA	AA	CC	AA	AA	AA	CC	AA	AA	AA	AA	CC	CC	CC	AA	AA	AA
	AX-94489100	CC	CC	CC	CC	CC	CC	CC	CC	NA	CC	CC	TC	CC	CC	TC	TC	CC	CC	CC	CC	CC	TC	CC	CC	CC	CC	CC	CC	CC	CC	CC	NA	CC	TC	CC	CC	CC	CC	CC	CC	CC	CC	CC	CC	CC	CC	CC	CC
	AX-94489119	GG	GG	GG	GG	GG	GG	GG	GG	GG	GG	GG	GG	GG	GG	GG	GG	GG	GG	GG	GG	GG	AA	GG	AA	GG	GG	GG	GG	GG	GG	GG	GG	GG	GG	GG	GG	GG	AA	GG	GG	GG	GG	GG	GG	GG	GG	GG	GG
	AX-94489129	TT	TT	TT	GG	GG	GG	TT	TT	GG	GG	GG	GG	TT	GG	TT	TT	GG	GG	GG	TT	TT	TT	TT	TT	TT	TT	GG	TT	TT	GG	GG	TT	TT	TT	TT	TT	GG	TT	GG	GG	GG	GG	TT	TT	TT	GG	TT	GG
	AX-94489130	AA	GG	AA	AA	AA	AA	AA	AA	AA	AA	AA	AA	AA	AA	AA	AA	AA	AA	AA	AA	AA	AA	AA	AA	AA	AA	AA	AA	AA	AA	AA	AA	AA	AA	AA	AA	AA	AA	AA	AA	AA	AA	AA	AA	AA	AA	AA	AA
	AX-94489169	AA	AA	AA	AA	AA	AA	AA	AA	AA	AA	AA	AA	AA	AA	AA	AA	AA	AA	AA	AA	AA	AA	AA	AA	AA	AA	AA	AA	AA	GG	GG	NA	AA	AA	AA	AA	AA	GG	AA	AA	AA	AA	AA	AA	GG	AA	AA	AA
	AX-94489226	GG	GG	GG	GG	GG	TT	GG	GG	GG	GG	GG	GG	GG	GG	GG	GG	GG	TT	GG	GG	GG	TT	GG	GG	GG	GG	GG	GG	TT	TT	GG	GG	TT	GG	GG	GG	GT	GG	GG	TT	GG	GG	GG	GG	GG	GG	GG	GG
	AX-94489275	CC	GG	CC	CC	CC	CC	CC	CC	CC	CC	CC	CC	CC	CC	GG	CC	CC	CC	CC	CC	CC	CC	CC	CC	CC	CC	CC	CC	CC	CC	CC	CC	CC	CC	CC	CC	CC	CC	CC	CC	CC	CC	CC	CC	CC	CC	CC	CC
	AX-94489303	GG	GG	GG	GG	GG	GG	GG	GG	GG	GG	GG	GG	GG	GG	GG	GG	GG	GG	GG	GG	GG	GG	GG	GG	GG	GG	GG	GG	GG	GG	GG	GG	GG	GG	GG	GG	GG	GG	AG	GG	GG	GG	GG	GG	GG	GG	GG	GG
	AX-94489390	AA	GG	AA	AA	AA	AA	AA	AA	AA	AA	AA	AA	AA	AA	AA	AA	AA	AA	AA	AA	AA	AA	AA	GG	AA	AA	AA	AA	AA	AA	GG	AG	AA	AA	AA	AA	AA	AA	AA	AA	AA	AA	AA	AA	AA	AA	AA	AA
	AX-94489482	AC	AA	AC	AA	AA	AA	AC	AA	AA	AC	AC	AC	AC	AC	AC	AC	AA	AC	AC	AC	AA	AC	AC	AA	AA	AA	AA	AA	AA	AC	AA	AC	AC	AC	AC	AA	AC	AA	AC	AA	AC	AA	AA	AA	AA	AC	AC	AA
	AX-94489653	GG	GG	GG	AA	AA	AA	GG	AA	GG	GG	GG	GG	GG	GG	AA	GG	AA	GG	GG	GG	GG	GG	GG	GG	AA	AA	GG	GG	GG	GG	AA	AG	GG	GG	GG	GG	AA	GG	GG	GG	GG	AA	GG	GG	GG	AA	GG	GG
	AX-94489861	TT	CC	TT	TT	TT	CC	TT	TT	TT	CC	CC	CC	CC	TT	CC	TT	CC	TT	CC	CC	TT	CC	CC	CC	TT	CC	TT	CC	CC	CC	CC	CT	TT	TT	TT	CC	CC	CC	TT	CC	TT	CC	CC	TT	TT	TT	CC	TT
	AX-94489976	AA	AA	GG	GG	AA	AA	AA	AA	AA	AA	AA	AA	GG	AA	AA	AA	GG	GG	AA	GG	AA	AA	AA	AA	AA	AA	AA	GG	AA	GG	AA	AG	AA	AA	AA	AA	AA	GG	AA	AA	AA	GG	GG	GG	AA	AA	GG	AA
	AX-94489984	GG	GG	GG	GG	GG	GG	GG	GG	GG	GG	GG	GG	GG	GG	GG	GG	GG	GG	GG	GG	GG	AA	GG	AA	GG	GG	GG	GG	GG	GG	GG	GG	GG	GG	GG	GG	GG	GG	GG	GG	GG	GG	GG	GG	GG	GG	GG	AG
	AX-94490037	CC	CC	CC	CC	CC	CC	CC	CC	CC	TT	CC	CC	CC	CC	TT	CC	CC	CC	CC	CC	CC	CC	CC	TT	TT	CC	CC	CC	CC	CC	CC	CC	TT	CC	CC	CC	CC	CC	CC	CC	CC	CC	CC	CC	CC	CC	TT	TT
	AX-94490173	TT	TT	CC	TT	TT	CC	TT	CC	CC	CC	TT	CC	CC	CC	CC	CC	TT	CC	CC	CC	TT	CC	TT	CC	TT	TT	CC	TT	TT	CC	CC	CT	CC	TT	TT	TT	CC	CC	CC	CC	TT	TT	TT	CC	TT	CC	TT	CC
	AX-94490240	TT	CC	NA	TT	TT	TT	TT	TT	TT	CC	TT	TT	TT	CC	CC	TT	TT	CC	TT	TT	TT	TT	CC	CC	CC	TT	TT	TT	TT	CC	TT	TT	TT	CC	TT	TT	TT	TT	TT	TT	TT	TT	CC	TT	TT	TT	CC	TT
	AX-94490246	AA	GG	AA	AA	AA	AA	AA	AA	AA	AA	AA	AA	AA	AG	AA	AA	AA	AA	AA	AA	AA	AA	AA	AA	AA	AA	AA	AA	AA	AA	AA	AG	AA	AA	AA	AA	NA	GG	AG	AA	AA	AA	AA	AA	AA	AA	AA	AA
	AX-94490295	GG	GG	GG	GG	GG	GG	GG	GG	GG	AA	AA	GG	GG	AA	AA	GG	GG	GG	GG	GG	GG	AA	GG	GG	GG	AA	AA	GG	GG	AA	GG	GG	GG	GG	GG	GG	AA	AA	GG	GG	AA	GG	GG	AA	AA	NA	GG	GG
	AX-94490310	AA	CC	NA	AA	AA	AA	AA	AA	AA	AA	AA	AA	AA	CC	AA	CC	AA	CC	AA	AA	AA	AA	AA	AA	AA	AA	AA	AA	AA	AA	AA	AC	CC	AA	AA	AA	AA	AA	CC	AA	NA	AA	AA	CC	CC	AA	AA	CC
	AX-94490363	TT	TT	CC	TT	TT	CC	TT	CC	CC	TT	TT	TT	TT	CC	CC	CC	CC	TT	CC	CC	TT	TT	TT	TT	CC	TT	TT	TT	CC	CC	CC	TT	CC	TT	TT	TT	TT	CC	CC	TT	CC	TT	CC	CC	CC	CC	CC	TT
	AX-94490413	CC	GG	GG	CC	CC	CC	CC	CC	CC	GG	NA	CC	NA	CC	CC	CC	CC	GG	CC	CC	CC	CC	CC	GG	CC	GG	CC	CC	CC	CC	CC	CC	CC	CC	GG	CC	CC	CC	CC	CC	GG	CC	CC	GG	GG	CC	CC	CC
	AX-94490447	TT	CC	CC	TT	TT	TT	TT	TT	TT	TT	TT	TT	TT	TT	TT	CC	TT	TT	TT	TT	TT	TT	TT	CC	TT	TT	TT	TT	TT	TT	CC	CT	TT	TT	TT	CC	CC	TT	CC	CC	CC	TT	TT	CC	CC	TT	TT	CC
	AX-94490490	TT	CC	CC	TT	TT	CC	CC	CC	CC	CC	CC	CC	CC	CC	CC	CC	TT	CC	CC	CC	TT	TT	TT	CC	TT	CC	TT	TT	CC	CC	CC	CC	CC	TT	CC	CC	TT	CC	TT	CC	CC	TT	TT	TT	CC	CC	CC	TT
	AX-94490517	TT	TT	AA	TT	TT	AA	TT	AA	AA	TT	TT	AA	AA	AA	AA	AA	TT	AA	AA	AA	TT	AA	TT	AA	TT	TT	AA	TT	TT	AA	AA	AT	AA	TT	TT	TT	AA	AA	AA	AA	TT	TT	TT	AA	TT	AA	TT	AA
	AX-94490545	TT	TT	TT	TT	TT	TT	TT	TT	TT	TT	TT	TT	TT	TT	TT	TT	TT	TT	TT	TT	TT	CC	TT	CC	TT	TT	TT	TT	TT	CC	TT	TT	TT	TT	CC	TT	TT	TT	CC	TT	TT	TT	TT	CC	CC	TT	TT	TT
	AX-94490551	TT	TT	CC	CC	TT	CC	TT	CC	CC	CC	CC	CC	CC	CC	CC	CC	TT	TC	CC	CC	CC	CC	CC	NA	CC	CC	CC	TT	CC	TT	TT	CT	CC	CC	CC	CC	TT	CC	CC	TT	TT	CC	CC	TT	CC	TT	CC	TT
	AX-94490570	GG	GG	GG	GG	GG	GG	GG	GG	GG	GG	AG	GG	GG	GG	GG	GG	GG	GG	GG	GG	GG	GG	GG	GG	GG	NA	AG	GG	GG	GG	GG	AG	GG	GG	AA	GG	GG	GG	GG	AG	GG	GG	GG	GG	GG	GG	GG	GG
	AX-94490584	GG	GG	GG	GG	GG	GG	GG	GG	GG	GG	GG	TT	GG	GG	GG	GG	GG	GG	GG	GG	TT	GG	GG	GG	TT	TT	TT	GG	GG	GG	GG	GG	GG	TT	GG	TT	TT	GG	GG	TT	TT	GG	GG	TT	GG	GG	GG	GG
	AX-94490662	TT	TC	TT	TT	NA	TT	TT	TT	TT	TT	TT	TT	TC	TT	TT	TC	TC	TC	TC	TT	TT	TT	TT	TT	TT	TC	TT	TT	TT	TT	TC	CT	TT	CC	TT	TT	TT	TT	TT	CC	TT	TT	TT	TT	TT	CT	TT	TT
	AX-94490702	CC	CC	TT	CC	TT	TT	CC	TT	CC	CC	TT	TT	TT	TT	TT	TT	CC	TT	TT	TT	TT	TT	CC	CC	TT	CC	CC	CC	TT	TT	TT	TT	TT	TT	TT	TT	TT	TT	TT	TT	TT	CC	TT	TT	TT	CC	TT	CC
	AX-94490704	CC	TT	CC	CC	CC	CC	CC	CC	CC	CC	CC	CC	CC	CC	CC	CC	CC	CC	CC	CC	CC	CC	CC	CC	CC	CC	CC	CC	CC	CC	CC	CC	CC	CC	CC	CC	CC	CC	CC	CC	CC	CC	CC	CC	CC	CC	CC	CC
	AX-94490749	CC	GG	CC	CC	CC	CC	CC	CC	CC	CC	CC	CC	CC	CC	CC	CC	CC	CC	CC	CC	CC	GG	CC	CC	CC	CC	CC	CC	CC	CC	CC	CC	CC	CC	CC	CC	CC	CC	GG	CC	CC	CC	CC	CC	CC	CC	CC	CC
	AX-94491031	AA	GG	AA	AA	AA	AA	AA	AA	AA	AA	AA	AA	AA	AA	AA	AA	AA	AA	AA	AA	AA	GG	AA	GG	AA	AA	AA	AA	AA	GG	AA	AA	AA	AA	GG	AA	AA	AA	GG	GG	AA	AA	AA	GG	GG	AA	AA	AA
	AX-94491218	GG	TT	GG	GG	GG	GG	GG	GG	GG	GG	GG	GG	GG	GG	GG	GG	GG	GG	GG	GG	TT	GG	GG	GG	GG	GG	GG	GG	GG	GG	GG	GG	GG	GG	GG	GG	GG	GG	GG	GG	GG	GG	GG	GG	GG	GG	GG	GG
	AX-94491384	GG	GG	GG	GG	GG	GG	GG	GG	GG	GG	GG	GG	GG	GG	GG	GG	GG	GG	GG	GG	GG	GG	GG	GG	GG	GG	GG	GG	GG	GG	GG	GG	GG	GG	GG	GG	GG	GG	GG	NA	GG	GG	GG	NA	GG	GG	GG	GG
	AX-94491525	AA	AA	AA	AA	GG	GG	AA	AA	GG	GG	AA	GG	GG	GG	GG	GG	GG	AA	GG	GG	GG	AA	AA	AA	AA	GG	GG	AA	AA	AA	GG	AA	AA	AA	AA	GG	GG	GG	GG	GG	AA	AA	AA	GG	GG	GG	GG	GG
	AX-94491626	CC	TT	CC	CC	CC	CC	CC	TT	CC	CC	CC	CC	CC	CC	CC	CC	CC	CC	CC	CC	CC	CC	CC	CC	CC	CC	CC	CC	CC	CC	TT	CC	CC	CC	TT	CC	TT	CC	TT	CC	CC	CC	CC	CC	TT	TT	CC	TT
	AX-94491794	CC	CC	CC	CC	CC	CC	CC	CC	CC	CC	CC	CC	CC	CC	CC	CC	CC	CC	CC	CC	CC	TT	CC	CC	CC	CC	CC	CC	CC	CC	CC	CC	CC	CC	CC	CC	CC	CC	TT	CC	CC	CC	CC	CC	CC	CC	CC	CC
	AX-94491905	CC	TT	NA	CC	CC	CC	CC	TC	CC	TT	TT	TT	TT	CC	CC	CC	CC	TT	CC	CC	CC	TT	CC	CC	CC	CC	CC	TT	TT	CC	CC	TT	TT	CC	CC	CC	TT	CC	TT	TT	CC	CC	CC	TT	CC	CC	CC	CC
	AX-94491950	AA	CC	AA	AA	AA	AA	AA	AA	AA	AA	AA	CC	CC	AA	AA	AA	AA	AA	CC	CC	AA	AA	AA	AA	CC	AA	AA	NA	AA	AA	AA	AA	AA	AA	AA	AA	AA	AA	AA	CC	AA	AA	AA	CC	AA	CC	AA	AA
	AX-94492305	GG	AA	GG	GG	GG	GG	GG	GG	GG	GG	GG	GG	GG	GG	GG	GG	GG	AA	GG	GG	GG	AA	GG	AA	GG	GG	GG	AA	GG	GG	GG	GG	GG	GG	GG	GG	GG	GG	GG	GG	GG	GG	GG	GG	GG	GG	GG	GG
	AX-94492316	TT	TT	GG	GG	GG	GG	TT	GG	GG	GG	GG	GG	GG	GG	GG	GG	GG	GG	GG	GG	GG	GG	GG	TT	TT	GG	GG	GG	GG	GG	GG	GG	GG	GG	GG	GG	GG	GG	TT	GG	TT	GG	GG	TT	GG	GG	GG	GG
	AX-94492424	GG	CC	CC	GG	GG	GG	GG	CC	CC	GG	GG	CC	CC	CC	GG	CC	GG	CC	CC	CC	GG	GG	GG	GG	GG	GG	CC	GG	GG	GG	CC	CG	CC	GG	CC	GG	GG	GG	CC	GG	CC	GG	GG	CC	CC	CC	GG	CC
	AX-94492491	GG	GG	GG	AA	AA	AA	GG	AA	GG	GG	AA	GG	GG	AA	GG	AA	GG	GG	GG	GG	GG	AA	GG	AG	GG	AA	AA	AA	GG	GG	GG	AG	AA	AA	AA	GG	AA	AA	GG	AA	AA	AA	GG	AA	GG	GG	GG	GG
	AX-94492507	GG	TT	GG	GG	GG	GG	GG	GG	GG	GG	GG	GG	GG	GG	GG	GG	GG	GG	GG	GG	GG	GG	GG	GG	GG	GG	GG	GG	GG	GG	GG	GG	GG	GG	GG	GG	GG	TT	GG	GG	GG	GG	GG	GG	GG	GG	GG	GG
	AX-94492556	TT	TT	TT	TT	TT	TT	TT	TT	TT	TT	TT	TT	TT	TT	TT	TT	TT	TT	TT	TT	TT	NA	TT	TG	TT	TT	TT	TT	TT	TT	TT	TT	TT	TT	TT	TT	TT	TT	TT	TT	TT	GG	TT	TT	TT	TT	TT	GG
	AX-94492579	AA	AA	AA	AA	AA	AA	AA	AA	AA	AA	AA	AA	AA	AA	AA	AA	AA	AA	AA	AA	AA	AA	CC	CC	AA	AA	AA	AA	AA	AA	AA	AA	AA	AA	AA	AA	AA	AA	AA	AA	AA	AA	AA	AA	AA	CC	AA	AA
	AX-94492604	TT	CC	TT	TT	TT	TC	TT	TT	TC	TT	TT	CC	TT	TT	TT	TT	TT	CC	TT	TT	TT	TC	TT	TC	TC	TT	TC	TT	CC	TC	TT	TT	TT	CC	TT	TT	TT	TT	CT	TT	TT	TT	TT	TT	TT	CT	TT	TT
	AX-94492749	TT	NA	AA	AA	AA	AA	TT	AA	AA	AA	AA	AA	AA	AA	AA	AA	AA	AA	AA	AA	AA	AA	AA	NA	AA	AA	AA	AA	AA	AA	AA	AA	AA	AA	AA	AA	AA	AA	AA	TT	AA	AA	AA	AA	AA	AA	AA	AA
	AX-94492833	GG	GG	GG	GG	GG	AG	GG	AA	AA	AA	GG	AG	GG	AG	AA	AG	GG	AA	AG	GG	GG	AG	GG	AA	AA	NA	AA	AG	AG	GG	GG	AG	GG	AA	GG	AA	GG	GG	NA	AA	AA	GG	AG	AG	AG	GG	AA	GG
	AX-94492847	AA	AA	GG	AA	AA	AA	AA	AA	GG	GG	AA	AA	AA	AA	AA	AA	AA	GG	AA	AA	AA	AA	AA	GG	AA	AA	GG	AG	GG	GG	AA	AA	AA	AA	GG	AA	AA	AA	AA	AA	AA	AA	AA	AA	GG	GG	AA	GG
	AX-94492853	CC	TT	TT	CC	CC	CC	CC	TT	TT	TT	TT	TT	TT	TT	TT	TT	TT	TT	TT	TT	CC	TT	CC	TT	CC	TT	TT	CC	TT	TT	TT	TT	TT	CC	TT	TT	TT	CC	TT	TT	TT	CC	TT	TT	TT	TT	TT	CC
	AX-94492859	GG	GG	AA	AA	AA	AA	GG	AA	GG	AA	AA	AA	GG	GG	AA	AA	GG	AA	AA	AA	GG	GG	GG	GG	AA	AA	AA	AA	AA	AA	GG	AA	AA	AA	GG	AA	GG	GG	GG	GG	GG	AA	GG	AA	AA	AA	AA	GG
	AX-94492897	GG	GG	GG	GG	GG	TT	GG	GG	GG	GG	TT	TT	GG	GG	GG	GG	GG	GG	GG	GG	GG	GG	GG	GG	GG	TT	TT	GG	TT	GG	GG	TT	GG	GG	GG	TT	GG	GG	TT	TT	TT	GG	GG	GG	GG	GG	GG	GG
	AX-94493021	AA	AA	AA	AA	AA	AA	AA	AA	AA	AA	GG	AA	AA	GG	AA	AA	AA	AA	AA	AA	AA	GG	AA	AA	AA	AA	AA	GG	GG	AA	AA	GG	AA	AA	AA	AA	AA	AA	GG	AA	AA	AA	AA	GG	AA	AA	AA	GG
	AX-94493039	CC	CC	CC	CC	CC	CC	CC	CC	CC	CC	CC	CC	CC	CC	CC	CC	CC	CC	CC	CC	CC	CC	CC	CC	CC	CC	CC	CC	CC	GG	CC	CC	GG	CC	CC	CC	CC	GG	CC	CC	GG	CC	CC	GG	CC	CC	CC	CC
	AX-94493103	TT	TT	CC	TT	CC	TT	TT	TT	TT	TT	CC	CC	CC	TT	TT	CC	CC	TT	CC	CC	TT	TT	TT	TT	TT	CC	CC	TT	TT	TT	CC	CC	TT	CC	CC	CC	TT	TT	CC	TT	TT	TT	TT	CC	TT	TT	TT	TT
	AX-94493158	CC	CC	CC	TT	CC	CC	CC	CC	TT	TT	TT	TT	TT	TT	TT	TT	CC	TT	TT	TT	CC	TT	CC	TC	TT	TT	TT	TT	TT	TT	TT	TT	CC	TT	TT	TT	TT	TT	TT	TT	TT	TT	TT	TT	CC	TT	TT	TT
	AX-94493169	CC	TT	CC	CC	CC	TT	CC	CC	CC	CC	CC	TT	CC	CC	CC	CC	CC	CC	CC	CC	CC	CC	CC	TT	CC	CC	CC	CC	TT	CC	CC	CT	CC	TT	CC	CC	CC	CC	CC	TT	CC	CC	CC	CC	CC	CC	CC	CC
	AX-94493285	GG	TT	GG	GG	GG	GG	GG	GG	GG	GG	GG	GG	GG	GG	GG	GG	GG	GG	GG	GG	GG	GG	GG	GG	GG	GG	GG	GG	GG	GG	GG	GG	GG	GG	GG	GG	GG	GG	GG	GG	GG	GG	GG	GG	GG	GG	GG	GG
	AX-94493310	CC	CC	CC	CC	CC	CC	CC	CC	CC	CC	CC	CC	CC	CC	CC	CC	CC	CC	CC	CC	CC	CC	CC	CC	CC	CC	CC	CC	CC	CC	CC	CC	CC	CC	CC	CC	CC	CC	CC	CC	CC	CC	CC	TT	CC	CC	CC	CC
	AX-94493390	GG	GG	GG	AA	AG	GG	GG	GG	AA	GG	GG	GG	GG	AA	GG	GG	AA	GG	GG	GG	AA	GG	GG	GG	GG	AG	NA	AA	GG	AA	AA	AG	AA	GG	AA	GG	AA	GG	GG	GG	AA	AA	AA	GG	GG	GG	GG	AA
	AX-94493482	TC	TC	CC	CC	CC	CC	TC	CC	CC	CC	CC	CC	CC	CC	CC	TC	NA	CC	CC	CC	CC	CC	CC	TC	CC	CC	CC	TC	CC	CC	TC	CC	CC	CC	CC	CC	CC	TC	CC	CC	TC	CC	CC	TT	CC	CC	CC	CC
	AX-94493493	AA	GG	GG	GG	GG	GG	AA	GG	GG	GG	GG	GG	GG	GG	GG	GG	GG	GG	GG	GG	GG	AA	GG	GG	GG	GG	GG	GG	GG	GG	GG	GG	GG	GG	GG	AA	AA	GG	AA	GG	AA	GG	GG	AA	AA	AA	GG	GG
	AX-94493518	GG	AA	GG	GG	GG	GG	GG	GG	GG	GG	NA	GG	GG	GG	GG	GG	AA	GG	GG	GG	AA	GG	GG	GG	AA	GG	AA	GG	AA	GG	GG	AG	GG	GG	GG	AA	GG	GG	GG	AA	AA	AA	GG	GG	GG	GG	GG	GG
	AX-94493597	AA	GG	AA	GG	AA	AA	AA	GG	AA	GG	GG	AA	GG	GG	GG	GG	GG	GG	GG	GG	AA	GG	AA	AA	GG	AA	AA	AA	AA	GG	GG	AA	GG	GG	GG	GG	GG	GG	GG	GG	GG	GG	AA	AA	GG	GG	GG	GG
	AX-94493774	CC	CC	CC	CC	CC	CC	CC	CC	CC	CC	CC	CC	CC	CC	CC	CC	CC	CC	CC	CC	TT	CC	CC	TT	CC	CC	CC	CC	CC	TT	CC	CC	CC	CC	TT	CC	CC	CC	TT	CC	CC	CC	CC	TT	TT	CC	CC	CC
	AX-94494154	AA	AA	AA	AA	AA	AA	AA	AA	AA	AA	AA	AA	AA	AA	AA	AA	AA	AA	AA	AA	AA	AA	AA	AA	AA	AA	AA	AA	AA	AA	AA	AA	AA	AA	AA	AA	AA	AA	AA	AA	AA	AA	AA	AA	AA	AA	AA	AA
	AX-94494353	CC	TT	CC	CC	CC	TT	CC	CC	CC	CC	CC	CC	CC	CC	CC	CC	CC	CC	CC	CC	CC	TT	CC	CC	CC	CC	CC	TT	TT	CC	CC	CC	CC	CC	CC	CC	TT	CC	TT	CC	TT	CC	CC	TT	TT	CC	CC	CC
	AX-94494376	GG	GG	GG	GG	GG	GG	GG	GG	GG	GG	AA	AA	GG	GG	GG	GG	GG	GG	GG	GG	GG	GG	GG	GG	GG	GG	GG	GG	AA	GG	GG	AG	GG	GG	GG	GG	GG	GG	GG	GG	GG	GG	GG	GG	GG	GG	GG	GG
	AX-94494539	CC	GG	CC	CC	CC	CC	CC	GG	CC	CC	CC	CC	CC	CC	CC	CC	CC	CC	CC	CC	CC	CC	CC	CC	CC	CC	CC	CC	GG	CC	CC	CC	CC	CC	GG	CC	CC	CC	CC	CC	CC	CC	CC	CC	CC	GG	CC	CC
	AX-94494544	TT	TT	TT	TT	TT	TT	TT	TT	GG	TT	TT	TT	TT	TT	TT	TT	TT	TT	TT	TT	TT	TT	TT	TT	TT	TT	TT	TT	TT	TT	TT	TT	TT	TT	TT	TT	TT	TT	TT	GG	GG	TT	TT	GG	TT	TT	TT	TT
	AX-94494615	AA	GG	GG	GG	AA	AA	AA	GG	AA	GG	GG	GG	GG	AA	GG	GG	GG	GG	GG	GG	AA	GG	GG	GG	AA	AA	AA	AA	AA	GG	GG	AG	GG	AA	AA	GG	AA	AA	GG	AA	AA	GG	GG	GG	GG	GG	GG	GG
	AX-94494618	CC	TT	CC	CC	CC	CC	CC	CC	NA	CC	CC	CC	CC	CC	CC	CC	CC	CC	CC	CC	CC	CC	CC	CC	TT	TT	CC	CC	TT	CC	CC	CC	CC	TT	CC	CC	CC	TT	CC	CC	CC	CC	CC	TT	CC	CC	CC	TT
	AX-94494621	GG	GG	GG	GG	GG	GG	GG	GG	GG	GG	GG	GG	GG	GG	GG	GG	GG	GG	GG	GG	CC	GG	GG	GG	GG	GG	GG	GG	GG	GG	GG	GG	GG	GG	GG	GG	CC	CC	GG	CC	CC	GG	GG	GG	CC	GG	GG	GG
	AX-94494739	CC	CC	CC	CC	CC	CC	CC	CC	CC	CC	CC	CC	CC	CC	CC	CC	CC	CC	CC	CC	CC	CC	CC	CC	CC	CC	CC	CC	TT	CC	CC	CC	CC	CC	CC	CC	CC	CC	CC	CC	CC	CC	CC	CC	TT	CC	CC	CC
	AX-94494832	CC	CG	CG	GG	GG	CG	CC	GG	CG	CG	CC	CC	CG	GG	GG	CG	GG	CC	GG	GG	GG	GG	GG	GG	CG	CG	CG	GG	CC	GG	GG	GG	CG	CC	GG	GG	CG	GG	GG	CC	CG	GG	CG	GG	CG	GG	CG	CG
	AX-94494919	TT	TT	GG	TT	TT	TT	TT	GG	GG	GG	GG	TT	GG	GG	GG	GG	TT	TT	GG	GG	TT	GG	GG	TT	TT	TT	TT	TT	TT	GG	GG	GG	GG	TT	TT	GG	TT	TT	TT	TT	TT	TT	TT	GG	GG	TT	GG	TT
	AX-94495090	GG	GG	AA	GG	GG	AA	GG	AA	GG	GG	GG	GG	GG	GG	GG	GG	GG	GG	GG	GG	GG	GG	GG	AA	GG	GG	GG	GG	GG	GG	GG	GG	GG	GG	AA	GG	AG	GG	GG	GG	GG	GG	GG	GG	AG	GG	GG	AA
	AX-94495098	GG	GG	GG	GG	GG	GG	GG	GG	GG	GG	GG	GG	GG	GG	GG	GG	GG	GG	GG	GG	GG	GG	GG	GG	GG	GG	GG	GG	GG	GG	GG	GG	GG	GG	GG	GG	GG	GG	GG	GG	GG	GG	GG	GG	GG	GG	GG	GG
	AX-94495179	GG	GG	GG	GG	TT	GG	GG	TT	GG	TT	TT	TT	GG	GG	GG	GG	GG	TT	TT	TT	GG	GG	GG	GG	GG	TT	TT	GG	TT	TT	TT	TT	GG	GG	TT	TT	GG	GG	GG	GG	GG	GG	TT	GG	GG	NA	TT	GG
	AX-94495198	GG	GG	GG	GG	GG	GG	GG	GG	GG	GG	GG	GG	GG	TT	GG	GG	GG	GG	GG	GG	GG	GG	GG	GG	GG	GG	GG	GG	TT	GG	GG	GT	GG	GG	GG	GG	GG	TT	GG	TT	GG	GG	GG	GG	GG	TT	GG	TT
	AX-94495200	AA	AA	GG	AA	AA	AA	AA	GG	AA	AA	AA	GG	AA	GG	AG	AA	AG	GG	GG	GG	AA	AA	AA	GG	AA	AA	AA	AA	GG	AA	GG	GG	GG	AA	AG	GG	AA	AA	GG	GG	AA	AA	GG	AA	GG	AA	GG	AA
	AX-94495234	AA	AA	AA	AA	AA	AA	AA	AA	AA	AA	AA	AA	AA	AA	AA	AA	AA	AA	AA	AA	AA	AA	NA	AA	AA	AA	AA	AA	AA	AA	AA	AA	AA	AA	AA	AA	AA	AA	AA	AA	AA	AA	AA	AA	AA	AA	AA	AA
	AX-94495267	CC	CC	TT	CC	CC	CC	CC	TT	TT	CC	TT	TT	TT	CC	TT	TT	CC	CC	TT	TT	CC	CC	CC	CC	TT	TT	TT	TT	CC	TT	TT	CT	CC	CC	CC	TT	CC	TT	CC	TT	CC	CC	TT	TT	TT	CC	TT	TT
	AX-94495320	CC	CC	CC	CC	CC	CC	CC	GG	CC	CC	CG	CC	CC	GG	CC	CC	CC	CC	CC	CC	CC	CC	CC	CC	CC	CC	CC	CC	CC	CC	CC	CC	CC	CC	CC	CC	CC	CC	CC	CC	CC	CC	CC	CC	CC	GG	CC	CC
	AX-94495474	TT	TT	TT	TC	TC	TT	TT	TT	TC	TT	TT	TT	TT	TT	TT	TT	TT	TT	TC	TT	TC	TT	TT	TT	TT	TT	TT	TT	TT	TC	TT	TT	TT	TT	TT	TT	TT	TT	TT	TT	TT	TC	TT	TT	TT	TT	TT	TT
	AX-94495533	CC	CC	CC	CC	CC	CC	CC	CC	CC	CC	CC	CC	CC	CC	CC	CC	CC	CC	CC	CC	CC	CC	CC	CC	CC	CC	CC	CC	CC	CC	CC	CC	CC	CC	CC	CC	TT	CC	CC	CC	TT	CC	CC	CC	CC	CC	CC	CC
	AX-94495697	CC	TT	CC	CC	CC	TT	CC	CC	CC	CC	CC	CC	CC	CC	TT	CC	CC	CC	CC	CC	TT	CC	CC	CC	TT	CC	CC	TT	CC	CC	CC	CC	CC	CC	CC	CC	CC	CC	CC	CC	CC	CC	CC	CC	CC	CC	CC	CC
	AX-94495754	TT	TC	TT	TT	TT	TT	TT	TT	TT	TT	TT	TT	TT	TT	TT	TT	TT	TT	TT	TT	TT	TT	TT	TT	TT	TC	TC	TT	TT	TT	TT	TT	TT	TT	TT	TT	TT	TT	TT	TT	TT	TT	TT	TT	TT	TT	TT	TT
	AX-94495814	TT	CC	CC	TT	CC	CC	TT	CC	CC	TT	CC	CC	TT	CC	TT	CC	TT	CC	TT	CC	CC	TT	CC	TT	CC	CC	CC	CC	CC	CC	TT	CT	TT	CC	CC	CC	TT	CC	TT	CC	CC	TT	CC	TT	CC	CC	TT	TT
	AX-94495968	TT	TT	CC	CC	TT	TT	TT	CC	CC	CC	TT	CC	CC	CC	CC	CC	CC	CC	CC	CC	TT	TT	TT	TT	CC	CC	TT	CC	TT	CC	CC	CT	CC	CC	CC	TT	TT	CC	CC	TT	TT	CC	CC	CC	CC	CC	CC	CC
	AX-94495992	CC	TT	CC	CC	CC	TT	CC	CC	CC	CC	CC	CC	CC	CC	CC	CC	CC	CC	CC	CC	CC	CC	TT	CC	CC	TT	TT	CC	CC	CC	CC	CC	CC	CC	TT	TT	CC	CC	CC	CC	CC	CC	CC	CC	TT	CC	CC	CC
	AX-94496018	GG	GG	GG	GG	AG	AG	GG	GG	AG	GG	GG	GG	GG	GG	GG	GG	GG	GG	GG	GG	AG	GG	GG	NA	AG	AG	AG	NA	AG	GG	GG	GG	GG	NA	AG	GG	GG	AG	GG	AG	AG	GG	GG	GG	GG	GG	GG	GG
	AX-94496026	TT	TT	TT	TT	TT	TT	TT	TT	TT	GG	TT	TT	TT	TT	TT	TT	TT	TT	TT	TT	TT	GG	TT	GG	TT	TT	TT	TT	TT	TT	TT	TT	TT	GG	TT	TG	TT	TT	TT	TT	TT	TT	TT	TG	TT	TT	TT	TT
	AX-94496109	GG	CG	GG	GG	GG	GG	GG	GG	GG	GG	GG	GG	GG	GG	GG	GG	GG	GG	CG	CG	GG	CG	GG	GG	GG	CG	GG	GG	GG	GG	GG	GG	GG	GG	GG	GG	GG	GG	GG	GG	GG	GG	CG	GG	GG	GG	GG	GG
	AX-94496337	AA	AA	AA	AA	AA	AA	AA	AA	AA	AA	AA	AA	AA	AA	AA	AA	AA	AA	AA	AA	GG	GG	AA	GG	AA	AA	AA	AA	AA	GG	AA	AA	AA	AA	GG	AA	AA	AA	GG	AA	AA	AA	AA	GG	GG	AA	AA	GG
	AX-94496362	TT	TT	CC	CC	CC	CC	TT	CC	CC	CC	CC	CC	CC	CC	CC	CC	TT	CC	CC	CC	CC	CC	CC	CC	CC	TT	CC	TT	CC	TT	CC	CC	CC	CC	CC	TT	CC	CC	CC	TT	CC	CC	CC	TT	TT	CC	CC	CC
	AX-94496439	CC	TT	TT	TT	CC	TT	CC	TT	TT	TT	TT	TT	TT	TT	TT	TT	CC	TT	TT	TT	CC	TT	CC	TT	TT	TT	TT	TT	TT	TT	TT	TT	TT	TT	TT	TT	TT	TT	TT	TT	TT	TT	TT	TT	TT	TT	TT	TT
	AX-94496563	GG	GG	TT	TT	GG	TT	GG	TT	TT	TT	TT	TT	TT	TT	TT	GG	TT	TT	TT	TT	GG	GG	GG	GG	TT	GG	GG	TT	TT	TT	TT	TT	TT	TT	TT	TT	TT	TT	TT	TT	TT	TT	TT	TT	TT	TT	TT	TT
	AX-94496657	AA	CC	AA	NA	AA	AA	AA	AA	AA	AA	AC	AA	AA	CC	AA	AA	AA	AA	AA	AA	AA	AA	AA	AA	CC	CC	AA	AA	CC	AA	AA	AC	AA	CC	AA	AA	AA	CC	CC	CC	AA	AA	AA	AA	AA	CC	AA	CC
	AX-94496767	TT	TT	TT	TT	TT	TT	TT	TT	TT	GG	TT	TT	TT	TT	TT	TT	TT	TT	TT	TT	TT	TT	TT	TT	TT	TT	TT	TT	TT	TT	TT	TT	TT	GG	TT	TT	GG	TT	TT	TT	GG	TT	TT	TT	TT	TT	TT	TT
	AX-94496922	CC	TT	TT	CC	CC	CC	CC	CC	CC	CC	CC	CC	CC	CC	CC	TT	CC	CC	CC	CC	CC	CC	CC	CC	CC	CC	CC	CC	TT	CC	CC	CC	CC	TT	CC	CC	CC	CC	CC	CC	CC	CC	CC	CC	CC	TT	CC	CC
	AX-94497096	AA	GG	AA	AA	GG	AA	AA	GG	GG	GG	AA	AA	GG	GG	GG	GG	AA	GG	AA	GG	GG	GG	GG	GG	GG	GG	GG	GG	AA	AA	GG	AG	AA	AA	GG	GG	GG	GG	AA	AA	AA	AA	GG	AA	AA	GG	GG	GG
	AX-94497226	TT	CC	TT	CC	TT	TT	TT	TT	TT	TT	TT	TT	TT	TT	TT	TT	CC	CC	TT	TT	CC	TT	TT	TT	TT	TT	TT	TT	TT	TT	CC	TT	TT	TT	TT	TT	CC	TT	CC	CC	TT	CC	TT	CC	CC	TT	TT	CC
	AX-94497305	GG	AA	GG	GG	GG	GG	GG	AA	GG	GG	GG	GG	GG	GG	GG	GG	GG	GG	GG	GG	GG	GG	GG	GG	GG	GG	GG	GG	GG	GG	GG	GG	GG	GG	GG	GG	GG	GG	GG	GG	GG	GG	GG	GG	GG	AG	GG	GG
	AX-94497321	AA	AA	AA	AA	AA	AA	AA	AA	AA	AA	AA	AA	AA	AA	AA	AA	AA	AA	AA	AA	AA	GG	AA	GG	AA	AA	AA	AA	AA	AA	AA	AA	AA	AA	AA	AA	AA	AA	AA	AA	AA	AA	AA	AA	AA	AA	AA	AA
	AX-94497344	GG	GG	GG	GG	GG	GG	GG	GG	GG	GG	GG	GG	GG	GG	GG	GG	GG	GG	GG	GG	AA	GG	GG	GG	GG	GG	GG	GG	GG	GG	GG	GG	GG	GG	GG	GG	GG	GG	GG	GG	GG	GG	GG	AA	AA	GG	GG	GG
	AX-94497531	CC	CC	GG	CC	CC	GG	CC	GG	GG	GG	GG	GG	GG	GG	GG	GG	CC	GG	GG	GG	CC	GG	CC	GG	CC	CC	GG	CC	GG	GG	CC	NA	GG	CC	CC	CC	GG	GG	GG	GG	GG	CC	GG	GG	GG	GG	GG	CC
	AX-94497626	TT	TT	TT	TT	TT	NA	TT	TT	TT	TT	TT	GG	TT	TT	TT	TT	TT	TT	GG	TT	GG	TT	NA	TT	GG	TT	GG	TT	TT	TT	TT	GT	TT	GG	TT	TT	TT	TT	GG	GG	TT	TT	GG	TT	GG	TT	TT	GG
	AX-94497658	TC	TT	TT	TC	TT	TT	TC	TT	TT	TT	TT	TT	TT	TT	TT	TT	TT	TT	TT	TT	TT	TT	TT	TT	TT	TT	TT	TC	TT	TT	TT	TT	TT	TT	TT	TT	CT	TT	CT	TC	TT	TC	TT	TT	TT	TT	TT	TC
	AX-94497666	GG	AA	AA	GG	GG	AA	GG	AA	AA	GG	AA	AA	AA	AA	GG	AA	GG	GG	GG	AA	GG	AA	AG	AA	GG	AA	GG	GG	AA	GG	GG	AG	NA	AA	AA	GG	AA	GG	GG	AA	AA	GG	GG	GG	AA	AA	GG	AA
	AX-94497715	CC	CC	CC	NA	CC	CC	CC	CC	CC	CC	CC	CC	CC	CC	CC	CC	TT	CC	CC	CC	TT	TT	CC	CC	CC	CC	CC	CC	TT	CC	TT	CC	CC	CC	CC	TT	CC	CC	CC	CC	CC	TT	CC	TT	CC	TT	CC	CC
	AX-94497718	CC	TT	TT	CC	CC	CC	CC	TT	TT	TT	TT	TT	TT	TT	TT	TT	CC	TT	TT	TT	CC	CC	CC	TT	TT	TT	TT	TT	TT	TT	CC	CT	TT	CC	TT	CC	CC	TT	TT	TT	CC	CC	TT	TT	CC	TT	TT	TT
	AX-94497871	TT	TT	TT	TT	TT	TT	TT	TT	TT	TT	TT	TT	TT	TT	TT	TT	TT	TT	TT	TT	TT	TT	TT	TT	TT	TT	TT	TT	TT	TT	TT	TT	TT	TT	TT	TT	TT	TT	TT	TT	TT	TT	TT	NA	TT	TT	TT	TT
	AX-94497928	TT	TC	TC	TT	TC	TT	TT	TC	TC	TC	TC	TC	TC	TC	TC	TC	TT	TC	TC	TC	TC	TC	TC	TC	TT	TT	TC	TC	TT	TC	TT	TT	TC	TT	TT	TC	TT	TT	CC	TT	TT	NA	TC	CC	TC	CT	TC	TT
	AX-94497996	TT	CC	TC	TT	TT	TT	TT	CC	CC	TT	TT	TT	TT	TT	CC	TC	TT	TT	CC	TT	TT	TT	TT	TT	TT	TC	TT	TT	TC	TT	TC	CT	TC	TT	TT	TT	TT	CC	TT	TT	TT	TT	TT	TT	TT	TT	TT	TT
	AX-94498055	GG	AG	AA	GG	GG	AA	GG	AA	AA	GG	GG	GG	GG	GG	GG	AA	GG	AA	GG	GG	GG	GG	GG	GG	GG	AA	AA	GG	GG	GG	GG	AG	GG	GG	AA	AA	AA	GG	AA	AA	AA	GG	GG	AA	AA	GG	GG	GG
	AX-94498184	CC	TT	TT	TT	TT	TT	CC	TT	TT	TT	TT	TT	TT	TT	TT	TT	TT	TT	TT	TT	TT	CC	TT	TT	TT	TT	TT	TT	TT	TT	TT	NA	TT	CC	TT	TT	CC	TT	CC	TT	CC	TT	TT	CC	TT	TT	TT	CC
	AX-94498228	AA	CC	CC	AA	AA	AA	AA	AA	CC	AA	AA	AA	AA	CC	AA	CC	AA	CC	AA	AA	AA	AA	AA	AA	AA	AA	CC	AA	AA	AA	CC	AC	CC	AA	AA	AA	AA	AA	AA	AA	CC	AA	AA	CC	CC	AA	AA	AA
	AX-94498253	CC	TT	TT	CC	CC	TT	CC	TT	TT	TT	TT	CC	TT	TT	CC	CC	TT	TT	TT	TT	CC	TT	CC	TT	TT	CC	TT	CC	TT	CC	TT	CT	TT	CC	TT	TT	TT	CC	TT	CC	TT	CC	TT	CC	CC	TT	TT	TT
	AX-94498360	TT	TT	CC	TT	TT	CC	TT	TT	CC	CC	CC	CC	CC	CC	CC	CC	TT	CC	CC	CC	TT	CC	CC	CC	CC	CC	CC	TT	TT	CC	TT	CC	CC	TT	TT	CC	TT	CC	TT	CC	TT	TT	CC	TT	CC	TT	CC	CC
	AX-94498468	TT	TT	TT	CC	CC	TT	TT	CC	TT	TT	TT	CC	CC	CC	CC	CC	TT	TT	CC	CC	TT	CC	TT	CC	CC	CC	TT	TC	TT	TT	CC	CC	CC	CC	TT	CC	CC	TT	CC	CC	TT	CC	CC	CC	TT	TT	CC	CC
	AX-94498487	TT	AA	TT	TT	TT	TT	TT	TT	TT	TT	TT	TT	TT	TT	TT	AA	TT	TT	TT	TT	TT	TT	TT	TT	TT	TT	TT	TT	TT	TT	AA	AT	TT	TT	TT	TT	TT	TT	TT	TT	TT	TT	TT	TT	TT	TT	TT	TT
	AX-94498540	TT	CC	TC	TT	TT	TT	TT	TC	TT	CC	TC	TC	TC	TT	TC	TC	CC	TC	TC	TC	TT	TC	TC	TT	TC	TC	CC	CC	CC	TC	TC	CT	TC	TC	TC	TC	CT	TC	CT	TC	TC	TT	TC	TC	CC	CT	TC	CC
	AX-94498619	CC	CC	CC	CC	CC	CC	CC	CC	CC	CC	CC	CC	CC	CC	CC	CC	CC	TT	CC	CC	CC	TT	CC	CC	CC	CC	CC	CC	CC	CC	CC	CC	CC	CC	CC	CC	CC	CC	CC	TT	CC	CC	CC	CC	CC	CC	CC	CC
	AX-94498620	GG	GG	CG	GG	CG	GG	GG	CG	CG	CG	GG	GG	GG	CG	GG	GG	CG	GG	GG	CG	CG	GG	GG	GG	GG	CG	CG	CG	GG	GG	GG	GG	GG	GG	CG	GG	GG	GG	GG	GG	GG	GG	CG	GG	GG	CG	CG	GG
	AX-94498823	GG	GG	GG	GG	GG	GG	GG	GG	GG	GG	GG	GG	GG	GG	GG	GG	GG	GG	GG	GG	GG	GG	GG	GG	GG	GG	GG	GG	GG	GG	GG	GG	GG	GG	GG	GG	GG	GG	GG	GG	GG	GG	GG	GG	GG	GG	GG	GG
	AX-94498995	AG	GG	GG	GG	GG	AG	AG	GG	AG	AG	AG	GG	GG	GG	AG	GG	GG	GG	GG	GG	GG	GG	GG	GG	GG	GG	AG	AG	GG	AG	GG	GG	GG	GG	GG	GG	GG	GG	GG	GG	AA	GG	GG	GG	GG	AG	GG	GG
	AX-94499092	GG	AA	GG	GG	GG	GG	GG	GG	GG	GG	GG	GG	GG	GG	GG	GG	GG	GG	GG	GG	GG	AA	GG	GG	GG	GG	GG	GG	GG	GG	GG	GG	GG	GG	GG	GG	AG	GG	AA	GG	GG	GG	GG	GG	GG	NA	GG	GG
	AX-94499264	GG	TT	GG	TT	GG	GG	GG	GG	GG	GG	GG	TT	GG	GG	GG	TG	TT	GG	TT	GG	GG	TT	GG	GG	GG	TT	TT	TT	GG	TT	TT	TT	GG	TT	TT	TT	TT	TT	TT	TT	TT	TT	TT	TT	GG	TT	GG	GG
	AX-94499329	CC	TT	CC	CC	CC	CC	CC	CC	CC	TT	CC	CC	CC	TT	CC	CC	CC	CC	TT	TT	CC	CC	CC	CC	CC	CC	CC	CC	CC	TT	CC	CT	CC	TT	CC	TT	CC	CC	TT	TT	CC	CC	CC	TT	CC	CC	CC	CC
	AX-94499379	GG	AA	GG	GG	GG	GG	GG	GG	GG	GG	GG	GG	GG	GG	GG	GG	GG	GG	GG	GG	GG	GG	GG	GG	GG	GG	GG	GG	GG	GG	GG	GG	GG	GG	GG	GG	GG	GG	GG	GG	GG	GG	GG	GG	GG	GG	GG	GG
	AX-94499408	GG	GG	GG	AA	AA	GG	GG	AA	GG	GG	GG	AA	AA	GG	GG	AA	AA	GG	AA	GG	AA	AA	AA	AA	AA	AA	GG	AG	GG	GG	AA	AA	AA	AA	GG	AA	GG	AA	AA	AA	GG	AA	AA	AA	AA	GG	AA	GG
	AX-94499480	CC	TT	TT	CC	CC	CC	CC	TT	TT	CC	CC	CC	TT	CC	CC	TT	TT	CC	TT	TT	CC	TT	TT	TT	CC	CC	CC	TT	CC	CC	TT	CT	TT	CC	CC	CC	TT	CC	TT	CC	TT	CC	TT	TT	CC	CT	TT	CC
	AX-94499509	AA	GG	AA	AA	AA	AA	AA	AA	AA	AA	AA	GG	AA	AA	AA	AA	AA	AA	AA	AA	AA	AA	AA	GG	AA	AA	AA	AA	AA	GG	AA	AA	AA	AA	GG	AA	AA	AA	AA	AG	AA	AA	AA	GG	GG	AA	AA	AA
	AX-94499577	GG	AA	GG	AA	AA	AA	GG	GG	GG	AA	GG	AA	GG	GG	GG	GG	GG	AA	GG	GG	GG	GG	GG	GG	GG	GG	GG	GG	AA	GG	GG	AG	GG	GG	AA	AA	AA	AA	GG	AA	AA	AA	GG	GG	GG	GG	GG	GG
	AX-94499822	GG	GG	AA	GG	GG	AA	GG	AA	AA	AA	AA	AA	AA	AA	AA	AA	GG	AA	AA	AA	GG	GG	GG	AA	AA	GG	AA	GG	AA	AA	GG	AG	AA	GG	GG	GG	GG	AA	GG	AA	GG	GG	AA	AA	GG	AA	AA	GG
	AX-94499849	AA	AA	GG	GG	GG	GG	AA	GG	GG	GG	GG	GG	GG	GG	AA	GG	GG	GG	GG	GG	AA	GG	GG	GG	GG	GG	GG	AA	GG	GG	GG	GG	GG	GG	GG	GG	AA	GG	AA	GG	AA	GG	GG	GG	AA	GG	GG	GG
	AX-94499856	TT	TT	TT	TT	TT	TT	TT	TT	NA	TT	TT	TT	TT	TT	TT	TT	TT	TT	TT	TT	TT	TT	TT	TT	TT	TT	TT	TT	TT	TT	TT	TT	TT	TT	TT	TT	TT	TT	TT	TT	TT	TT	TT	AA	NA	NA	TT	TT
	AX-94499868	CC	CC	CC	CC	CC	CC	CC	CC	CC	CC	CC	CC	CC	CC	CC	CC	CC	CC	CC	CC	CC	TC	CC	CC	CC	CC	CC	CC	CC	CC	CC	CC	CC	CC	CC	NA	CC	CC	TT	CC	CC	CC	CC	TT	CC	CC	CC	CC
	AX-94499921	CC	CC	TT	TT	CC	CC	CC	CC	CC	CC	CC	CC	TT	CC	CC	CC	TT	TT	CC	TT	CC	CC	CC	CC	CC	CC	CC	TT	CC	TT	CC	CT	CC	CC	CC	CC	CC	TT	CC	CC	NA	TT	TT	CC	CC	CC	TT	CC
	AX-94499963	GG	CC	CC	GG	GG	CC	GG	CC	GG	CC	CC	CC	CC	CC	CC	CC	CC	CC	GG	CC	GG	CC	GG	CC	GG	GG	GG	CC	CC	CC	CC	CC	CC	CC	GG	CC	CC	CC	CC	CC	CC	GG	CC	GG	CC	CC	CC	CC
	AX-94500018	TT	TT	TT	TT	TT	TT	TT	TT	TT	TT	TC	TC	TT	TC	TT	TC	TT	TT	TT	TC	TT	TT	TT	TT	TT	TT	TT	TT	TC	TT	TT	CT	TT	TT	TT	TT	TT	TT	TT	TC	TT	TT	TT	TT	TT	TT	TT	TT
	AX-94500078	AA	AA	TT	AA	AA	TT	AA	TT	TT	AA	TT	TT	AA	TT	TT	AA	AA	AA	TT	AA	AA	AA	AA	AA	TT	AA	AA	AA	TT	AA	TT	TT	TT	AA	AA	TT	TT	AA	TT	TT	TT	AA	TT	TT	TT	AA	AA	AA
	AX-94500111	TT	CC	TT	CC	CC	CC	TT	CC	TT	TT	TT	TT	TT	TT	CC	TT	CC	TT	TT	TT	TT	CC	TT	TT	CC	TT	TT	TT	TT	TT	CC	NA	TT	TT	CC	TT	CC	CC	CC	TT	CC	CC	TT	TT	TT	CC	TT	TT
	AX-94500315	CC	CC	CC	CC	CC	CC	CC	CC	CC	CC	CC	CC	CC	CC	CC	CC	CC	CC	CC	CC	CC	CC	CC	CC	CC	CC	CC	CC	CC	CC	CC	CC	CC	CC	CC	CC	CC	CC	CC	CC	CC	CC	CC	CC	CC	CC	CC	CC
	AX-94500348	GG	GG	GG	GG	GG	GG	GG	GG	GG	GG	GG	GG	GG	GG	GG	GG	GG	GG	GG	GG	AA	AA	GG	GG	GG	GG	GG	GG	GG	GG	GG	GG	GG	AA	GG	GG	GG	GG	GG	GG	GG	GG	GG	AA	GG	AA	GG	GG
	AX-94500403	AA	AG	AA	AA	AA	AA	AA	AA	NA	AA	AA	AA	AA	AA	AA	AA	AA	AA	AA	AA	AA	AA	AA	AA	AA	AA	AA	AA	AA	AA	AA	AA	NA	AA	AA	AA	AA	AA	AG	AA	AA	AA	AA	GG	AG	AA	AA	AA
	AX-94500554	CC	CC	CC	CC	CC	CC	CC	CC	CC	CC	NA	TT	CC	CC	CC	CC	CC	TT	CC	CC	CC	TT	CC	TT	CC	CC	CC	CC	CC	CC	CC	TT	NA	TC	TT	CC	CC	TT	NA	TT	CC	CC	TT	CC	CC	CC	CC	CC
	AX-94500620	AA	GG	GG	GG	GG	GG	AA	GG	GG	GG	GG	GG	GG	GG	GG	GG	GG	GG	GG	GG	GG	GG	AG	GG	GG	GG	GG	GG	GG	GG	GG	GG	GG	GG	GG	GG	GG	GG	GG	GG	GG	GG	GG	GG	GG	GG	GG	GG
	AX-94500784	CC	CC	CC	CC	CC	CC	CC	CC	TT	CC	CC	CC	CC	CC	CC	CC	CC	CC	CC	CC	CC	CC	CC	CC	CC	CC	CC	CC	CC	CC	CC	CC	CC	CC	CC	CC	CC	CC	CC	TT	TT	CC	CC	TT	CC	CC	CC	CC
	AX-94500838	CC	CC	CC	CC	CC	CC	CC	CC	CC	CC	GG	GG	GG	CC	CC	CC	CC	CC	CC	GG	CC	CC	CG	CC	CC	GG	CC	CC	CC	CC	GG	CG	CC	CC	CC	CC	CC	CC	CC	CC	CC	CC	CC	CC	CC	CC	CC	CC
	AX-94500910	GG	AA	AA	GG	GG	AA	GG	AA	AA	AA	AG	AA	AA	AA	AA	AA	GG	AA	GG	AA	GG	GG	GG	GG	AA	GG	AA	GG	AA	GG	AA	AA	GG	AA	GG	AA	AA	GG	AA	AA	AA	GG	AA	AA	GG	AA	AA	AA
	AX-94500980	TT	TT	CC	TT	TT	TT	TT	TT	TT	TT	CC	CC	TT	TT	TT	TT	TT	TT	TT	TT	TT	TT	TT	TT	TT	CC	CC	TT	CC	TT	TT	CT	CC	CC	CC	CC	TT	TT	TT	CC	TT	TT	TT	TT	TT	TT	TT	TT
	AX-94501008	TT	TT	CC	TT	TT	CC	TT	CC	CC	CC	CC	CC	CC	NA	CC	CC	CC	CC	CC	CC	TT	CC	CC	TT	CC	CC	CC	CC	CC	TC	TC	NA	CC	CC	CC	CC	CC	CC	TT	CC	CC	TT	CC	CC	CC	CT	CC	CC
	AX-94501087	TT	TT	CC	TT	TT	TT	TT	TT	CC	CC	TT	TT	CC	CC	CC	CC	TT	TT	TT	TT	TT	CC	TT	CC	TT	CC	CC	CC	CC	CC	TT	TT	TT	TT	CC	TT	TT	CC	CC	TT	TT	TT	TT	TT	TT	TT	CC	TT
	AX-94501139	AA	AA	AA	AA	AA	AA	AA	AA	AA	AA	AA	AA	AA	AA	AA	AA	AA	AA	AA	AA	AA	AA	AA	AA	AA	AA	AA	AA	AA	AA	AA	AA	AA	AA	AA	AA	AA	AA	AA	AA	AA	AA	AA	AA	AA	AA	AA	AA
	AX-94501404	GG	GG	GG	GG	GG	GG	GG	GG	GG	GG	GG	GG	GG	GG	GG	GG	GG	GG	GG	GG	GG	GG	GG	GG	GG	GG	GG	GG	GG	GG	GG	GG	GG	GG	GG	GG	CG	GG	GG	GG	GG	GG	GG	CC	GG	GG	GG	GG
	AX-94501650	TT	TT	TT	TT	TT	TT	TT	TT	TT	TT	TT	TT	TT	TT	TT	TT	TT	TT	TT	TT	TT	GG	TT	TT	TT	TT	TT	TT	TT	TT	TT	TT	TT	TT	TT	TT	TT	TT	TT	TT	TT	TT	TT	GG	TT	TT	TT	TT
	AX-94501661	CC	CC	CC	TC	CC	CC	CC	CC	CC	TC	CC	CC	CC	CC	CC	TC	TC	CC	CC	CC	CC	CC	CC	TC	CC	CC	CC	CC	CC	CC	TC	CT	TC	CC	CC	CC	CC	TC	CT	TC	CC	TC	CC	TC	TC	CC	CC	CC
	AX-94502109	GG	GG	GG	GG	GG	CC	GG	GG	GG	CC	CC	CC	CC	GG	CC	GG	CC	GG	CC	CC	GG	CC	CC	CC	GG	CC	GG	CC	CC	CC	CC	CG	GG	GG	GG	CC	CC	CC	GG	CC	GG	CC	CC	CC	CC	GG	CC	CC
	AX-94502115	CC	CC	TT	CC	TT	CC	CC	TT	CC	TT	CC	CC	CC	TT	CC	CC	TC	CC	CC	TT	TT	CC	CC	CC	CC	TT	CC	TT	CC	TT	CC	CC	TC	CC	TT	CC	CC	CC	CC	CC	TT	CC	TT	TT	CC	CT	TT	CC
	AX-94502163	TT	TT	TT	TT	TT	TC	TT	TT	CC	CC	TT	TT	TT	TT	CC	TT	TT	TT	TT	TT	TT	TT	TT	TT	TT	TT	TT	TT	TT	TT	TT	TT	TT	TT	TT	TT	TT	TT	CC	TT	TT	TT	TT	TT	TT	CC	TT	TT
	AX-94502281	CC	CC	CC	CC	CC	CC	CC	CC	CC	CC	CC	CC	CC	CC	CC	CC	CC	CC	CC	CC	CC	CC	CC	CC	CC	CC	CC	CC	CC	CC	CC	CC	CC	CC	CC	CC	CC	CC	CC	CC	CC	CC	CC	CC	CC	CC	CC	AC
	AX-94502357	AA	AA	AA	AA	AA	AA	AA	AA	AA	AA	AA	AA	AA	AA	AA	AA	AA	AA	AA	AA	GG	GG	AA	AA	GG	AA	AA	AA	AA	AA	AA	AA	AA	GG	AA	AA	GG	AA	GG	AA	GG	AA	AA	AA	AA	GG	AA	AA
	AX-94502624	CC	TT	CC	CC	CC	CC	CC	CC	CC	CC	CC	CC	CC	CC	CC	CC	CC	CC	CC	CC	CC	CC	CC	CC	CC	CC	CC	CC	CC	CC	CC	CC	CC	CC	CC	CC	CC	CC	TT	CC	CC	CC	CC	TT	CC	CC	CC	CC
	AX-94502639	GG	GG	GG	GG	GG	GG	GG	GG	GG	GG	GG	GG	GG	GG	GG	GG	GG	GG	GG	GG	GG	GG	GG	GG	GG	GG	GG	GG	GG	GG	GG	GG	GG	GG	GG	GG	GG	GG	GG	GG	GG	GG	GG	AA	AA	GG	GG	GG
	AX-94502699	TT	TT	TT	TT	TT	TT	TT	TT	TT	TT	TT	TT	TT	TT	TT	TT	TT	TT	TT	TT	TT	TT	TT	TT	TT	TT	TT	TT	TT	TT	TT	TT	TT	TT	TT	TT	TT	TT	TT	TT	TT	TT	TT	TT	TT	TT	TT	TT
	AX-94502831	GG	TT	TT	GG	GG	GG	GG	TT	TT	GG	GG	GG	TT	TT	TT	TT	TT	GG	TT	TT	GG	TT	TT	TT	GG	TT	TT	TT	GG	TT	TT	GT	TT	TT	TT	GG	TT	TT	TT	GG	TT	GG	TT	TT	TT	GG	TT	TT
	AX-94502859	AA	GG	AA	AA	AA	AA	AA	GG	GG	GG	GG	GG	AA	GG	AA	AA	AA	GG	GG	GG	GG	GG	AA	AA	AA	AA	GG	AA	AA	GG	AA	AA	GG	AA	AA	AA	GG	AA	GG	GG	AA	AA	AA	GG	GG	GG	AA	GG
	AX-94502860	TT	CC	CC	TT	CC	TT	TT	CC	TT	CC	CC	CC	CC	CC	CC	CC	CC	CC	CC	CC	CC	CC	CC	TT	TT	CC	CC	TT	CC	CC	CC	CC	CC	TT	CC	CC	TT	TT	TT	TT	TT	TT	CC	TT	TT	CC	CC	TT
	AX-94502900	AA	GG	GG	AA	AA	AA	AA	AA	GG	AA	AA	GG	GG	GG	AA	GG	AA	GG	GG	GG	GG	AA	AA	AA	AA	AA	GG	AA	GG	AA	GG	AG	GG	AA	AA	AA	AA	AA	AA	AA	GG	AA	AA	GG	AA	AA	AA	AA
	AX-94503114	GG	GG	GG	GG	GG	AA	GG	GG	AA	GG	GG	AA	NA	GG	AA	GG	GG	AA	AA	AA	AA	GG	GG	GG	GG	AA	AA	GG	GG	GG	AA	GG	GG	AG	GG	AA	NA	GG	AA	GG	GG	GG	GG	GG	GG	AA	GG	GG
	AX-94503208	CC	CC	TT	CC	CC	NA	CC	TT	TT	CC	TT	CC	CC	TT	CC	TT	TT	CC	CC	CC	CC	CC	CC	TT	CC	CC	TT	CC	TT	TT	CC	TT	TT	TT	TT	CC	TT	CC	CC	CC	CC	TT	CC	CC	CC	TT	CC	TT
	AX-94503338	CC	CC	TT	CC	CC	CC	CC	TT	CC	CC	TT	TT	TT	TT	TT	TT	TT	TT	TT	TT	CC	CC	CC	TT	CC	TT	TT	CC	TT	CC	TT	TT	TT	CC	TT	TT	TT	CC	TT	TT	TT	CC	TT	TT	TT	CC	TT	CC
	AX-94503463	TT	TT	TT	TT	TT	TT	TT	TT	TT	TT	TT	TT	TT	TT	CC	TT	TT	TT	TT	TT	TT	TT	TT	TT	TT	TT	TT	TT	TT	TT	TT	TT	TT	CC	TT	TT	TT	TT	TT	TT	TT	TT	TT	TT	TT	TT	TT	TT
	AX-94503555	GG	GG	GG	GG	GG	GG	GG	GG	GG	GG	GG	GG	GG	GG	GG	GG	GG	GG	GG	GG	GG	GG	GG	GG	GG	GG	GG	GG	GG	GG	GG	GG	GG	GG	GG	GG	GG	GG	GG	GG	GG	GG	GG	GG	GG	GG	GG	GG
	AX-94503590	CC	CC	TT	CC	CC	CC	CC	TT	TT	TT	TT	CC	TT	TT	TT	TT	CC	TT	TT	TT	CC	TT	TT	TT	TT	CC	CC	CC	TT	TT	TT	TT	TT	CC	CC	TT	TT	TT	CC	CC	TT	CC	TT	CC	TT	CC	TT	CC
	AX-94503623	GG	GG	AA	AA	AA	AA	GG	AG	AA	AA	AA	AG	AA	AA	AA	AA	AA	AA	AA	AA	AA	GG	AA	AA	AA	AA	AA	AA	AA	AA	AA	AG	AA	GG	AA	AG	AG	AA	AG	AG	AG	AA	AA	AG	AG	AG	AA	GG
	AX-94503632	CC	CC	CC	CC	CC	CC	CC	NA	CC	CC	CC	CC	CC	CC	TT	CC	CC	CC	CC	CC	CC	CC	CC	CC	CC	CC	CC	CC	CC	CC	CC	CC	CC	CC	CC	CC	CC	CC	CC	NA	CC	CC	CC	CC	TT	CC	CC	CC
	AX-94503635	AA	AA	GG	AA	AA	GG	AA	GG	GG	GG	GG	GG	GG	GG	GG	GG	AA	GG	GG	GG	AA	GG	GG	GG	AA	GG	GG	AA	GG	GG	GG	GG	GG	GG	AA	GG	AA	GG	GG	GG	AA	AA	GG	GG	GG	GG	GG	GG
	AX-94503658	GG	GG	GG	GG	GG	GG	GG	GG	GG	AA	GG	GG	AA	AA	AA	GG	GG	AA	AA	AA	AA	AA	AA	GG	GG	GG	GG	GG	GG	AA	GG	GG	GG	GG	GG	AA	GG	GG	AA	GG	GG	GG	AA	GG	GG	AA	AA	GG
	AX-94503730	GG	AA	AA	GG	GG	AA	GG	AA	AA	AA	AA	AA	AA	AA	AA	AA	AA	AA	AA	AA	GG	AA	GG	AA	GG	GG	GG	GG	AA	AA	AA	AG	AA	AA	AA	AA	AA	AA	AA	GG	AA	GG	GG	GG	GG	AA	AA	AA
	AX-94503785	GG	AA	AA	AA	GG	AA	GG	AA	GG	AA	NA	AA	GG	AA	GG	GG	AA	AA	GG	AA	AA	AA	AA	GG	AA	AA	GG	GG	AA	AA	AA	AG	AA	AA	GG	GG	GG	GG	GG	AA	GG	AA	AA	AA	AA	AA	AA	GG
	AX-94503893	CC	TT	CC	CC	CC	TC	CC	CC	CC	CC	CC	CC	CC	CC	CC	CC	CC	CC	CC	CC	CC	CC	TT	CC	CC	TC	TT	CC	CC	CC	CC	CC	CC	CC	TT	TT	CC	CC	CC	CC	CC	CC	CC	CC	TT	CC	CC	CC
	AX-94503906	GG	GG	GG	GG	GG	CC	GG	GG	GG	GG	GG	GG	GG	GG	GG	GG	GG	GG	GG	GG	GG	GG	GG	GG	GG	GG	GG	GG	GG	GG	GG	GG	GG	GG	GG	GG	GG	GG	GG	GG	GG	CC	GG	GG	GG	GG	GG	GG
	AX-94504126	CC	CC	CC	CC	GG	GG	CC	CC	CC	CC	GG	CC	CC	CC	CC	CC	CC	CC	CC	CC	GG	CC	CC	GG	CC	CC	CC	CC	GG	CC	CC	CC	CC	CC	CC	CC	CC	CC	CC	CC	CC	CC	CC	CC	CC	CC	CC	CC
	AX-94504257	AA	GG	AA	AA	AA	AA	AA	AA	GG	GG	AA	AA	AA	GG	GG	AA	AA	AA	GG	AA	AA	GG	AA	AA	AA	AA	AA	AA	AA	GG	AA	AA	AA	AA	AA	AA	GG	AA	GG	AA	GG	AA	AA	GG	GG	GG	AA	AA
	AX-94504393	GG	AA	GG	GG	GG	GG	GG	GG	GG	GG	GG	GG	GG	GG	GG	GG	GG	GG	GG	GG	GG	AA	GG	AA	GG	GG	GG	GG	GG	AA	GG	GG	GG	GG	AA	NA	GG	GG	AA	AA	GG	GG	GG	AA	AA	GG	GG	GG
	AX-94504454	TT	GG	TT	TT	TT	GG	TT	TT	GG	TT	TT	GG	TT	TT	TT	TT	TT	GG	TT	TT	TT	GG	TT	GG	GG	TT	GG	TT	GG	GG	TT	TT	TT	GG	TT	TT	TT	TT	GG	TT	TT	TT	TT	TT	TT	GG	TT	TT
	AX-94504536	AA	AA	CC	AA	AA	CC	AA	AA	CC	CC	CC	CC	CC	CC	CC	CC	AA	CC	CC	CC	AA	CC	AA	CC	AA	AA	CC	AA	CC	CC	AA	CC	AA	CC	AA	AA	AA	AA	AA	CC	CC	AA	CC	AA	AA	CC	CC	AA
	AX-94504542	CC	CC	CC	GG	GG	CC	CC	CC	CC	CC	CC	CC	CC	CC	CC	CC	GG	CC	CC	CC	GG	CC	GG	GG	CC	GG	GG	GG	GG	CC	CC	CC	CC	CC	CC	CC	CC	GG	CC	GG	CC	GG	CC	CC	CC	CC	CC	CC
	AX-94504609	AA	GG	AA	AA	AA	AA	AA	AA	AA	AA	AA	AA	AA	AA	AA	AA	AA	AA	AA	AA	AA	AA	AA	AA	AA	AA	AA	AA	GG	AA	AA	AA	AA	AA	AA	AA	AA	AA	AA	AA	AA	AA	AA	AA	AA	AA	AA	AA
	AX-94504679	GG	TT	GG	GG	GG	GG	GG	GG	GG	GG	GG	GG	GG	GG	GG	GG	GG	GG	GG	GG	GG	GG	GG	GG	TT	TT	TT	GG	GG	GG	TT	GT	GG	TT	GG	GG	NA	GG	GG	GG	GG	GG	GG	TT	GG	GG	GG	GG
	AX-94505043	GG	GG	GG	GG	AA	AA	GG	GG	AA	GG	GG	GG	GG	GG	GG	GG	GG	GG	GG	GG	AA	GG	GG	GG	AA	AA	AA	AA	GG	GG	GG	GG	GG	GG	AA	GG	GG	AA	GG	GG	GG	GG	GG	GG	GG	GG	GG	GG
	AX-94505044	GG	AA	AA	GG	GG	GG	GG	GG	AA	AA	GG	GG	GG	AA	GG	GG	GG	GG	GG	GG	GG	GG	GG	AA	GG	GG	GG	GG	GG	AA	GG	GG	AA	GG	GG	AA	GG	GG	GG	GG	GG	GG	AA	GG	GG	GG	AA	GG
	AX-94505099	GG	TG	GG	GG	GG	GG	GG	GG	GG	GG	GG	GG	GG	GG	GG	GG	GG	GG	GG	GG	GG	GG	GG	GG	GG	GG	GG	GG	GG	GG	GG	GG	GG	GG	GG	GG	GG	GG	GG	GG	GG	GG	GG	TT	GG	GG	GG	GG
	AX-94505151	CC	CC	TT	TT	TT	TT	CC	TT	TT	CC	CC	CC	CC	CC	CC	CC	TT	CC	CC	CC	TT	CC	CC	TT	TT	CC	TT	TT	TT	CC	CC	CT	TT	CC	CC	TT	CC	TT	CC	CC	CC	TT	TT	TT	TT	TT	CC	TT
	AX-94505180	GG	AA	AA	GG	GG	AA	GG	AA	AA	AA	GG	AA	AA	AA	AA	GG	GG	AA	AA	GG	GG	AA	AG	GG	AA	GG	GG	AG	AA	AA	GG	NA	AA	AA	AA	AA	AA	GG	AA	AG	GG	GG	AA	AA	AA	AA	AA	AA
	AX-94505212	CC	CC	CC	CC	CC	TT	CC	CC	CC	CC	TC	CC	CC	TT	CC	CC	CC	CC	CC	CC	CC	CC	CC	CC	CC	CC	CC	CC	CC	CC	CC	CC	CC	CC	TT	CC	CC	CC	CC	CC	CC	CC	TT	TC	CC	CC	CC	CC
	AX-94505267	TG	TT	GG	TT	TT	TT	TG	TT	TT	TT	TT	GG	GG	TT	GG	GG	TT	TT	GG	GG	TT	TT	NA	TT	GG	GG	GG	TT	TT	TT	TT	GG	GG	TT	TT	GG	TT	TT	GG	TT	TT	TG	GG	GG	GG	TT	TT	TT
	AX-94505329	TT	TT	CC	TT	TT	TT	TT	CC	CC	TT	TT	TT	CC	CC	CC	CC	CC	TT	CC	CC	TT	CC	CC	CC	TT	CC	CC	CC	TT	CC	CC	CT	CC	CC	CC	TT	CC	CC	CC	TT	CC	TT	CC	CC	CC	TT	CC	CC
	AX-94505411	TT	CC	TT	TT	TT	CC	TT	TT	TC	TT	TT	TT	TT	TT	TT	TT	TT	TT	TT	TT	TT	TT	TT	TC	TT	TT	TT	TT	TT	TT	TT	TT	TT	TT	TT	TT	TT	TT	TT	TT	TT	TT	TT	TT	TT	CT	TT	TT
	AX-94505591	TT	CC	TT	TT	TT	TT	TT	TT	TT	TT	TT	TT	TT	TT	TT	TT	TT	TT	TT	TT	TT	TT	TT	CC	TT	TT	TT	TT	TT	CC	TT	TT	TT	TT	CC	NA	TT	TT	TT	CC	TT	TT	TT	CC	CC	TT	TT	TT
	AX-94505646	TT	TT	TT	TT	TT	CC	TT	TT	CC	TT	CC	CC	CC	TT	TT	CC	TT	TT	CC	CC	CC	TT	TT	TT	TT	TT	CC	TT	CC	TT	TT	CT	TT	TT	TT	TT	TT	TT	CC	CC	TT	TT	TT	TT	CC	TT	TT	CC
	AX-94505732	TT	TT	CC	TT	TT	TT	TT	CC	CC	CC	TT	CC	CC	CC	CC	CC	TT	CC	CC	CC	TT	TT	TT	TT	TT	TT	TT	CC	TT	CC	CC	CT	CC	CC	TT	TT	CC	CC	CC	CC	CC	TT	CC	TT	TT	CC	CC	TT
	AX-94505744	CG	CC	CC	CC	CC	CC	CG	CC	CC	CC	CC	CC	CC	CC	CC	CC	CC	CC	CC	CC	CC	CC	CC	CC	CC	CC	CC	CC	CC	CC	CC	CC	CC	CC	CC	CC	GG	CC	CG	CC	CG	CC	CC	CC	CC	CC	CC	CC
	AX-94505773	GG	GG	AA	AA	GG	AA	GG	GG	GG	GG	GG	GG	GG	AA	AA	AA	GG	GG	GG	GG	GG	GG	GG	GG	AA	AA	GG	GG	GG	AA	GG	AG	GG	GG	GG	AA	GG	GG	GG	GG	GG	AA	AA	GG	AA	AA	AA	GG
	AX-94505791	CC	CC	CC	CC	GG	GG	CC	CC	CG	CC	CC	CC	CC	CC	CC	CC	CC	CC	CC	CC	GG	CC	CC	CC	GG	GG	GG	GG	CC	CC	CC	CC	CC	CC	GG	CC	CC	GG	CC	CC	CC	CC	CC	CC	CC	CC	CC	CC
	AX-94505827	AA	GG	AA	AA	AA	AA	AA	AA	AA	AA	AA	AA	AA	AA	AA	AA	AA	AA	AA	AA	AA	AA	AA	AA	AA	AA	AA	AA	AA	AA	AA	NA	AA	AA	AA	AA	AA	AA	AA	AA	AA	AA	AA	AA	AA	AA	AA	AA
	AX-94505893	CC	AA	AA	CC	CC	CC	CC	AA	CC	AA	AA	AA	AA	CC	CC	CC	AA	AA	CC	CC	CC	AA	CC	CC	CC	CC	CC	AA	AA	CC	CC	AA	AA	CC	CC	CC	AA	AA	AA	AA	AA	CC	CC	AA	AA	AC	CC	AA
	AX-94506088	AA	TT	TT	TT	TT	TT	AA	TT	TT	TT	TT	TT	TT	TT	AA	TT	TT	TT	TT	TT	TT	AA	TT	TT	TT	AA	AA	TT	TT	TT	TT	TT	TT	TT	TT	TT	AA	TT	AA	TT	AA	TT	TT	TT	AA	TT	TT	TT
	AX-94506129	TT	TT	TT	TT	TT	TT	TT	TT	TT	TT	TT	TT	TT	TT	CC	TT	TT	TT	TT	TT	TT	TT	TT	TT	TT	TT	TT	TT	TT	TT	TT	TT	TT	TT	TT	TT	TT	TT	TT	TT	TT	TT	TT	TC	TC	TT	TT	TT
	AX-94506138	AA	AA	AA	AA	AA	AA	AA	AA	AA	AA	AA	AA	GG	AA	AA	AA	AA	AA	NA	NA	AA	AA	AA	AA	AA	AG	AA	AA	AA	AA	AA	AA	AA	AA	AA	AA	NA	AA	AA	AA	AA	AA	GG	AA	AA	AA	AA	AA
	AX-94506151	CC	TT	CC	TT	TT	TT	CC	CC	CC	TT	CC	CC	CC	TT	CC	CC	TT	TT	CC	CC	TT	CC	TT	CC	CC	CC	CC	TT	TT	TT	TT	TT	CC	TT	CC	TT	TT	TT	CC	CC	TT	TT	CC	CC	CC	CC	CC	TT
	AX-94506199	CG	CC	CC	CG	CC	CC	CG	CC	CC	CC	CC	CC	CC	CC	CC	CC	CG	CC	CC	CC	CC	CC	CC	CC	CC	CC	CC	CC	CG	CC	CG	NA	CC	CC	CC	CC	CG	CC	CG	CC	GG	CG	CC	CG	CC	CC	CC	CC
	AX-94506263	TT	TT	TT	GG	GG	TT	TT	TT	TT	GG	TT	TT	TT	GG	GG	TT	TT	TT	GG	TT	GG	GG	GG	GG	GG	GG	GG	TT	TT	GG	TT	TT	TT	GG	TT	TT	TT	GG	GG	TT	TT	GG	TT	GG	GG	GG	TT	GG
	AX-94506335	CC	CC	CC	TT	TT	CC	CC	CC	CC	CC	CC	CC	CC	CC	CC	CC	CC	CC	CC	CC	CC	CC	TT	CC	CC	CC	CC	CC	CC	CC	CC	CC	CC	CC	CC	CC	CC	CC	CT	CC	TC	CC	CC	CC	CC	CC	CC	CC
	AX-94506402	CC	CC	CC	CC	CC	CC	CC	CC	CC	CC	CC	CC	CC	CC	CC	CC	CC	CC	CC	CC	CC	CC	CC	CC	CC	CC	CC	CC	CC	CC	CC	CC	CC	CC	CC	CC	CC	CC	CC	CC	CC	CC	CC	CC	CC	CC	CC	CC
	AX-94506449	AA	AG	AA	AA	AA	AA	AA	GG	AA	AA	AA	AA	AG	GG	AA	AA	AA	AA	AA	AA	AA	AA	AA	AA	AA	AA	AA	AA	AA	AA	AA	AA	GG	AA	AA	AA	AG	AA	AG	AA	AA	AA	AA	AA	AA	AA	GG	GG
	AX-94506451	AA	AA	AA	AA	AA	AA	AA	AA	AA	AA	AA	AA	AA	AA	AA	AA	AA	AA	AA	AA	AA	AA	AA	AA	AA	AA	AA	AA	GG	AA	AA	AA	AA	AA	AA	AA	AA	AA	AA	AA	AA	AA	AA	AA	AA	AA	AA	AA
	AX-94506461	TT	CC	CC	TT	TT	TT	TT	CC	CC	CC	CC	TT	CC	CC	TT	TT	CC	CC	CC	CC	TT	TT	TT	CC	TT	TT	TT	TT	CC	CC	CC	CC	CC	TT	CC	CC	CC	CC	CC	TT	CC	TT	TT	TT	TT	TT	CC	CC
	AX-94506504	GG	GG	CC	CC	CC	CC	GG	CC	CC	GG	GG	GG	GG	GG	GG	CC	CC	CC	GG	CC	CC	CC	GG	CC	CC	CC	GG	CC	GG	GG	CC	CG	GG	GG	CC	CC	CC	CC	CC	GG	GG	CC	GG	GG	CC	CC	CC	GG
	AX-94506558	GG	GG	GG	GG	GG	GG	GG	AA	GG	GG	GG	GG	GG	GG	GG	GG	GG	GG	GG	GG	GG	GG	AA	GG	GG	GG	GG	GG	AA	GG	GG	GG	GG	GG	GG	GG	GG	GG	GG	GG	GG	GG	GG	GG	GG	AA	GG	GG
	AX-94506720	TT	TT	TT	TT	TT	TT	TT	TT	TT	CC	TT	CC	TT	CC	CC	TT	TT	TT	TT	TT	TT	CC	TT	TT	TT	CC	CC	TT	TT	CC	TT	TT	TT	TT	TT	TT	CC	CC	TT	CC	CC	TT	TT	CC	CC	CC	TT	TT
	AX-94506749	TT	TT	CC	TT	TT	TT	TT	CC	CC	CC	TT	CC	TT	TT	TT	TT	CC	CC	TT	CC	CC	TT	CC	NA	CC	CC	CC	TT	TT	TT	TT	CT	CC	TT	CC	CC	CC	CC	CC	CC	CC	TT	TT	CC	TT	NA	CC	CC
	AX-94506752	GG	TT	GG	GG	NA	GG	GG	GG	GG	GG	GG	GG	GG	GG	GG	GG	GG	GG	GG	GG	GG	GG	GG	GG	GG	TT	TT	GG	TT	GG	GG	GG	GG	GG	TT	TT	GG	GG	GG	TT	GG	GG	GG	GG	TT	GG	GG	GG
	AX-94506765	AA	CC	AA	AA	CC	AA	AA	CC	CC	CC	AA	AA	CC	CC	CC	CC	CC	CC	AA	CC	CC	CC	CC	CC	CC	AA	AA	CC	AA	CC	CC	AA	AA	CC	CC	AA	CC	CC	AA	AA	AA	AA	CC	AA	AA	CC	CC	CC
	AX-94506850	CC	CC	CC	CC	CC	CC	CC	CC	CC	CC	CC	CC	CC	CC	CC	CC	CC	TT	CC	CC	CC	CC	TT	CC	CC	CC	CC	CC	CC	CC	CC	CC	CC	CC	CC	CC	CC	CC	CC	TT	CC	CC	CC	CC	CC	CC	CC	CC
	AX-94506869	TT	GG	GG	GG	GG	GG	TT	TT	GG	GG	GG	TT	GG	GG	GG	GG	GG	GG	GG	GG	GG	TT	GG	GG	GG	GG	GG	GG	GG	GG	GG	GG	GG	TT	TT	GG	GG	TT	GG	TT	GG	GG	GG	GG	TT	TT	GG	TT
	AX-94506872	GG	GG	GG	TT	TT	GG	GG	TT	GG	GG	GG	TG	TG	TT	GG	TT	GG	GG	NA	GG	GG	GG	GG	TG	TG	TT	GG	TG	GG	GG	TG	TT	TG	TT	GG	TT	TT	GG	TT	TT	GG	TT	NA	TG	GG	GG	TG	GG
	AX-94507002	CC	CC	TT	CC	CC	CC	CC	TT	TT	TT	TT	TT	TT	TT	TT	TT	TT	TT	TT	TT	CC	TT	CC	TT	CC	CC	CC	CC	TT	TT	TT	TT	TT	CC	TT	TT	TT	CC	TT	TT	TT	CC	TT	TT	TT	TT	TT	CC
	AX-94507005	TT	TT	CC	TT	TT	TT	TT	TT	TT	TT	TT	NA	TC	TT	TC	CC	TT	TT	TC	TC	TT	TT	TT	TT	TC	TT	TT	TT	TT	TT	TT	CC	TT	TT	TT	TT	TT	TT	TT	TT	TT	TT	CC	TC	TC	TT	TT	TT
	AX-94507018	TT	TT	TT	GG	GG	GG	TT	GG	GG	TT	TT	TT	GG	GG	TT	TT	GG	TT	GG	TT	GG	TT	TT	GG	GG	GG	TT	TT	TT	GG	TT	TT	TT	TT	TT	TT	TT	GG	TT	GG	TT	GG	TT	TT	TT	GG	GG	GG
	AX-94507094	CC	CC	CC	CC	CC	CC	CC	CC	CC	CC	CC	CC	CC	CC	CC	CC	CC	CC	CC	CC	CC	TT	CC	TT	CC	CC	CC	CC	CC	CC	CC	CC	CC	CC	CC	CC	CC	CC	CC	CC	CC	CC	CC	CC	CC	CC	CC	TC
	AX-94507352	AA	AA	TT	AA	AA	AA	AA	AA	TT	TT	TT	TT	TT	TT	TT	TT	AA	TT	TT	TT	AA	AA	AA	AA	AA	AA	TT	AA	TT	TT	AA	AT	TT	TT	AA	AA	AA	TT	TT	TT	TT	AA	TT	TT	TT	TT	TT	TT
	AX-94507536	GG	AA	AA	AA	AA	AA	GG	AA	AA	AA	AA	AA	AA	AA	AA	AA	AA	AA	AA	AA	AA	AA	AA	AA	AA	AA	AA	AA	AA	AA	AA	AA	AA	AA	AA	AA	AA	AA	AA	GG	AA	AA	AA	GG	AA	AA	AA	AA
	AX-94507547	CC	TT	CC	CC	CC	CC	CC	CC	CC	CC	TT	CC	CC	CC	CC	CC	TT	CC	CC	CC	TT	CC	CC	CC	TT	CC	TT	CC	TT	CC	CC	CT	CC	CC	CC	TT	TT	CC	CC	TT	TT	TT	CC	CC	CC	CC	CC	CC
	AX-94507582	CC	TT	TT	CC	CC	CC	CC	CC	CC	TT	TT	TT	TT	TT	CC	TT	CC	TT	TT	TT	CC	TT	CC	TT	CC	TT	CC	CC	TT	CC	CC	TT	CC	TT	CC	CC	CC	CC	TT	TT	TT	CC	CC	CC	TT	CC	CC	CC
	AX-94507617	CC	CC	AA	CC	CC	AA	CC	AA	AA	AA	AA	AA	AA	AA	AA	AA	CC	AA	AA	AA	CC	AA	CC	AA	AA	AA	AA	CC	AA	AA	CC	AC	AA	CC	AA	AA	AA	CC	AA	AA	AA	CC	AA	AA	AA	AA	AA	CC
	AX-94507690	TT	TT	TT	TT	TT	TT	TT	TT	TT	TT	TT	TT	TT	TT	TT	TT	TT	TT	TT	TT	TT	TT	TT	TT	TT	TT	TT	TT	TT	TT	TT	TT	TT	TT	TT	TT	TT	TT	CC	TT	TT	TT	TT	TT	TT	TT	TT	TT
	AX-94507738	GG	GG	GG	GG	GG	AA	GG	GG	GG	GG	GG	GG	GG	GG	GG	GG	AA	GG	GG	GG	GG	GG	GG	GG	GG	AA	GG	GG	GG	AA	GG	GG	GG	GG	GG	AA	GG	GG	GG	GG	GG	GG	GG	AA	GG	GG	GG	GG
	AX-94507844	CC	CC	TT	CC	TT	CC	CC	CC	TT	CC	TT	CC	TT	TT	CC	CC	CC	TT	CC	CC	TT	CC	CC	CC	CC	TT	TT	CC	TT	TT	CC	TT	TT	TT	TT	TT	TT	TT	TT	TT	TT	CC	CC	CC	CC	CC	CC	TT
	AX-94507852	CC	CC	CC	TT	CC	CC	CC	CC	CC	CC	CC	CC	NA	CC	TT	CC	TT	CC	TT	CC	CC	TT	CC	TT	CC	CC	CC	CC	CC	CC	TT	CT	CC	CC	CC	CC	CC	CC	CC	CC	CC	TT	CC	TT	CC	CC	CC	TT
	AX-94507925	TT	TT	CC	CC	CC	CC	TT	CC	TT	TT	CC	CC	CC	CC	TT	CC	CC	CC	TC	CC	TT	TT	CC	CC	CC	CC	CC	TT	TT	TT	CC	CC	CC	TT	CC	CC	CC	CC	CC	CC	CC	CC	TT	CC	CC	CC	CC	CC
	AX-94507958	AA	GG	GG	GG	GG	GG	AA	AA	GG	GG	GG	GG	GG	GG	GG	GG	GG	GG	GG	GG	GG	AA	GG	GG	GG	GG	GG	GG	GG	GG	GG	GG	GG	GG	GG	NA	AA	GG	AA	GG	AA	GG	GG	GG	GG	AA	GG	GG
	AX-94507963	AG	AA	AA	AA	AA	AA	AG	AA	AA	AA	AA	AA	AA	AA	AA	AA	AA	AA	AA	AA	AA	AA	AA	AA	AA	AA	AA	AA	AA	AA	AA	AA	AA	AA	AA	AA	AG	AA	AA	AA	GG	AA	AA	AA	AA	AA	AA	AA
	AX-94508109	TT	TT	TT	TT	TT	TT	TT	TT	TT	TT	TT	TT	TT	TT	TT	TT	TT	TT	TT	TT	TT	TT	TT	TT	TT	TT	TT	TT	TT	TT	TT	TT	TT	TT	TT	TT	AA	TT	AA	TT	AA	TT	TT	TT	TT	TT	TT	TT
	AX-94508129	AA	CC	CC	CC	AA	CC	AA	CC	CC	CC	AA	AA	CC	CC	CC	AA	CC	CC	CC	CC	AA	CC	AA	CC	AA	AA	AA	CC	AA	CC	CC	AC	CC	AA	AA	CC	CC	CC	CC	AA	NA	CC	CC	CC	AA	CC	CC	AA
	AX-94508151	GG	TT	GG	GG	GG	GG	GG	GG	GG	GG	GG	GG	GG	GG	TT	GG	GG	GG	GG	GG	GG	GG	GG	GG	GG	GG	GG	GG	GG	GG	GG	GG	GG	GG	GG	GG	GG	GG	GG	GG	GG	GG	GG	GG	GG	GG	GG	GG
	AX-94508154	TT	TT	TT	AA	TT	TT	TT	TT	TT	TT	TT	TT	TT	TT	TT	TT	AA	AA	TT	TT	TT	TT	TT	TT	TT	TT	TT	TT	TT	TT	AA	AT	TT	AA	TT	TT	TT	TT	TT	TT	TT	AA	TT	TT	TT	TT	TT	TT
	AX-94508212	CC	CC	CC	CG	CG	CC	CC	CC	CC	CC	CC	CC	CC	GG	CC	CC	NA	CC	CC	CC	CG	CC	CG	NA	CC	CG	CG	CG	GG	CC	CC	CC	CC	CC	CG	CC	CC	CG	CC	CC	CC	GG	CC	CC	CC	CC	CC	CC
	AX-94508418	TT	TT	TT	TT	TC	TT	TT	TT	TT	TT	TT	TT	CC	TT	TT	CC	TT	TT	CC	TT	TT	TT	TT	TT	TT	CC	TT	TT	TT	TT	CC	CC	TT	TT	TT	TT	TT	TT	TT	TT	TT	TT	TT	TT	TT	TT	TT	TT
	AX-94508535	CC	TT	TC	CC	CC	TC	CC	CC	CC	CC	TC	CC	CC	CC	CC	CC	CC	CC	CC	TC	CC	TC	CC	CC	CC	CC	CC	CC	CC	TT	CC	CC	CC	CC	TC	CC	TT	CC	TT	TC	CC	CC	CC	CC	TC	TT	CC	TT
	AX-94508687	CC	CC	GG	GG	GG	GG	CC	GG	GG	CG	GG	GG	GG	GG	GG	GG	GG	GG	GG	GG	GG	GG	GG	GG	GG	GG	GG	GG	GG	GG	GG	GG	GG	GG	GG	GG	GG	GG	GG	GG	GG	GG	GG	CC	GG	GG	GG	GG
	AX-94508777	CC	CC	TT	CC	CC	TT	CC	CC	CC	CC	TT	TT	TT	TT	TT	CC	CC	TT	TT	TT	CC	CC	CC	CC	TT	CC	CC	CC	TT	CC	CC	CT	CC	TT	CC	CC	TT	CC	TT	CC	TT	CC	TT	CC	TT	TT	TT	TT
	AX-94508847	TT	AA	TT	TT	TT	TT	TT	TT	TT	TT	TT	TT	TT	TT	TT	TT	TT	TT	TT	TT	TT	AA	TT	TT	TT	TT	TT	AA	TT	TT	TT	TT	AT	TT	TT	TT	AT	TT	TT	AA	TT	TT	TT	TT	TT	AA	TT	TT
	AX-94508891	CC	CC	CC	CC	CC	CC	CC	CC	CC	CC	CC	CC	CC	CC	CC	CC	CC	CC	CC	CC	CC	TC	CC	CC	CC	CC	CC	CC	CC	CC	CC	CC	CC	TC	CC	CC	CC	CC	CC	CC	CC	CC	CC	CC	CC	CT	CC	CC
	AX-94508946	CC	CC	TT	TT	TT	CC	CC	TT	TT	CC	CC	CC	CC	TT	TT	TT	CC	CC	TT	NA	TT	CC	TT	CC	CC	TT	TT	CC	CC	TT	CC	CT	NA	TT	CC	CC	CC	TT	TT	CC	CC	TT	TT	TC	TC	TT	TT	TT
	AX-94508962	GG	AA	GG	GG	GG	GG	GG	GG	GG	GG	AA	AA	GG	GG	GG	GG	GG	GG	GG	AA	GG	GG	GG	GG	GG	GG	GG	GG	AA	AA	GG	AG	GG	AA	GG	GG	GG	GG	AA	AA	AA	GG	GG	AA	GG	GG	GG	GG
	AX-94508976	TT	CC	CC	CC	CC	CC	TT	CC	CC	CC	CC	CC	CC	CC	CC	CC	CC	CC	CC	CC	CC	CC	CC	TT	CC	CC	CC	CC	TT	CC	CC	CC	CC	CC	CC	CC	TT	CC	TT	CC	TT	CC	CC	TT	CC	CC	CC	CC
	AX-94509078	AA	CC	AA	CC	AA	AA	AA	AA	AA	AA	AA	AA	AA	AA	AA	AA	CC	AA	AA	AA	AA	AC	AA	AC	AA	AA	AA	AA	CC	AA	CC	AA	AA	AA	AA	AA	AA	AA	AA	AA	AA	NA	AA	AA	AA	AA	AA	CC
	AX-94509097	CC	TT	CC	TT	TT	CC	CC	CC	CC	CC	CC	CC	CC	CC	CC	CC	TT	CC	CC	CC	CC	CC	CC	CC	CC	CC	CC	CC	CC	CC	CC	CC	CC	TT	CC	CC	CC	CC	CC	CC	CC	CC	CC	CC	CC	TT	CC	CC
	AX-94509108	GG	GG	AA	AA	GG	GG	GG	AA	GG	AA	GG	GG	AA	GG	AA	AA	GG	GG	GG	GG	GG	AA	GG	AA	GG	GG	GG	GG	GG	GG	GG	GG	GG	GG	AA	GG	AA	GG	GG	GG	AA	AA	GG	GG	AA	GG	AA	AA
	AX-94509113	CC	TT	CC	CC	CC	CC	CC	CC	CC	CC	CC	CC	CC	CC	CC	CC	CC	CC	CC	CC	CC	CC	CC	CC	CC	CC	CC	CC	CC	CC	CC	CC	CC	CC	CC	CC	CC	CC	CC	CC	CC	CC	CC	TT	CC	CC	CC	CC
	AX-94509117	TT	TT	TT	TT	TT	GG	TT	TT	TT	TT	TT	TT	TT	TT	TT	TT	TT	TT	TT	TT	TT	GG	TT	TT	TT	TT	TT	TT	TT	TT	TT	TT	TT	TT	TT	NA	TT	TT	TT	TT	TT	TT	TT	TT	TT	TT	TT	TT
	AX-94509181	CC	CC	CC	CC	CC	TT	CC	CC	CC	CC	CC	CC	CC	CC	TC	CC	CC	CC	CC	CC	TT	CC	CC	CC	CC	CC	CC	CC	CC	CC	CC	CC	CC	CC	CC	CC	CT	TT	CC	CC	CC	CC	CC	CC	CC	CC	CC	CC
	AX-94509254	AA	GG	GG	AA	AA	GG	AA	GG	GG	GG	GG	GG	GG	GG	GG	GG	AA	GG	GG	GG	GG	AG	GG	GG	NA	AA	AA	GG	GG	GG	GG	GG	GG	GG	GG	AA	AG	GG	GG	GG	GG	AA	GG	GG	GG	GG	GG	GG
	AX-94509316	CC	TC	CC	CC	CC	TC	CC	CC	CC	CC	TC	CC	CC	CC	CC	CC	CC	TC	CC	CC	TC	TC	CC	CC	TC	CC	CC	TC	TC	CC	CC	NA	CC	CC	CC	CC	CT	CC	CT	CC	TC	CC	CC	CC	TC	CC	CC	CC
	AX-94509365	CC	CC	CG	CG	CG	CC	CC	CG	CG	CC	CC	CC	CC	CG	CG	CG	CC	CC	GG	CG	CG	CC	CG	NA	CC	GG	GG	CC	CC	CG	CC	NA	GG	CG	CC	CC	CC	CG	GG	CC	CC	CG	CG	CG	CG	CG	CG	GG
	AX-94509500	AA	AA	GG	GG	AA	AA	AA	GG	AA	AA	AG	AA	GG	GG	AA	AA	GG	GG	AA	GG	AA	AA	AA	AA	AA	GG	GG	GG	AA	GG	AA	AA	GG	AA	AA	GG	AA	GG	GG	AA	AA	GG	GG	GG	GG	AA	GG	AA
	AX-94509524	TT	TT	TT	TT	TT	TT	TT	TT	TT	TT	TT	TT	TT	TT	TT	TT	TT	TT	TT	TT	TT	TT	TT	TT	TT	TT	TT	TT	TT	TT	TT	TT	TT	TT	TT	TT	TT	TT	TT	TT	TT	TT	TT	TT	TT	TT	TT	TT
	AX-94509671	AA	CC	AA	AA	AC	AA	AA	AA	AA	AA	AA	AA	AA	AA	AA	AA	AA	AA	AA	AA	AA	CC	AA	AA	AA	AA	AA	AA	AA	AA	AA	AA	AA	AA	AA	AA	AA	AA	AA	AA	AA	AA	AA	AA	AA	AA	AA	AA
	AX-94509749	TT	TT	TT	TT	TT	TT	TT	TT	TT	TT	TT	TT	TT	TT	TT	TT	TT	TT	TT	TT	TT	TT	TT	TT	TT	TT	TT	TT	TT	TT	TT	TT	TT	TT	TT	TT	TT	TT	TT	TT	TT	TT	TT	CC	TT	TT	TT	TT
	AX-94509763	CC	CC	CC	CC	CC	CC	CC	CC	CC	CC	CC	CC	CC	CC	CC	CC	CC	CC	CC	CC	CC	CC	CC	CC	CC	CC	CC	CC	CC	CC	CC	CC	CC	TC	CC	CC	CC	CC	CC	CC	CC	CC	CC	CC	CC	CC	CC	CC
	AX-94509782	CC	CC	CC	CC	CC	TT	CC	CC	CC	CC	CC	CC	CC	CC	CC	CC	CC	CC	CC	CC	CC	CC	CC	CC	CC	CC	CC	CC	CC	TT	CC	CT	CC	CC	CC	CC	CC	CC	CC	TT	TT	CC	CC	CC	CC	CC	CC	CC
	AX-94509892	CC	CC	TT	CC	CC	CC	CC	TT	TT	TT	TT	CC	TT	TT	TT	TT	CC	TT	TT	TT	CC	TT	CC	CC	CC	CC	CC	CC	CC	CC	TT	TT	TT	CC	CC	TT	CC	CC	CC	CC	CC	CC	TT	CC	CC	TT	TT	CC
	AX-94509919	GG	GG	AA	GG	GG	AA	GG	AA	GG	AA	AA	AA	AA	GG	GG	GG	NA	AA	GG	GG	GG	GG	GG	GG	GG	GG	GG	GG	AA	GG	GG	AA	AA	GG	GG	GG	AA	GG	GG	AA	GG	GG	GG	GG	GG	GG	GG	AA
	AX-94509921	CC	CC	TC	CC	CC	CC	CC	CC	CC	TC	CC	CC	CC	TC	CC	CC	CC	CC	CC	TC	CC	CC	CC	CC	CC	CC	CC	CC	CC	TT	CC	CT	CC	CC	CC	CC	TT	CC	CC	CC	TT	CC	CC	TT	TT	CC	CC	CC
	AX-94509981	CC	TT	TT	CC	CC	CC	CC	TT	TT	TT	TT	TT	TT	TT	TT	TT	CC	TT	TT	TT	CC	TT	CC	TT	TT	TT	CC	TT	TT	TT	TT	TT	TT	TT	CC	TT	TT	TT	TT	CC	TT	CC	TT	TT	CC	TT	TT	TT
	AX-94510016	TT	TT	CC	CC	CC	CC	TT	CC	CC	CC	CC	CC	CC	CC	CC	CC	TT	CC	CC	CC	CC	CC	CC	CC	CC	TT	CC	TT	CC	TT	CC	CC	CC	CC	CC	TT	CC	CC	CC	TT	CC	CC	CC	TT	TT	CC	CC	CC
	AX-94510106	CC	GG	CC	CC	CC	CC	CC	CC	CC	CC	CC	CC	CC	CC	CC	CC	CC	CC	CC	CC	CC	GG	CC	CC	CC	CC	CC	CC	CC	CC	CC	CC	GG	CC	CC	CC	CC	CC	GG	CC	CC	CC	CC	GG	GG	CC	CC	CC
	AX-94510137	TT	TT	TT	TT	TT	TT	TT	TT	TT	TT	TT	TT	TT	TT	TT	TT	TT	TT	TT	TT	CC	CC	CC	TT	CC	TT	TT	TT	TT	TT	TT	TT	TT	TT	TT	TT	TT	TT	TT	TT	TT	TT	TT	TT	CC	TT	TT	TT
	AX-94510167	GG	GG	GG	CC	GG	GG	GG	GG	GG	GG	GG	GG	GG	GG	GG	GG	CC	GG	GG	GG	GG	GG	GG	GG	GG	GG	GG	GG	CC	GG	CC	CG	GG	CC	GG	GG	GG	GG	GG	CC	GG	CC	GG	CC	GG	GG	GG	CC
	AX-94510193	GG	GG	GG	GG	GG	GG	GG	GG	GG	GG	GG	GG	GG	GG	GG	GG	GG	GG	GG	GG	GG	AA	GG	AA	GG	GG	GG	GG	GG	GG	GG	GG	GG	GG	GG	GG	GG	GG	GG	GG	GG	GG	GG	AA	GG	GG	GG	AG
	AX-94510243	TT	TT	TT	TT	TT	CC	TT	TT	TT	TT	TT	TT	TT	TT	CC	TT	TT	TT	TT	TT	TT	TT	TT	TT	TT	TT	TT	CC	TT	TT	TT	TT	TT	TT	TT	TT	CC	TT	TT	CC	TT	TT	CC	TT	CC	TT	TT	TT
	AX-94510790	TT	TT	TT	TT	TT	TT	TT	TT	TT	TT	TT	TT	TT	TT	TT	TT	TT	TT	TT	TT	TT	TT	TT	TT	TT	TT	TT	TT	TT	TT	TT	TT	TT	TT	TT	TT	GG	TT	TT	TT	GG	TT	TT	TT	TT	TT	TT	TT
	AX-94510897	TT	TT	TT	TT	TT	TT	TT	TC	TT	TT	TT	TT	TT	TT	TT	TT	TT	TT	TT	TT	TT	TT	TC	TT	TT	TT	TT	TT	TC	TT	TT	TT	TT	TT	TT	TT	TT	TT	TT	TT	TT	TT	TT	TT	TT	CT	TT	TT
	AX-94510900	TT	CC	CC	TT	TT	TT	TT	TT	TT	CC	TT	TT	TT	CC	TT	CC	TT	TT	TT	CC	TT	TT	TT	TT	TT	TT	TT	TT	TT	CC	CC	CC	TT	TT	TT	TT	CC	CC	CC	CC	TT	TT	TT	CC	CC	TT	TT	TT
	AX-94510917	TT	TT	TT	NA	TT	TT	TT	TT	TT	TT	TT	TT	TT	TT	TT	TT	TT	TT	TT	TT	TT	GG	TT	GG	TT	TT	TT	TT	TT	TT	TT	TT	TT	TT	TT	TG	TT	GG	TT	TT	TT	TT	TT	TT	TT	TT	TT	TG
	AX-94511005	AA	GG	GG	AA	AA	AA	AA	GG	AA	GG	GG	GG	GG	GG	GG	GG	AA	GG	GG	GG	AA	GG	AA	AA	GG	AA	GG	GG	GG	GG	AA	AG	GG	GG	AA	GG	GG	AA	GG	GG	GG	AA	GG	GG	GG	GG	GG	AG
	AX-94511022	GG	GG	GG	GG	GG	GG	GG	GG	GG	GG	GG	GG	GG	GG	GG	GG	GG	GG	GG	GG	GG	GG	GG	GG	GG	GG	GG	GG	GG	GG	GG	GG	GG	GG	GG	GG	GG	GG	GG	GG	GG	GG	GG	AA	AA	GG	GG	GG
	AX-94511149	TT	CC	TT	TT	TT	TT	TT	CC	TT	TT	CC	CC	CC	TT	TT	CC	TT	TT	TT	CC	CC	TT	TT	TT	TT	CC	TT	TT	CC	TT	CC	CT	TT	TT	TT	TT	TT	TT	TT	TT	TT	TT	TT	CC	TT	CC	TT	TT
	AX-94511212	CC	GG	CC	CC	CC	CC	CC	CC	CC	CC	CC	CC	CC	CC	CC	CC	CC	GG	CC	CC	CC	GG	CC	GG	CC	CC	CC	GG	CC	CC	NA	CC	CC	CC	CC	CC	CC	CC	CC	CC	CC	CC	CC	GG	GG	CC	CC	GG
	AX-94511266	GG	TT	GG	GG	GG	GG	GG	GG	GG	TT	GG	GG	GG	TT	GG	GG	GG	GG	TT	TT	GG	GG	GG	GG	GG	GG	GG	GG	GG	TT	GG	GT	GG	TT	GG	TT	GG	GG	TT	TT	GG	GG	GG	TT	GG	GG	GG	GG
	AX-94511284	TT	TT	TG	TT	TT	TT	TT	TT	TT	TT	TT	TT	TT	TT	TT	TT	TT	TT	TT	TT	TT	TT	TT	TT	TT	TT	TT	TT	TT	TT	TT	TT	TT	TT	TT	TT	GT	TT	TT	TT	TT	TT	TT	GG	TT	TT	TT	TT
	AX-94511297	TT	TT	TT	TT	TT	TT	TT	TT	TT	TT	TT	TT	TT	TT	TT	TT	TT	TT	TT	CC	TT	TT	TT	TT	TT	TT	TT	TT	CC	TT	TT	TT	TT	TT	CC	TT	TT	TT	TT	TT	TT	TT	TT	CC	TT	TT	TT	TT
	AX-94511301	AA	AA	GG	AA	GG	AA	AA	GG	GG	GG	AA	AA	GG	GG	AA	GG	AA	GG	GG	GG	AA	GG	GG	GG	GG	AA	AA	GG	AA	AA	GG	AG	GG	GG	AA	AA	GG	GG	AA	AA	AA	AA	GG	AA	AA	GG	GG	GG
	AX-94511393	AA	TT	AA	AA	AA	AA	AA	TT	TT	AA	AA	AA	AA	AA	TT	AA	AA	AA	TT	AA	AA	AA	AA	AA	AA	AA	AA	AA	AA	AA	AA	AA	AA	AA	AA	AA	AA	TT	AA	AA	AA	AA	AA	AA	AA	AA	AA	AA
	AX-94511404	TC	TT	TT	TT	TT	TT	TC	TT	TT	TT	TT	TT	TT	TT	TT	TT	TT	TT	TT	TT	TT	TT	TT	CC	TT	TT	TT	TT	TT	TT	TT	TT	TT	TT	TT	NA	TT	TT	CC	TT	TT	TT	NA	TT	TT	TT	TT	TT
	AX-94511835	GG	CC	GG	GG	GG	GG	GG	GG	GG	GG	GG	GG	GG	GG	GG	GG	GG	GG	GG	CC	GG	GG	GG	GG	GG	GG	GG	GG	GG	GG	GG	GG	GG	GG	GG	GG	GG	GG	GG	GG	GG	GG	GG	GG	GG	GG	GG	GG
	AX-94511907	AA	GG	AA	AA	AA	AA	AA	AA	AA	AA	AA	AA	AA	AA	AA	AA	AA	AA	AA	AA	AA	AA	AA	AA	AA	AA	AA	AA	GG	AA	AA	AA	AA	AA	AA	AA	AA	AA	AA	AA	GG	AA	AA	AA	GG	AA	AA	AA
	AX-94512055	AA	AA	AA	AA	AA	AA	AA	AA	AA	AA	AA	GG	AA	AA	AA	AA	AA	AA	AA	GG	AA	GG	AA	AA	AA	AA	AA	AA	GG	AA	AA	AG	AA	AA	AA	AA	AA	AA	AA	AA	AA	AA	AA	GG	AA	GG	AA	AA
	AX-94512150	TC	CC	CC	TC	TT	CC	TC	TT	CC	TT	TT	TT	CC	CC	CC	CC	CC	TT	TT	TT	TC	CC	CC	NA	CC	TT	TT	CC	TT	TT	TT	TT	CC	CC	TT	TT	CC	CC	CC	CC	CC	TC	TT	CC	CC	CT	TT	CC
	AX-94512154	CC	GG	CC	CC	GG	CC	CC	GG	CC	CC	CC	CC	CC	CC	CC	CC	CC	CC	CC	CC	CC	CC	CC	CC	CC	CC	CC	CC	CC	CC	CC	CC	CC	CC	GG	CC	CC	CC	CC	CC	CC	CC	CC	CC	CC	GG	CC	CC
	AX-94512236	GG	GG	GG	GG	GG	GG	GG	GG	GG	GG	GG	GG	GG	CC	GG	GG	GG	GG	GG	CC	GG	CC	GG	GG	GG	GG	GG	GG	GG	GG	GG	GG	GG	GG	CC	GG	GG	GG	GG	GG	GG	GG	GG	CC	GG	GG	GG	GG
	AX-94512268	GG	AA	AA	GG	GG	GG	GG	AA	AA	AA	AA	AA	AA	AA	AA	AA	GG	AA	AA	AA	GG	AA	GG	AA	AA	AA	GG	AA	AA	AA	AA	AA	AA	AA	GG	AA	AA	AA	AA	GG	AA	GG	AA	AA	GG	AA	AA	AA
	AX-94512274	GG	GG	GG	GG	GG	GG	GG	GG	GG	GG	GG	GG	GG	GG	GG	GG	GG	GG	GG	GG	AA	GG	GG	AA	AA	GG	GG	GG	GG	GG	GG	GG	GG	GG	GG	GG	AA	GG	AA	GG	AA	GG	GG	GG	GG	GG	GG	GG
	AX-94512307	GG	TT	GG	GG	GG	TT	GG	TT	GG	GG	GG	GG	GG	TT	GG	GG	GG	GG	GG	GG	GG	GG	GG	GG	GG	GG	GG	GG	GG	GG	GG	GT	GG	TT	GG	GG	GT	TT	TT	TT	TT	GG	GG	GG	GG	TT	GG	GG
	AX-94512488	AA	AA	AA	AA	AA	AA	AA	AA	AA	AA	AA	AA	AA	AA	AA	AA	AA	AA	AA	AA	AA	AG	AA	AG	AA	AA	AA	AA	AA	AA	AA	AA	AA	AA	AA	AA	AA	AA	AA	AA	AA	AG	AA	AA	AA	AA	AA	AG
	AX-94512582	CC	CC	TT	CC	CC	CC	CC	CC	CC	CC	CC	CC	CC	CC	CC	CC	CC	CC	CC	CC	CC	TT	CC	TT	CC	CC	CC	CC	TT	CC	CC	CC	TT	CC	CC	TT	CC	TT	TT	CC	TT	CC	TT	CC	CC	CC	CC	CC
	AX-94512713	GG	GG	GG	GG	GG	GG	GG	GG	GG	GG	GG	GG	GG	GG	GG	GG	GG	GG	GG	GG	GG	GG	GG	GG	GG	GG	GG	GG	GG	AA	GG	GG	GG	GG	GG	GG	AA	GG	GG	GG	GG	GG	GG	GG	GG	GG	GG	GG
	AX-94512750	TT	TT	TT	TT	TT	TT	TT	TT	TT	TT	TT	TT	TT	TT	TT	TT	TT	TT	TT	TT	TT	TT	TT	CC	TT	TT	TT	TT	TT	CC	TT	TT	TT	TT	TT	TT	TT	TT	TT	TT	TT	TT	TT	CC	CC	TT	TT	TT
	AX-94512816	TT	CC	CC	TT	TT	TT	TT	CC	CC	CC	CC	CC	CC	CC	CC	CC	TT	CC	CC	CC	TT	TT	TT	CC	CC	CC	CC	CC	CC	CC	TT	CT	CC	TT	CC	TT	TT	CC	CC	CC	TT	TT	CC	TT	TT	CC	CC	CC
	AX-94512819	GG	GG	GG	GG	GG	GG	GG	AA	GG	GG	AA	AA	AA	GG	AA	AA	GG	AA	AA	GG	GG	AA	GG	GG	AA	AA	GG	GG	GG	AA	AA	AA	GG	AA	AA	GG	GG	GG	GG	AA	GG	GG	AA	GG	GG	AA	AA	GG
	AX-94512826	AA	AA	AA	CC	CC	CC	AA	AA	CC	AA	AA	AA	AA	AA	AA	AA	CC	AA	CC	CC	CC	CC	CC	CC	AA	CC	CC	CC	AA	AA	AA	AA	AA	CC	CC	AA	AA	AA	AA	AA	AA	CC	CC	AA	CC	CC	AA	AA
	AX-94512891	GG	GG	GG	GG	GG	GG	GG	GG	GG	GG	GG	GG	GG	GG	GG	GG	GG	GG	GG	GG	GG	GG	GG	GG	GG	GG	GG	GG	GG	GG	GG	GG	GG	GG	GG	GG	GG	GG	GG	GG	GG	GG	GG	GG	GG	GG	GG	GG
	AX-94513064	AA	AA	AA	AA	AA	AA	AA	AA	AA	AA	AA	AA	AA	AA	GG	AA	AA	AA	AA	AA	AA	AA	AA	AG	AA	AA	AA	AA	AA	AA	AA	AA	AA	AA	AA	AA	AA	AA	AA	GG	AA	AA	AA	AA	GG	AA	AA	AA
	AX-94513107	AA	AA	GG	AA	AA	AA	AA	AA	GG	GG	GG	GG	GG	GG	GG	GG	AA	GG	GG	GG	AA	AA	AA	AA	AA	AA	GG	AA	GG	GG	AA	AG	GG	GG	AA	AA	AA	GG	GG	GG	GG	AA	GG	GG	AA	GG	GG	GG
	AX-94513116	AA	GG	GG	GG	GG	GG	AA	GG	AA	AA	GG	GG	GG	GG	GG	GG	GG	GG	GG	GG	AA	AA	GG	GG	GG	GG	GG	GG	AA	AA	GG	GG	GG	AA	GG	GG	GG	GG	GG	GG	GG	GG	AA	GG	GG	GG	GG	GG
	AX-94513257	CC	TT	CC	CC	CC	CC	CC	CC	CC	CC	CC	CC	CC	TT	CC	CC	CC	CC	CC	CC	CC	CC	CC	CC	CC	CC	CC	CC	CC	CC	CC	CC	CC	CC	CC	CC	CC	CC	TT	NA	CC	CC	CC	CC	CC	CC	CC	CC
	AX-94513420	GG	AA	GG	GG	GG	GG	GG	AA	GG	GG	GG	AA	GG	GG	GG	AA	GG	AA	GG	GG	GG	AA	GG	GG	GG	AA	AA	GG	AA	AA	GG	AA	AA	AA	AA	GG	AA	AA	AA	AA	AA	GG	AA	AA	AA	GG	AA	AA
	AX-94513497	TT	CC	CC	TT	TT	CC	TT	CC	CC	CC	CC	CC	CC	TT	CC	CC	TT	CC	CC	CC	CC	TT	TT	CC	TT	TT	CC	TT	CC	TT	CC	CT	TT	TC	TT	CC	NA	TT	CC	CC	TT	TT	TT	CC	CC	CC	CC	TT
	AX-94513518	TT	TT	GG	TT	TT	GG	TT	GG	GG	GG	GG	GG	GG	GG	GG	GG	TT	GG	GG	GG	TT	GG	GG	GG	TT	GG	NA	TT	GG	GG	GG	GG	GG	GG	TT	GG	TT	GG	GG	GG	TT	TT	GG	GG	GG	GG	GG	GG
	AX-94513632	CC	CC	CC	CC	CC	TT	CC	CC	CC	CC	CC	CC	CC	CC	CC	CC	CC	CC	CC	CC	CC	CC	CC	TC	CC	CC	CC	CC	CC	CC	CC	CC	CC	CC	CC	CC	CC	CC	CT	CC	CC	CC	CC	CC	CC	CC	CC	CC
	AX-94513729	AA	CC	CC	AA	AA	AA	AA	AA	AA	AA	AA	AA	AA	CC	AA	AA	AA	CC	AA	AA	AA	CC	AA	CC	AA	AA	CC	CC	AA	AA	CC	AC	AA	AA	CC	AA	AA	CC	AA	AA	AA	AA	AA	AA	CC	AA	AA	AA
	AX-94514025	AA	GG	GG	GG	GG	GG	AA	GG	GG	GG	GG	GG	GG	GG	GG	GG	GG	GG	GG	GG	GG	GG	GG	GG	AA	GG	GG	GG	GG	AA	AA	AA	GG	GG	GG	AA	GG	GG	GG	GG	GG	GG	AA	GG	GG	GG	AA	AA
	AX-94514369	GG	GG	GG	GG	GG	GG	GG	GG	GG	GG	GG	GG	GG	GG	GG	GG	GG	GG	GG	GG	GG	GG	GG	GG	GG	GG	GG	GG	GG	GG	GG	GG	GG	GG	GG	GG	GG	GG	GG	GG	GG	GG	GG	GG	GG	GG	GG	GG
	AX-94514616	CC	CC	CC	GG	GG	GG	CC	CC	GG	CC	CC	CC	CC	CC	CC	CC	GG	CC	GG	GG	GG	GG	GG	GG	CC	GG	GG	GG	CC	CC	CC	CC	CC	GG	GG	CC	CC	CC	CC	CC	CC	GG	GG	CC	GG	GG	CC	CC
	AX-94514644	GG	GG	AA	GG	GG	GG	GG	GG	AA	AA	AG	GG	AG	GG	AA	AA	GG	AA	AA	AA	AA	GG	GG	AA	AA	AA	NA	GG	AA	AA	AA	AG	GG	GG	AA	AA	GG	GG	GG	GG	GG	GG	GG	AA	AA	GG	AA	GG
	AX-94514811	TT	TT	TT	TT	TT	TT	TT	TT	TT	GG	TT	TT	TT	TT	GG	TT	TT	TT	TT	TT	TT	TT	TT	GG	GG	TT	TT	TT	TT	TT	TT	TT	GG	TT	TT	TT	TT	TT	TT	TT	TT	TT	TT	TT	TT	TT	GG	GG
	AX-94514865	CC	CC	CC	CC	CC	TT	CC	CC	CC	CC	TC	CC	CC	CC	CC	CC	CC	CC	CC	CC	CC	CC	CC	CC	CC	CC	CC	CC	CC	CC	CC	CT	CC	TC	CC	CC	CC	CC	CC	NA	CC	CC	CC	CC	CC	CC	CC	CC
	AX-94514883	TT	TT	TT	TT	TT	TT	TT	TT	TT	TT	TT	TT	TT	TT	TT	TT	TT	TT	TT	TT	TT	TT	TT	TT	TT	TT	TT	TT	TT	TT	TT	TT	TT	TT	TT	TT	TT	TT	TT	TT	TT	TT	TT	TT	TT	TT	TT	TT
	AX-94514940	TT	GG	TT	GG	GG	GG	TT	GG	GG	GG	GG	GG	TT	TT	GG	GG	GG	GG	GG	GG	GG	GG	TT	GG	GG	GG	GG	GG	GG	GG	GG	GT	GG	GG	GG	GG	GG	GG	GG	TT	GG	GG	TT	TT	TT	GG	GG	TT
	AX-94515020	TT	CC	CC	CC	TT	TT	TT	CC	NA	CC	CC	CC	CC	CC	CC	CC	TT	CC	CC	CC	TT	CC	TT	CC	CC	CC	TT	CC	TT	TT	TT	CT	TT	TT	CC	CC	CC	TT	TT	TT	CC	CC	CC	CC	CC	NA	CC	CC
	AX-94515060	CC	TT	NA	CC	CC	TT	CC	TT	CC	CC	CC	CC	CC	TT	CC	CC	CC	CC	CC	CC	CC	CC	CC	CC	CC	CC	CC	CC	CC	CC	CC	CT	CC	CC	CC	CC	TT	TT	TT	CC	TT	CC	CC	CC	CC	CC	CC	TT
	AX-94515082	TT	TT	TT	TT	TT	CC	TT	TT	TT	TT	TT	TT	TT	TT	TT	TT	TT	TT	TT	TT	TT	TT	TT	TT	TT	TT	TT	TT	TT	TT	TT	TT	TT	TT	TT	TT	CC	TT	TT	TT	CC	CC	CC	TT	TT	TT	TT	TT
	AX-94515120	AA	TT	AA	AA	AA	AA	AA	AA	AA	AA	AA	AA	AA	AA	AA	AA	AA	AA	AA	AA	AA	AA	AA	AA	AA	AA	AA	AA	AA	AA	AA	AA	AA	AA	AA	AA	AA	AA	AA	AA	TT	AA	AA	TT	AA	AA	AA	AA
	AX-94515244	CC	CC	CC	CC	CC	CC	CC	CC	CC	CC	TT	TT	CC	CC	CC	CC	CC	CC	CC	CC	CC	CC	CC	CC	CC	CC	CC	CC	TT	CC	CC	TT	CC	CC	CC	CC	CC	CC	CC	TT	CC	CC	CC	CC	CC	CC	CC	CC
	AX-94515437	CC	CC	CC	CC	CC	TT	CC	CC	CC	TT	CC	TT	TT	CC	TT	CC	CC	CC	TT	CC	CC	CC	CC	CC	CC	TT	TT	CC	CC	CC	TT	CC	CC	CC	CC	TT	CC	CC	CC	CC	CC	CC	CC	CC	TT	TT	TT	CC
	AX-94515468	CC	CC	CC	CC	CC	GG	CC	CC	GG	GG	GG	GG	CC	GG	GG	GG	CC	GG	GG	GG	CC	GG	CC	GG	GG	CC	CC	CC	GG	GG	CC	GG	CC	GG	CC	CC	CC	CC	CC	CC	CC	CC	CC	CC	GG	GG	GG	CC
	AX-94515523	TT	TT	TT	TT	TT	TT	TT	CC	TT	TT	TT	TT	TT	TT	TT	TT	TT	TT	TT	TT	CC	TT	TT	TT	TT	TT	TT	TT	TT	TT	TT	TT	TT	TT	TT	TT	CC	CC	TT	CC	CC	TT	TT	TT	CC	TT	TT	TT
	AX-94515526	TT	AA	AA	TT	TT	TT	TT	TT	NA	TT	TT	TT	TT	AA	TT	AA	TT	NA	TT	TT	TT	TT	TT	TT	TT	TT	AA	TT	TT	TT	AA	AT	AA	TT	TT	TT	TT	TT	TT	TT	AA	TT	TT	AA	TT	TT	TT	TT
	AX-94515610	CC	CC	CC	CC	CC	CC	CC	CC	CC	CC	CC	CC	CC	CC	CC	CC	CC	CC	CC	CC	CC	CC	CC	CC	CC	CC	CC	CC	CC	CC	CC	CC	CC	CC	CC	CC	CC	TT	CC	CC	CC	CC	CC	CC	CC	CC	CC	CC
	AX-94515637	AA	AA	AA	AA	AA	AA	AA	AA	AA	AA	AA	AA	AA	AA	AA	AA	AA	AA	AA	AA	AA	AA	AA	AA	AA	GG	GG	AA	AA	AA	AA	AA	AA	AA	AA	AA	AA	AA	AA	AA	AA	AA	AA	AA	GG	AA	AA	AA
	AX-94515662	AA	GG	AA	AA	AA	AA	AA	GG	GG	AA	AA	AA	AA	AA	GG	AA	AA	AA	GG	AA	AA	AA	AA	AA	AA	AA	AA	AA	AA	AA	AA	AA	AA	AA	AA	AA	AA	GG	AA	AA	AA	AA	AA	AA	AA	AA	AA	AA
	AX-94515669	TT	TT	TT	CC	CC	CC	TT	TT	TT	TT	TT	TT	TT	TT	TT	TT	TT	TT	TT	TT	CC	TT	TT	TT	CC	TT	TT	TT	TT	TT	CC	TT	TT	TT	TT	CC	CC	TT	CC	TT	CC	CC	TT	CC	CC	CC	TT	CC
	AX-94515761	CC	CC	TT	CC	CC	TT	CC	CC	CC	CC	CC	CC	TT	TT	TT	CC	CC	CC	CC	CC	CC	TC	TT	TC	TT	TT	CC	CC	TT	TT	CC	CT	TT	CC	TT	TT	TT	TT	TT	CC	TT	CC	TT	CC	CC	TT	TT	TT
	AX-94515946	GG	AA	AA	GG	GG	GG	GG	AA	AA	AA	AA	AA	AA	AA	AA	AA	GG	AA	AA	AA	GG	GG	GG	AA	AA	AA	AA	AA	AA	AA	GG	AG	AA	GG	AA	GG	GG	AA	AA	AA	GG	GG	AA	AA	AA	AA	AA	AA
	AX-94516050	AA	CC	AA	AA	AA	CC	AA	AA	AA	AA	AA	AA	AA	AA	AA	AA	AA	AA	AA	AA	AA	AA	CC	AA	AA	CC	CC	AA	AA	AA	AA	AA	AA	AA	CC	CC	AA	AA	AC	AA	AA	AA	AA	AA	AA	AA	AA	AA
	AX-94516480	CC	CC	CC	CC	CC	CC	CC	CC	CC	CC	CC	CC	CC	CC	CC	CC	CC	CC	CC	CC	CC	CC	CC	CC	CC	CC	CC	CC	CC	CC	CC	CC	CC	CC	CC	CC	CC	CC	CC	CC	CC	CC	CC	TT	CC	CC	CC	CC
	AX-94516528	TT	CC	CC	CC	TT	TT	TT	CC	CC	CC	TT	TT	TT	CC	CC	CC	CC	CC	CC	CC	TT	TT	TT	TT	CC	CC	TT	CC	TT	CC	CC	TT	CC	CC	TT	TT	TT	CC	CC	TT	CC	CC	CC	CC	TT	CC	CC	CC
	AX-94516625	GG	GG	GG	GG	GG	GG	GG	GG	GG	GG	GG	GG	GG	GG	GG	GG	GG	GG	GG	GG	GG	GG	GG	GG	GG	GG	GG	GG	GG	GG	GG	GG	GG	GG	GG	GG	GG	GG	GG	GG	GG	GG	GG	AA	GG	GG	GG	GG
	AX-94516671	GG	AA	GG	GG	GG	GG	GG	AA	GG	GG	AA	AA	GG	AA	GG	GG	GG	GG	GG	GG	GG	GG	GG	AA	GG	GG	GG	GG	GG	GG	GG	GG	AA	GG	GG	GG	AA	AA	GG	AA	AA	GG	GG	AA	AA	GG	GG	AA
	AX-94516693	TT	CC	TT	CC	TT	TT	TT	TT	CC	CC	TT	TT	TT	TT	CC	TT	CC	TT	TT	TT	TT	CC	TT	TT	TT	CC	CC	TT	TT	CC	CC	CT	TT	CC	CC	TT	TT	CC	TT	TT	TT	CC	TT	TT	TT	CC	TT	TT
	AX-94516815	GG	AA	AA	AA	AA	AA	GG	AA	AA	AA	AA	AA	AA	AA	AA	AA	AA	AA	AA	AA	AA	AA	AA	AA	AA	AA	AA	AA	AA	AA	AA	AA	AA	GG	AA	AA	AA	AA	AA	GG	AA	AA	AA	AA	AG	GG	AA	AA
	AX-94516947	TT	CC	TT	TT	TT	TT	TT	TT	TT	TT	TT	TT	TT	TT	TT	TT	TT	TT	TT	TT	TT	TT	TT	TT	TT	TT	TT	TT	TT	TT	TT	TT	TT	TT	TT	TT	TT	TT	TT	TT	TT	TT	TT	TT	TT	TT	TT	TT
	AX-94517072	CC	CC	CC	CC	CC	CC	CC	CC	CC	CC	CC	CC	CC	CC	CC	CC	CC	CC	CC	CC	CC	CC	CC	CC	CC	CC	CC	CC	GG	CC	CC	CC	CC	CC	CC	CC	CC	CC	CC	GG	CC	CC	CC	CC	CC	GG	CC	CC
	AX-94517151	GG	AA	GG	GG	GG	GG	GG	AA	GG	GG	GG	GG	GG	GG	GG	GG	GG	GG	GG	GG	GG	GG	GG	GG	GG	GG	GG	GG	GG	GG	AA	GG	GG	GG	AA	GG	AA	GG	AA	GG	GG	GG	GG	GG	AA	AA	GG	AA
	AX-94517169	GG	AA	GG	GG	GG	GG	GG	GG	GG	GG	GG	GG	GG	GG	GG	GG	GG	GG	GG	GG	GG	AA	GG	AA	GG	GG	GG	GG	GG	AA	GG	GG	GG	GG	AA	GG	GG	GG	AA	AA	GG	GG	GG	AA	AA	GG	GG	GG
	AX-94517196	CC	CC	CC	CC	CC	CC	CC	GG	CC	CC	CC	CC	CC	CC	CC	CC	CC	CC	CC	CC	CC	CC	CG	CC	CC	CC	CC	CC	CC	CC	CC	CC	CC	CC	CC	CC	CC	CC	CC	CC	CC	CC	CC	CC	CC	GG	CC	CC
	AX-94517258	CC	TT	CC	CC	CC	CC	CC	CC	CC	CC	CC	CC	CC	CC	CC	CC	CC	CC	CC	CC	CC	CC	CC	CC	CC	CC	CC	CC	CC	CC	CC	CC	CC	CC	CC	CC	CC	CC	CC	CC	NA	CC	CC	TT	CC	CC	CC	CC
	AX-94517357	CC	CC	CC	CC	CC	CC	CC	CC	CC	CC	CC	CC	CC	CC	CC	CC	CC	CC	CC	CC	CC	CC	CC	CC	CC	CC	CC	CC	CC	CC	CC	CC	CC	CC	CC	CC	CC	CC	CC	CC	CC	AC	CC	CC	CC	CC	CC	AA
	AX-94517404	TT	TT	TT	TT	TT	TT	TT	TT	TT	TT	TT	TT	TT	TT	TT	TT	TT	TT	TT	TT	TT	TT	CC	TT	TT	CC	TT	TT	CC	TT	TT	CT	TT	TT	TT	TT	TT	TT	TT	TT	TT	TT	TT	TT	TT	CC	TT	TT
	AX-94517421	GG	GG	GG	GG	GG	AA	GG	GG	GG	AA	GG	GG	GG	GG	AA	GG	AA	GG	GG	GG	GG	AA	AA	AA	GG	AA	GG	AA	GG	AA	AA	GG	GG	GG	GG	AA	AA	AA	GG	GG	GG	AA	AA	GG	AA	GG	AA	AA
	AX-94517441	TT	TT	GG	TT	TT	TT	TT	TT	GG	TT	TT	TT	TT	GG	TT	GG	TT	GG	TT	TT	TT	TT	TT	TT	TT	TT	GG	TT	TT	TT	TT	GT	GG	TT	TT	TT	TT	TT	TT	TT	NA	TT	TT	TT	GG	TT	TT	TT
	AX-94517456	CC	CC	CC	CC	CC	CC	CC	CC	CC	CC	CC	CC	CC	CC	CC	CC	CC	CC	CC	CC	CC	CC	CC	CC	CC	CC	CC	CC	CC	CC	CC	CC	CC	CC	CC	CC	CC	TT	CT	CC	TT	CC	CC	CC	TT	CC	CC	CC
	AX-94517463	GG	GG	TG	TT	TT	TT	GG	TT	GG	TT	TT	TT	GG	GG	TT	TT	GG	TT	TT	TT	GG	GG	GG	GG	TT	TT	TT	TT	TT	TT	GG	TT	TT	TT	GG	TT	GG	GG	GG	GG	GG	TT	GG	TT	TT	TT	TT	GG
	AX-94517549	AG	AA	GG	AG	AG	AG	AG	GG	GG	GG	AA	AA	GG	AA	GG	GG	AG	GG	AA	GG	AG	AA	GG	GG	AG	AG	AG	AA	AA	GG	GG	AG	GG	GG	AG	AG	AA	GG	AA	GG	AA	AG	GG	AA	AG	GG	GG	AA
	AX-94517571	GG	GG	GG	GG	GG	GG	GG	GG	GG	GG	GG	GG	GG	GG	GG	GG	GG	GG	GG	GG	GG	GG	GG	GG	GG	GG	GG	GG	GG	GG	GG	GG	GG	GG	GG	GG	TT	GG	GG	GG	TT	GG	GG	TT	GG	GG	GG	TT
	AX-94517594	AA	AA	AA	AA	AA	AA	AA	AA	AA	AA	AA	AA	AA	AA	AA	AA	AA	AA	AA	AA	GG	GG	AA	GG	AA	AA	AA	AA	AA	AA	AA	AA	AA	AA	AA	AA	AA	GG	AA	AA	AA	AA	AA	GG	GG	AA	AA	AA
	AX-94517654	CC	CC	CC	GG	CC	CC	CC	CC	CC	CC	CC	CC	CC	CC	CC	CC	GG	CC	CC	CC	GG	GG	CC	CC	CC	CC	CC	CC	CC	CC	GG	CC	CC	CC	CC	CC	CC	CC	CC	CC	CC	GG	CC	CC	GG	CC	CC	CC
	AX-94517684	GG	AA	AA	GG	GG	AA	GG	GG	GG	GG	GG	GG	GG	AA	GG	AA	GG	AA	AA	GG	AA	GG	GG	GG	AA	GG	GG	GG	AA	AA	GG	GG	AA	GG	GG	GG	GG	GG	AA	GG	GG	GG	GG	GG	GG	GG	GG	GG
	AX-94517730	TT	TT	CC	TT	TT	TT	TT	CC	TT	CC	CC	CC	CC	TT	CC	CC	TT	CC	CC	CC	TT	CC	TT	TT	TT	NA	TT	TT	CC	TT	TT	CT	TT	TT	CC	CC	CC	CC	TT	TT	CC	TT	TT	TT	CC	CC	CC	CC
	AX-94517771	TT	CC	TT	TT	TT	CC	TT	CC	CC	TT	TT	TT	TC	TT	TT	CC	TT	TT	TT	TT	TT	TT	TT	TT	TT	CC	TT	TT	CC	TT	CC	CT	TT	TT	TT	TT	TT	TT	TT	CC	TT	TT	TT	CC	CC	CC	TT	TT
	AX-94517805	CC	TT	CC	CC	CC	CC	CC	CC	CC	TT	CC	CC	CC	CC	CC	CC	TT	CC	CC	CC	CC	CC	CC	CC	TT	CC	CC	TT	TT	CC	CC	CC	CC	CC	CC	CC	CC	CC	CC	CC	CC	CC	CC	CC	CC	CC	CC	TT
	AX-94518070	CC	AC	CC	CC	CC	CC	CC	AA	CC	CC	CC	CC	CC	CC	CC	CC	CC	CC	CC	CC	CC	CC	CC	CC	CC	CC	CC	CC	CC	CC	AC	CC	CC	CC	AA	CC	AA	CC	AA	CC	CC	CC	CC	CC	AC	NA	CC	AA
	AX-94518148	GG	GG	GG	GG	GG	GG	GG	GG	GG	GG	GG	GG	GG	GG	GG	GG	GG	GG	GG	GG	GG	GG	GG	GG	GG	GG	GG	GG	GG	GG	GG	GG	GG	GG	GG	GG	GG	GG	GG	GG	GG	GG	GG	GG	GG	GG	GG	GG
	AX-94518159	AA	GG	AA	GG	GG	GG	AA	AA	AA	GG	GG	AA	GG	AA	AA	AA	GG	AA	AA	AA	AA	AA	GG	AA	GG	AA	GG	AA	GG	AA	GG	AA	AA	GG	GG	GG	GG	GG	GG	GG	GG	GG	GG	GG	GG	GG	AA	AA
	AX-94518188	AA	AA	AA	AA	AA	AA	AA	AA	AA	AA	AA	AA	AA	AA	AA	AA	AA	AA	AA	AA	GG	GG	AA	GG	AA	AA	AA	AA	AA	AA	AA	AA	AA	AA	AA	AA	AA	AA	AA	AA	AA	AA	AA	GG	GG	AA	AA	AA
	AX-94518269	AA	TT	TT	AA	AA	TT	AA	TT	TT	TT	TT	AA	TT	TT	TT	AA	AA	TT	TT	TT	TT	AA	AA	TT	AA	AA	TT	AA	TT	TT	AA	AT	TT	NA	AA	TT	AA	AA	TT	TT	AA	AA	AA	TT	TT	TT	TT	AA
	AX-94518364	GG	GG	AA	AA	AA	AA	GG	AA	AA	AA	AA	GG	GG	AA	AA	AA	AA	AA	GG	GG	AA	AA	AA	AA	GG	AA	AA	AA	AA	GG	GG	GG	AA	AA	AA	GG	AA	AA	AA	AA	AA	AA	GG	AA	AA	NA	GG	GG
	AX-94518655	CC	CC	TT	TT	CC	TT	CC	CC	TT	TT	TT	TT	TT	TT	TT	TT	TT	TT	TT	TT	CC	CC	TT	TT	CC	CC	TT	TT	TT	TT	TT	TT	TT	TT	TT	TT	CC	TT	CC	TT	TT	TT	TT	TT	TT	CC	TT	TT
	AX-94518705	CC	TT	CC	CC	CC	TT	CC	CC	CC	CC	TT	CC	CC	CC	CC	CC	CC	TT	CC	CC	CC	CC	CC	CC	CC	TT	TT	CC	TT	CC	CC	TT	CC	TT	CC	CC	CC	CC	CC	CC	CC	CC	CC	CC	CC	CT	CC	CC
	AX-94518733	TT	TT	TT	TT	TT	TT	TT	TT	TT	TT	TT	TT	TT	TT	TT	TT	TT	TT	TT	TT	TT	TT	TT	TT	TT	TT	TT	TT	TT	TT	TT	TT	TT	TT	TT	TT	TT	TT	TT	TT	TT	TT	TT	AA	TT	TT	TT	TT
	AX-94518905	AA	AA	AA	GG	GG	GG	AA	AA	AA	GG	GG	GG	AA	AA	AA	AA	GG	GG	GG	AA	GG	GG	GG	GG	GG	AA	AA	GG	GG	GG	GG	GG	AA	GG	GG	GG	GG	GG	AA	GG	GG	GG	AA	GG	AA	GG	AA	GG
	AX-94519035	TT	TC	CC	CC	CC	CC	TT	CC	TT	TT	CC	CC	CC	CC	TC	CC	CC	CC	CC	CC	TT	TT	CC	CC	CC	CC	CC	TC	TT	TT	CC	CC	CC	TT	CC	CC	CC	CC	CC	CC	CC	CC	NA	CC	CC	CC	CC	CC
	AX-94519146	TT	TT	TT	TT	CC	CC	TT	TT	CC	TT	TT	TT	TT	TT	TT	TT	TT	TT	TT	TT	CC	TT	TT	TT	CC	CC	CC	CC	CC	TT	TT	TT	TT	CC	CC	TT	TT	CC	TT	CC	TT	TT	TT	TT	TT	TT	TT	TT
	AX-94519224	CC	TT	TT	CC	TT	CC	CC	TT	TT	TT	TT	TT	TT	TT	TT	TT	CC	TT	TT	TT	TT	TT	TT	TT	CC	CC	TT	TT	CC	TT	CC	CT	TT	CC	CC	TT	CC	CC	CC	CC	CC	CC	TT	TT	TT	TT	TT	CC
	AX-94519280	CC	GG	CC	CC	CC	CC	CC	GG	CC	CC	CC	GG	GG	CC	CC	CC	CC	CC	GG	GG	CC	CC	CC	CC	CC	CC	CC	CC	GG	CC	GG	CC	CC	CC	GG	CC	CC	CC	GG	CC	CC	CC	CC	CC	CC	GG	CC	GG
	AX-94519391	TT	TT	CC	TT	TT	TT	TT	TT	TT	CC	CC	CC	TT	TT	CC	CC	TT	CC	TT	CC	TT	CC	CC	TT	TT	TT	TT	TT	CC	CC	CC	CC	TC	CC	CC	CC	TT	TT	TT	TT	TT	TT	CC	TT	CC	TT	TT	TT
	AX-94519426	TT	CC	TT	TT	TT	CC	TT	TT	TT	TT	TT	TT	TT	TT	TT	TT	TT	TT	TT	TT	CC	CC	TT	TT	TT	CC	TT	TT	TT	TT	TT	TT	TT	CC	TT	CC	TT	CC	CC	TT	CC	TT	TT	CC	TT	TT	TT	TT
	AX-94519471	AA	GG	AA	AA	AA	AA	AA	AA	AA	AA	AA	AA	AA	AA	AA	AA	AA	AA	AA	AA	AA	GG	AA	NA	AA	AA	AA	AG	AA	AA	AA	AA	AA	AA	AA	AA	AA	AA	AA	AA	AA	AA	AA	AA	AA	AA	AA	AA
	AX-94519528	GG	NA	GG	GG	GG	GG	GG	AA	GG	GG	GG	GG	GG	GG	GG	GG	GG	GG	GG	GG	GG	GG	AA	GG	GG	GG	GG	GG	GG	GG	GG	GG	GG	GG	GG	GG	GG	GG	GG	GG	GG	GG	GG	AA	GG	AA	GG	GG
	AX-94519549	CC	CC	AC	CC	CC	AA	CC	CC	NA	AA	NA	AA	NA	AA	AA	AA	CC	AA	AA	AA	CC	AA	CC	AA	AA	CC	NA	CC	AA	AA	CC	AA	CC	NA	CC	CC	AA	CC	AA	AA	AA	CC	AA	AA	AA	AA	AA	AA
	AX-94519560	GG	GG	AA	GG	GG	GG	GG	GG	GG	GG	AA	AA	AA	AA	GG	GG	GG	AA	AA	AA	GG	GG	GG	GG	AA	GG	AA	GG	AA	AA	GG	AA	AA	GG	GG	GG	GG	GG	GG	AA	GG	GG	GG	GG	GG	AA	GG	AA
	AX-94519578	TT	TT	TT	TT	TT	TT	TT	CC	TT	TT	TT	TT	TT	CC	CC	TT	TT	TT	TT	TT	TT	TT	TT	TT	TT	CC	CC	TT	TT	TT	TT	TT	TT	CC	CC	TT	TT	CC	TT	TT	TT	TT	TT	TT	CC	TT	TT	CC
	AX-94519580	AA	AA	AA	AA	AA	AA	AA	AA	AA	AA	GG	AA	AA	AA	AA	GG	AA	AA	GG	GG	AA	AG	AA	AG	AA	AA	AA	AA	AA	AA	GG	NA	AA	AA	AA	AA	AA	AA	AA	AA	AA	AA	AA	AA	GG	AA	AA	AA
	AX-94519635	TT	TT	TT	TT	CC	CC	TT	TT	CC	TT	TT	TT	TT	TT	TT	TT	TT	TT	TT	TT	CC	TT	TT	TT	CC	CC	CC	CC	CC	TT	TT	TT	TT	CC	CC	TT	TT	CC	TT	CC	TT	TT	TT	TT	TT	TT	TT	TT
	AX-94519655	GG	AA	AA	GG	AA	AA	GG	AA	GG	AA	AA	AA	AA	AA	AA	AA	AA	AA	AA	AA	AA	AA	AA	GG	GG	AA	AA	GG	AA	AA	AA	AA	AA	GG	AA	AA	GG	GG	GG	GG	GG	GG	AA	GG	GG	AA	AA	GG
	AX-94519690	TT	CC	TT	CC	TC	TT	TT	TT	TT	TT	TT	TT	TT	TT	TT	TT	CC	TT	TT	TT	CC	CC	TC	TC	TT	TT	TT	TC	TT	TT	TT	TT	TT	TT	TT	TT	TT	TT	TT	TT	TT	CC	TT	TT	TT	TT	TT	TT
	AX-94519749	TT	CC	CC	CC	CC	CC	TT	CC	CC	CC	CC	CC	CC	CC	CC	CC	CC	CC	CC	CC	CC	CC	CC	CC	CC	CC	CC	CC	CC	CC	CC	CC	CC	CC	CC	CC	CC	CC	CC	TT	CC	CC	CC	CC	CC	CC	CC	CC
	AX-94519825	AA	AA	AA	AA	AA	AA	AA	AA	AA	AA	AA	AA	AA	AA	AA	AA	AA	AA	AA	AA	AA	AA	AA	AA	AA	AA	NA	AA	AA	AA	AA	AA	AA	AA	AA	NA	NA	AA	GG	AA	AA	AA	AA	AA	GG	AA	AA	AA
	AX-94519833	TT	TT	TT	TT	TT	TT	TT	TT	TT	TT	TT	TT	TT	TT	TT	TT	TT	TT	TT	TT	TT	TT	TT	TT	TT	TT	TT	TT	TT	TT	TT	TT	TT	TT	TT	TT	TT	TT	TT	TT	TT	TT	TT	TT	TT	TT	TT	TT
	AX-94519854	GG	GG	GG	GG	GG	AA	GG	GG	AA	GG	GG	GG	GG	GG	GG	GG	GG	GG	GG	GG	GG	AA	AA	AA	GG	GG	AA	AA	AA	AA	GG	GG	GG	GG	AA	GG	GG	AA	AA	GG	AA	GG	GG	AA	AA	AA	GG	AA
	AX-94519887	AA	AA	TT	AA	AA	AA	AA	AA	AA	AA	TT	TT	TT	TT	TT	TT	AA	TT	TT	TT	AA	AA	AA	AA	AA	AA	TT	AA	TT	TT	AA	TT	TT	TT	AA	AA	AA	AA	AA	TT	TT	AA	TT	AA	AA	TT	TT	TT
	AX-94520026	TT	TT	TT	TT	TT	TT	TT	TT	TT	TT	TT	TT	TT	TT	TT	TT	TT	TT	TT	TT	TT	TT	TT	TT	TT	TT	TT	TT	TT	TT	TT	TT	TT	TT	TT	TT	TT	TT	TT	TT	TT	TT	TT	TT	TT	TT	TT	TT
	AX-94520044	CC	CC	CC	TC	TT	TC	CC	TT	CC	CC	TC	TC	TC	TT	CC	TT	CC	CC	TC	TC	CC	TT	CC	TT	CC	TT	TT	TT	CC	CC	CC	CT	TT	TC	TT	CC	CT	TT	CC	TT	TT	TC	CC	TC	CC	CC	CC	TC
	AX-94520045	TT	TT	TT	TT	TT	TT	TT	TT	TT	TT	TT	TT	TT	TT	TT	TT	TT	TT	TT	TT	TT	CC	TT	TC	TT	TT	TT	TT	TT	TT	TT	TT	TT	TT	TT	TT	TT	CC	TT	TT	TT	TT	TT	TT	TT	TT	TT	TT
	AX-94520357	GG	GG	GG	GG	GG	AA	GG	GG	GG	GG	GG	GG	GG	GG	GG	GG	GG	GG	GG	GG	GG	AA	GG	GG	GG	GG	GG	GG	GG	GG	GG	GG	GG	AA	GG	GG	GG	GG	GG	GG	GG	GG	GG	AA	GG	GG	GG	GG
	AX-94520480	AG	AA	AA	AA	AA	AG	AG	AA	AG	AA	AA	AA	AA	AA	AA	AA	AA	AA	AA	AA	AA	AA	NA	AG	AG	AA	AA	AA	AG	AA	AA	AA	AA	AA	AA	AA	AA	AG	AA	AA	AA	AA	AA	AA	AA	AA	AA	AG
	AX-94520484	AA	GG	GG	GG	GG	GG	AA	GG	AA	GG	GG	AA	AA	AA	GG	GG	GG	GG	GG	GG	GG	AA	GG	GG	GG	GG	GG	GG	GG	GG	GG	AG	GG	AA	GG	GG	GG	GG	GG	GG	GG	GG	GG	GG	AG	GG	GG	GG
	AX-94520571	TT	TT	TT	TT	TT	TT	TT	TT	TT	TT	TT	TT	TT	TT	TT	TT	TT	TT	TT	TT	TT	GG	TT	GG	TT	GG	GG	TT	TT	TT	TT	TT	TT	TT	GG	GG	TT	TT	GG	TT	TT	TT	TT	TT	TT	TT	TT	GG
	AX-94520599	NA	CC	AA	CC	CC	CC	CC	CC	AA	AA	CC	CC	AA	AA	AA	AA	CC	CC	CC	CC	CC	AA	CC	AA	CC	AA	AA	AA	AA	AA	CC	CC	CC	CC	AA	CC	CC	AA	AA	CC	CC	CC	CC	CC	CC	CC	AA	CC
	AX-94520600	TT	CC	TT	TT	TT	TT	TT	TT	TT	TT	TT	TT	TT	TT	TT	TT	TT	TT	TT	TT	TT	TT	TT	TT	CC	CC	TT	TT	TT	TT	TT	TT	TT	TT	TT	TT	CT	CC	CC	TT	TT	TT	TT	TT	TT	TT	TT	TT
	AX-94520713	GG	GG	GG	GG	GG	GG	GG	GG	GG	GG	AG	GG	GG	GG	GG	GG	GG	GG	GG	GG	GG	GG	GG	GG	GG	GG	GG	AA	GG	GG	GG	GG	GG	GG	GG	GG	AA	GG	GG	GG	AA	GG	GG	GG	GG	GG	GG	GG
	AX-94520793	TT	TT	TT	TT	TT	TT	TT	TT	TT	TT	TT	TT	TT	TT	TT	TT	TT	TT	TT	TT	TT	CC	TT	CC	TT	TT	TT	TT	TT	CC	TT	TT	TT	TT	CC	TT	TT	TT	CC	TT	TT	TT	TT	CC	CC	TT	TT	TT
	AX-94520892	TT	TT	TT	TT	TT	CC	TT	CC	TT	CC	CC	CC	CC	TT	CC	CC	TT	CC	CC	CC	CC	CC	CC	CC	CC	CC	CC	CC	CC	TT	CC	CT	TT	CC	CC	CC	CC	TT	CC	CC	TT	TT	CC	CC	CC	CC	CC	CC
	AX-94521070	TT	TT	TT	TT	TT	TT	TT	TT	TT	CC	TT	TT	TT	TT	TT	TT	TT	TT	TT	TT	CC	TT	TT	TT	TT	CC	TT	TT	TT	TT	TT	TT	TT	CC	TT	TT	CC	TT	TT	TT	CC	TT	TT	TT	TT	TT	TT	TT
	AX-94521226	TT	CC	CC	TT	TT	CC	TT	TT	TT	TT	CC	CC	CC	CC	CC	CC	TT	CC	CC	CC	TT	CC	TT	CC	CC	TT	CC	TT	CC	CC	TT	CT	TT	CC	TT	TT	TT	CC	TT	CC	CC	TT	CC	CC	TT	CC	CC	TT
	AX-94521484	CC	TT	TT	CC	TT	TT	CC	CC	TT	TT	TT	TT	TT	CC	TT	TT	CC	CC	TT	TT	CC	TT	TT	TC	TT	CC	TT	TT	TT	TT	TT	TT	TT	CC	CC	TT	TT	TT	CC	TT	TT	CC	NA	TT	TT	TT	TT	TT
	AX-94521803	AA	AA	AA	AA	AA	AA	AA	AA	AA	AA	AA	AA	AA	AA	AA	AG	AA	AA	AA	AA	AA	AA	AA	AA	AA	AA	AA	AA	AA	AA	AA	AA	AA	AA	AA	GG	AA	AG	AG	AA	AA	AA	AG	GG	GG	AA	AA	AA
	AX-94521857	CC	CC	CC	AA	AA	CC	CC	AA	CC	CC	CC	CC	CC	CC	CC	CC	AA	CC	CC	CC	AA	CC	CC	AA	AA	CC	AA	AA	AA	CC	CC	CC	CC	CC	CC	AA	CC	AA	CC	AA	CC	AA	AA	CC	CC	AA	CC	AA
	AX-94521938	TT	TT	TT	TT	TT	TT	TT	TT	TT	TT	TT	TT	TT	TT	TT	TT	TT	TT	TT	TT	TT	TT	TT	NA	TT	TT	TT	TT	TT	TT	TT	NA	TT	TT	TT	TT	TT	TT	TT	TT	TT	TT	TT	TT	TT	TT	TT	TT
	AX-94522037	AG	AG	AA	AA	AA	AG	AG	AG	AG	AA	AA	AA	AA	AA	AA	AA	AA	AA	AA	AA	AG	AA	AA	AG	AG	AA	AA	AA	AG	AA	AA	AA	AA	AA	AA	AA	AA	GG	AA	AG	AA	AA	AA	AA	AG	AG	AA	AG
	AX-94522127	AA	AA	GG	AA	AA	GG	AA	GG	GG	AA	AA	AA	AA	AA	AA	GG	AA	AA	AA	AA	AA	AA	AA	AA	AA	GG	GG	GG	AA	AA	AA	AG	GG	AA	GG	AA	AA	AA	GG	AA	AA	GG	AA	AA	AA	AA	AA	AA
	AX-94522213	TT	CC	CC	TT	TT	CC	TT	TT	CC	CC	CC	CC	CC	CC	CC	CC	CC	CC	CC	CC	TT	CC	CC	CC	TT	CC	CC	CC	CC	CC	CC	CC	CC	TT	TT	CC	CC	CC	TT	CC	CC	CC	CC	CC	CC	TT	CC	TT
	AX-94522340	CC	TT	CC	CC	CC	CC	CC	TT	TT	TT	CC	CC	CC	CC	CC	CC	CC	TT	CC	CC	CC	TT	CC	TT	CC	CC	CC	CC	TT	TT	CC	CC	TT	CC	CC	CC	TT	TT	CC	TT	CC	CC	CC	CC	CC	CC	TT	CC
	AX-94522469	CC	TT	TT	TC	TC	CC	CC	TT	TT	TT	TT	TT	TT	TT	TT	TT	CC	TT	TT	TT	CC	CC	CC	TT	TT	TT	TT	TT	TT	TT	CC	CT	TT	TC	TT	CC	CC	TT	TT	TT	NA	CC	TT	TT	TT	TT	TT	TT
	AX-94522472	GG	GG	AA	GG	GG	GG	GG	GG	GG	AA	AA	AA	GG	GG	GG	AA	GG	GG	AA	GG	GG	AA	AA	GG	GG	GG	GG	GG	GG	AA	GG	AG	AA	GG	GG	AA	GG	GG	GG	AA	GG	GG	AA	GG	GG	GG	GG	AA
	AX-94522583	TT	CC	TT	TT	TT	TT	TT	TT	TT	TT	TT	TT	TT	TT	TT	TT	TT	TT	TT	TT	TT	CC	TT	CC	TT	TT	TT	TT	TT	CC	TT	TT	TT	TT	CC	NA	TT	TT	TT	TT	TT	TT	TT	CC	CC	TT	TT	TT
	AX-94522700	GG	TT	GG	TT	TT	TT	GG	TT	TT	GG	GG	GG	TG	GG	GG	TT	TT	GG	GG	NA	TT	GG	GG	TT	TT	TT	TT	TT	TT	GG	TT	GT	GG	GG	GG	TT	GG	TT	GG	TT	GG	TT	TT	TT	TT	TT	GG	TT
	AX-94522762	TT	TT	CC	TT	TT	TT	TT	TT	TT	CC	TT	TT	CC	CC	CC	CC	TT	TT	TT	TT	TT	CC	TT	CC	TT	CC	TT	CC	TT	TT	TT	TT	TT	TT	CC	TT	TT	TT	TT	TT	TT	TT	TT	TT	TT	TT	CC	TT
	AX-94522832	AA	AA	AA	AA	AA	AA	AA	AA	AA	AA	AA	AA	AA	AA	AA	AA	AA	AA	AA	AA	GG	AA	AA	NA	AA	AA	AA	AA	AA	GG	AA	AA	AA	AA	GG	AA	AA	AA	GG	AA	AA	AA	AA	GG	GG	AA	AA	AA
	AX-94522843	CC	TT	TT	TT	TT	TT	CC	TT	TT	TT	TT	TT	TT	TT	TT	TT	TT	TT	TT	TT	TT	TT	CC	CC	CC	TT	TT	TT	TT	TT	TT	TT	TT	TT	TT	TT	CC	TT	TT	TT	CC	TT	TT	CC	TT	TT	TT	CC
	AX-94522863	GG	GG	GG	GG	GG	GG	GG	GG	TG	GG	GG	GG	GG	GG	GG	GG	GG	GG	GG	GG	GG	GG	GG	GG	GG	GG	TG	GG	GG	GG	GG	GG	GG	GG	GG	GG	GG	GG	GG	TT	GG	GG	GG	GG	GG	GT	GG	TG
	AX-94523052	AA	AA	AA	AA	AA	AA	AA	AA	AA	AA	AA	AA	GG	AA	AA	AA	AA	AA	AA	AA	AA	AA	AA	AA	AA	AA	AA	AA	AA	AA	AA	AA	AA	AA	AA	AA	AA	AA	AA	GG	AA	AA	AA	AA	GG	AA	AA	AA
	AX-94523237	CC	TT	TT	TT	TT	TT	CC	TT	TT	CC	TT	TT	TT	TT	CC	TT	TT	TT	TT	TT	TT	TT	TT	CC	CC	TT	TT	TT	TT	TT	TT	TT	CC	TT	TT	TT	CC	TT	CC	TT	TT	TT	TT	TT	TT	TT	CC	CC
	AX-94523251	GG	GG	GG	GG	GG	GG	GG	GG	GG	GG	GG	CC	GG	CC	GG	GG	GG	GG	GG	CC	GG	CC	GG	GG	GG	GG	GG	GG	CC	GG	GG	CG	GG	CC	GG	GG	GG	GG	GG	CC	GG	GG	GG	CC	GG	CC	GG	GG
	AX-94523305	AA	AA	AA	CC	CC	CC	AA	AA	AA	AA	AA	AA	AA	AA	AA	AA	CC	AA	AA	AA	AA	AA	AA	NA	AA	AA	AA	AA	AA	AA	AA	AA	AA	AA	CC	AA	AA	AA	AA	AA	AA	AA	AA	AA	CC	AA	AA	AA
	AX-94523368	CC	TT	CC	TT	TT	TT	CC	TT	CC	TT	TT	CC	CC	CC	CC	CC	TT	TT	CC	CC	CC	TT	TT	TT	CC	TT	CC	TT	TT	CC	TT	TT	TT	CC	TT	TT	NA	CC	CC	CC	CC	TT	CC	TT	CC	TT	CC	TT
	AX-94523508	CC	GG	CC	CC	CC	CC	CC	CC	CC	CC	CC	CC	CC	CC	CC	CC	CC	CC	CC	CC	CC	CC	CC	CC	CC	CC	CC	CC	CC	CC	CC	CC	CC	CC	CC	CC	CC	CC	CC	CC	CC	CC	CC	CC	GG	CC	CC	CC
	AX-94523513	AA	AA	AA	AA	AA	AA	AA	AA	AA	AA	AA	AA	AA	AA	AA	AA	AA	AA	AA	AA	AA	AA	AA	AA	AA	AA	AA	AA	AA	AA	AA	AA	AA	AA	AA	AA	AA	AA	AA	AA	AA	AA	AA	AA	AA	AA	AA	AA
	AX-94523519	GG	GG	GG	GG	GG	GG	GG	GG	GG	GG	GG	GG	GG	GG	GG	GG	GG	GG	GG	GG	GG	GG	GG	GG	GG	GG	GG	GG	GG	GG	GG	GG	GG	GG	GG	GG	GG	GG	GG	GG	GG	GG	GG	GG	GG	GG	GG	GG
	AX-94523767	GG	AA	GG	GG	GG	GG	GG	AA	AA	GG	GG	GG	GG	GG	AA	GG	GG	GG	AA	GG	GG	GG	GG	GG	GG	GG	GG	GG	GG	GG	GG	GG	GG	GG	GG	GG	GG	AA	GG	GG	GG	GG	GG	GG	GG	GG	GG	GG
	AX-94523817	GG	AA	GG	GG	GG	GG	GG	GG	GG	GG	GG	AA	GG	GG	GG	GG	GG	GG	GG	GG	GG	GG	GG	AA	GG	GG	GG	GG	GG	AA	GG	GG	GG	GG	AA	GG	GG	GG	AA	AA	GG	GG	GG	AA	AA	GG	GG	GG
	AX-94523846	CC	TT	CC	CC	CC	CC	CC	TT	TT	CC	CC	TT	CC	CC	CC	CC	CC	CC	TT	CC	CC	CC	CC	CC	CC	CC	CC	CC	CC	CC	CC	CC	CC	CC	CC	CC	CC	TT	CC	CC	CC	CC	CC	CC	TT	TT	CC	CC
	AX-94523932	CC	CC	CC	CC	CC	CC	CC	CC	CC	CC	CC	CC	CC	CC	CC	CC	CC	CC	CC	CC	CC	GG	CC	GG	CC	CC	CC	CC	CC	CC	CC	CC	CC	CC	CC	CC	CC	GG	CC	CC	CC	CC	CC	CC	GG	CC	CC	CC
	AX-94523985	TT	CC	TC	TT	TT	TC	TT	TC	TC	TC	TC	TC	TC	TC	TC	TC	TT	TC	TT	TC	TT	TT	TT	TT	TC	TT	TC	TT	TC	TT	TC	CT	TT	TC	TT	TC	CT	TT	TT	TC	TC	TT	TC	CC	TT	CT	TC	TC
	AX-94524011	CC	CC	CC	CC	CC	CC	CC	CC	CC	CC	CC	CC	CC	CC	CC	CC	CC	CC	CC	CC	CC	CC	CC	CC	CC	CC	CC	CC	CC	CC	CC	CC	CC	CC	CC	CC	CC	CC	CC	CC	CC	CC	CC	CC	CC	CC	CC	CC
	AX-94524070	TT	CC	CC	TT	CC	TT	TT	CC	CC	CC	CC	CC	CC	CC	CC	CC	TT	CC	CC	CC	CC	CC	CC	CC	TT	TT	CC	CC	TT	CC	TT	CT	CC	TT	TT	CC	TT	TT	TT	TT	TT	TT	CC	CC	CC	CC	CC	TT
	AX-94524087	AA	AA	GG	GG	GG	GG	AA	GG	GG	GG	GG	GG	GG	GG	AA	GG	GG	GG	GG	GG	AA	AA	GG	AA	GG	GG	GG	GG	GG	GG	GG	GG	GG	AA	AA	GG	GG	GG	GG	GG	GG	GG	GG	GG	AA	GG	GG	GG
	AX-94524314	GG	GG	GG	GG	GG	AA	GG	GG	AA	GG	AA	AA	AA	GG	GG	GG	GG	GG	AA	AA	GG	AA	GG	AA	GG	GG	AA	GG	GG	AA	GG	GG	GG	GG	GG	GG	GG	GG	GG	AA	GG	GG	GG	GG	GG	AA	GG	AA
	AX-94524375	TT	TT	TC	TT	TT	TT	TT	TT	TT	TT	TT	TT	TT	CC	TT	TT	TT	TT	TT	TT	TT	TT	TT	TT	TT	TT	TT	TT	CC	TT	TT	CT	TT	TT	TT	TT	CT	TT	TT	CC	TT	TT	TT	TT	TT	CC	TT	CC
	AX-94524442	GG	AG	AA	AA	GG	GG	GG	AA	AA	AA	AA	GG	GG	AA	AA	AA	AA	AA	AA	AA	GG	AA	AA	AA	AA	GG	GG	AA	AA	AA	AA	AA	AA	GG	AA	GG	AA	AA	GG	GG	GG	GG	AA	GG	AA	AA	AA	AA
	AX-94524462	TT	CC	TT	TT	TT	TT	TT	TT	TT	TT	TT	TT	TT	TT	TT	TT	TT	TT	TT	TT	TT	TT	TT	TT	TT	TT	TT	TT	TT	TT	TT	TT	TT	TT	TT	TT	TT	CC	TT	TT	TT	TT	TT	TT	TT	TT	TT	TT
	AX-94524640	TT	CC	TT	TT	TT	TT	TT	TT	TT	TT	TT	TT	TT	TT	TT	TT	TT	TT	TT	TT	TT	TT	TT	TT	TT	TT	TT	TT	TT	TT	TT	TT	TT	TT	TT	TT	TT	TT	TT	CC	TT	TT	TT	TT	CC	TT	TT	TT
	AX-94524687	AA	GG	AA	GG	GG	GG	AA	AA	GG	GG	AA	GG	GG	GG	GG	AA	GG	GG	GG	GG	GG	GG	GG	GG	GG	GG	GG	GG	AA	GG	GG	AA	AA	GG	GG	GG	AA	GG	AA	GG	AA	GG	GG	AA	AA	GG	GG	AA
	AX-94524701	TT	TT	TT	TT	TT	TT	TT	TT	TT	TT	TT	TT	TT	TT	TT	TT	TT	TT	TT	TT	TT	CC	TT	CC	TT	TT	TT	TT	TT	TT	TT	TT	TT	TT	TT	CC	TT	TT	TT	TT	TT	TT	TT	TT	TT	TT	TT	TT
	AX-94524768	AA	CC	CC	AA	AA	CC	AA	CC	AA	CC	AA	AA	CC	AA	AC	AA	AA	CC	CC	CC	CC	AA	AA	CC	AA	AA	AA	AA	AA	AA	AA	AA	AA	AA	AA	CC	AA	AA	CC	AA	AA	AA	AA	AA	CC	AA	CC	AA
	AX-94524817	CC	CC	CC	CC	CC	CC	CC	CC	CC	CC	CC	CC	CC	CC	CC	CC	CC	CC	CC	CC	CC	CC	CC	CC	CC	CC	CC	CC	CC	GG	CC	CC	CC	CC	CC	CC	CC	CC	CC	CC	CC	CC	CC	GG	GG	CC	CC	CC
	AX-94525012	TT	TT	CC	TT	TT	TT	TT	TT	CC	CC	TT	TT	CC	CC	CC	CC	TT	TT	TT	TT	TT	CC	TT	CC	TT	CC	CC	CC	CC	CC	TT	TT	TT	TT	CC	TT	TT	CC	CC	TT	TT	TT	TT	TT	TT	TT	CC	TT
	AX-94525092	GG	GG	GG	GG	GG	GG	GG	GG	GG	GG	GG	GG	GG	GG	GG	GG	GG	GG	GG	GG	AA	AA	GG	GG	GG	GG	GG	GG	GG	GG	GG	GG	GG	GG	GG	AA	GG	GG	GG	GG	GG	GG	GG	GG	GG	GG	GG	GG
	AX-94525116	TT	GG	GG	TT	TT	GG	TT	GG	GG	GG	GG	GG	GG	GG	GG	GG	TT	GG	GG	GG	TT	GG	TT	GG	GG	GG	GG	GG	GG	GG	GG	GG	GG	GG	GG	GG	GG	GG	GG	GG	GG	GG	GG	GG	GG	GG	GG	GG
	AX-94525323	TT	TT	TT	TT	TT	AA	TT	TT	TT	TT	TT	TT	TT	TT	TT	TT	TT	TT	AA	TT	AA	TT	AA	TT	TT	TT	TT	TT	TT	AA	TT	TT	TT	TT	TT	TT	TT	AA	AA	TT	TT	TT	TT	AA	AA	TT	TT	TT
	AX-94525393	CC	CC	CC	CC	CC	CC	CC	CC	CC	CC	TT	CC	CC	CC	CC	CC	CC	CC	CC	TT	CC	CC	CC	CC	CC	TT	CC	CC	CC	CC	TT	CT	CC	CC	CC	CC	CC	CC	CC	CC	CC	CC	CC	CC	CC	CC	CC	CC
	AX-94525401	GG	CC	GG	GG	GG	GG	GG	GG	GG	GG	GG	GG	GG	GG	GG	GG	CC	GG	GG	GG	GG	CC	GG	CC	GG	GG	GG	GG	GG	GG	GG	GG	CC	GG	GG	GG	GG	GG	GG	GG	GG	GG	GG	GG	CC	GG	GG	CG
	AX-94525416	GG	GG	CC	CC	GG	CC	GG	CC	CC	CC	CC	CC	CC	CC	CC	GG	CC	CC	CC	CC	CC	CC	CC	CC	CC	CC	CC	GG	CC	CC	CC	CC	CC	CC	CC	CC	GG	CC	CC	CC	GG	CC	CC	CC	CC	CC	CC	CC
	AX-94525439	CC	CC	CC	CC	CC	CC	CC	CC	CC	CC	CC	CC	CC	CC	CC	CC	CC	CC	CC	CC	TC	CC	CC	CC	CC	CC	CC	CC	CC	CC	CC	CC	CC	CC	CC	CC	CT	TC	CC	TC	TT	CC	CC	CC	TC	CC	CC	CC
	AX-94525446	CC	TT	CC	CC	CC	CC	CC	CC	CC	CC	CC	CC	CC	CC	CC	CC	CC	CC	CC	CC	CC	TT	CC	CC	CC	CC	CC	TT	CC	CC	CC	CC	CC	CC	CC	CC	CT	CC	CC	TT	CC	CC	CC	CC	CC	TT	CC	CC
	AX-94525448	GG	AA	GG	GG	GG	GG	GG	AA	GG	GG	GG	AA	NA	GG	GG	AA	GG	AA	GG	GG	GG	AA	GG	GG	GG	AA	AA	GG	AA	AA	GG	AA	AA	AA	AA	GG	AA	AA	AA	AA	AA	GG	AA	AA	AA	GG	AA	AA
	AX-94525557	GG	GG	GG	AA	GG	AA	GG	AA	GG	AA	AA	AA	GG	AA	GG	GG	AA	AA	GG	AA	GG	AA	AA	GG	GG	GG	GG	GG	GG	GG	AA	AA	AA	AA	GG	GG	GG	GG	GG	AA	GG	AA	GG	AA	AA	AA	AA	AA
	AX-94525566	GG	GG	GG	GG	GG	GG	GG	GG	GG	GG	GG	GG	GG	GG	GG	GG	GG	GG	GG	GG	GG	GG	GG	GG	GG	GG	GG	GG	GG	GG	GG	GG	GG	GG	GG	GG	AA	AA	GG	GG	AA	GG	GG	AA	GG	AA	GG	AA
	AX-94525576	TT	GG	GG	GG	GG	GG	TT	GG	GG	TT	TG	TT	NA	TT	TT	GG	GG	TT	TT	TT	GG	TT	TT	GG	GG	GG	GG	GG	GG	TT	GG	GG	GG	TG	TT	GG	TT	GG	TT	GG	TT	GG	GG	GG	GG	GG	TT	GG
	AX-94525577	TT	TT	TT	TT	TT	TT	TT	TT	TT	TT	TT	TT	TT	TT	NA	TT	TT	TT	TT	TT	TT	TT	TT	TT	TT	TT	TT	TT	TT	TT	TT	TT	TT	TT	TT	TT	TT	TT	TT	CC	TT	TT	TT	TT	CC	TT	TT	TT
	AX-94525631	TT	TT	TT	TT	TT	TT	TT	TT	TT	TT	GG	GG	TT	GG	GG	TT	GG	GG	TT	GG	TT	GG	TT	GG	TG	GG	GG	GG	GG	TT	GG	GG	GG	GG	TT	GG	GG	GG	GG	GG	GG	TT	GG	TT	GG	TT	TT	GG
	AX-94525735	TT	TT	TT	TT	TT	GG	TT	TT	TT	TT	GG	GG	TT	TT	TT	TT	TT	TT	TT	TT	TT	TT	TT	TT	TT	TT	TT	TT	GG	TT	TT	GG	TT	TT	TT	TT	TT	TT	GG	GG	GG	TT	TT	TT	TT	TT	TT	TT
	AX-94525876	AA	GG	AA	AA	AA	AA	AA	AA	GG	AA	AA	AA	AA	GG	AA	AA	AA	AA	AA	AA	AA	AA	GG	AA	AA	AA	GG	AA	GG	GG	AA	GG	AA	GG	AA	AA	AA	AA	AA	AA	AA	AA	AA	AA	AA	AA	AA	AA
	AX-94525913	TT	TT	GG	TT	TT	TT	TT	TT	TT	TT	TT	TT	TT	GG	TT	TT	TT	TT	TT	TT	TT	TT	TT	TT	TT	TT	TT	TT	TT	TT	TT	TT	TT	TT	TT	TT	TT	TT	TT	TT	TT	TT	GG	TT	TT	TT	TT	TT
	AX-94525914	TT	CC	CC	CC	TT	CC	TT	CC	CC	CC	CC	CC	CC	CC	CC	TT	CC	CC	CC	CC	CC	CC	CC	CC	CC	CC	CC	TT	CC	CC	CC	CC	CC	CC	CC	CC	TT	CC	CC	CC	TT	CC	CC	CC	CC	CC	CC	CC
	AX-94525991	TT	CC	TT	TT	TT	TT	TT	TT	TT	TT	TT	TT	TT	TT	TT	TT	TT	TT	TT	TT	CC	TT	TT	TT	TT	TT	TT	TT	TT	TT	TT	CT	TT	TT	TT	TT	TT	TT	CC	TT	TT	TT	TT	TT	CC	CC	TT	TT
	AX-94526026	CC	AA	AA	AA	AA	AA	CC	AA	AA	AA	AA	AA	AA	AA	AA	AA	AA	AA	AA	AA	AA	AA	AA	AA	AA	AA	AA	AA	AA	AA	AA	AA	AA	AA	AA	AA	CC	AA	CC	AA	CC	AA	AA	AA	AA	AA	AA	AA
	AX-94526152	AA	AA	GG	GG	GG	GG	AA	GG	GG	GG	GG	GG	GG	GG	GG	GG	GG	GG	GG	GG	GG	AG	GG	AG	GG	GG	GG	GG	AA	GG	GG	GG	GG	AA	AA	GG	AA	GG	GG	GG	AA	GG	GG	AA	GG	GG	AA	AA
	AX-94526179	GG	GG	GG	GG	GG	GG	GG	GG	GG	GG	AA	GG	GG	GG	GG	GG	GG	GG	GG	AA	AA	GG	GG	GG	GG	AA	GG	GG	GG	GG	AA	AG	GG	GG	GG	GG	GG	GG	GG	GG	GG	GG	GG	GG	GG	GG	GG	GG
	AX-94526208	CC	CC	CC	GG	CC	GG	CC	CC	CC	CC	CC	CC	CC	CC	CC	CC	GG	CC	CC	CC	CC	CC	CC	CC	CC	CC	CC	CC	CC	CC	GG	CG	CC	CC	CC	CC	CC	CC	CC	CC	CC	GG	CC	GG	CC	CC	CC	GG
	AX-94526235	GG	CC	GG	GG	GG	GG	GG	CC	GG	GG	GG	GG	GG	GG	CC	GG	GG	GG	GG	GG	CC	GG	GG	GG	GG	GG	GG	GG	GG	GG	GG	CG	GG	GG	GG	GG	GG	GG	GG	GG	CC	GG	GG	GG	GG	GG	GG	CC
	AX-94526347	TT	CC	TT	CC	CC	CC	TT	TT	TT	CC	CC	TT	TT	CC	CC	CC	TT	CC	TT	TT	TT	CC	TT	CC	CC	CC	CC	TT	CC	CC	TT	CT	TT	TT	CC	CC	CC	CC	CC	TT	CC	CC	TT	CC	CC	TT	TT	TT
	AX-94526408	GG	AA	GG	GG	GG	GG	GG	GG	GG	GG	GG	AA	GG	GG	GG	GG	GG	GG	GG	GG	GG	GG	GG	AA	GG	GG	GG	GG	GG	AA	GG	GG	GG	GG	AA	GG	GG	GG	GG	AA	GG	GG	GG	AA	AA	GG	GG	GG
	AX-94526446	CC	CC	TT	TT	CC	TT	CC	CC	TT	TT	TT	TT	TT	TT	TT	TT	TT	TT	TT	TT	CC	CC	TT	TT	CC	CC	TT	TT	TT	TT	TT	TT	TT	TT	TT	TT	TT	TT	CC	TT	TT	TT	TT	TT	TT	CC	TT	TT
	AX-94526471	GG	GG	AA	GG	GG	GG	GG	GG	AG	GG	GG	GG	GG	AG	GG	AG	GG	AG	GG	GG	GG	GG	GG	GG	GG	GG	AG	GG	GG	GG	GG	AG	AG	GG	GG	GG	GG	GG	GG	GG	AG	GG	GG	GG	AG	GG	GG	GG
	AX-94526671	GG	CC	GG	GG	GG	GG	GG	CC	GG	GG	GG	GG	GG	CC	GG	GG	GG	GG	GG	GG	GG	GG	GG	GG	GG	GG	GG	GG	GG	GG	GG	GG	GG	GG	GG	GG	GG	GG	CC	GG	GG	GG	GG	GG	GG	GG	GG	GG
	AX-94526786	GG	TT	GG	GG	GG	GG	GG	GG	GG	GG	GG	GG	GG	GG	GG	GG	GG	GG	GG	GG	GG	GG	GG	GG	TT	TT	GG	GG	GG	GG	GG	GG	GG	TT	GG	GG	NA	GG	TT	GG	GG	GG	GG	GG	GG	GG	GG	GG
	AX-94526807	CC	CC	CC	CC	CC	CC	CC	CC	CC	CC	CC	CC	CC	GG	CC	CC	CC	CC	CC	CC	CC	CC	CC	CC	CC	CC	CC	CC	CC	CC	CC	CC	CC	CC	CC	CC	CC	CC	CC	CC	CC	CC	CC	GG	GG	GG	CC	CC
	AX-94526812	AA	TT	TT	AA	AA	AA	AA	AA	TT	AA	AA	AA	AA	TT	AA	TT	AA	TT	AA	AA	AA	AA	AA	AA	AA	AA	TT	AA	TT	AA	TT	AT	TT	AA	AA	AA	AA	AA	AA	AA	TT	AA	AA	AA	TT	AA	AA	AA
	AX-94526905	AA	AA	AA	AA	AA	AG	AA	AA	AA	AA	AA	AA	AA	AA	AA	AA	AA	AA	AA	AA	AA	AG	AA	AG	AA	AA	AA	AA	AA	AA	AA	AA	AA	AA	AA	AA	AG	NA	AA	AA	AG	AA	AA	AA	AA	AA	AA	AA
	AX-94526913	AA	TT	TT	TT	TT	TT	AA	TT	AA	AA	TT	TT	AA	AA	AA	AA	TT	AA	AA	AA	TT	AA	AA	AA	AA	AA	AA	TT	TT	AA	TT	AT	TT	TT	TT	AA	TT	TT	AA	TT	TT	TT	AA	TT	AA	TT	AA	TT
	AX-94527037	AA	CC	AA	AA	CC	CC	AA	CC	CC	CC	CC	CC	CC	CC	CC	CC	CC	CC	AA	CC	CC	CC	CC	CC	CC	CC	CC	CC	CC	CC	CC	CC	AA	CC	CC	CC	CC	CC	CC	CC	CC	AA	CC	AA	AA	CC	CC	CC
	AX-94527055	TT	TT	GG	TT	TT	TT	TT	TT	TT	TT	TT	GG	TT	TT	TT	TT	TT	TT	TT	TT	TT	GG	GG	TT	TT	TT	TT	TT	TT	TT	TT	TT	GG	TT	TT	TT	TT	TT	TT	TT	TT	TT	GG	TT	TT	TT	TT	GG
	AX-94527096	AA	GG	GG	AA	AA	AA	AA	GG	GG	GG	GG	GG	GG	GG	GG	GG	AA	GG	GG	GG	AA	AA	AA	GG	GG	GG	GG	GG	GG	GG	AA	AG	GG	AA	GG	AA	AA	GG	GG	GG	AA	AA	GG	GG	GG	GG	GG	GG
	AX-94527140	TT	TT	TT	TT	CC	CC	TT	CC	TT	CC	TT	TT	CC	CC	CC	CC	CC	CC	CC	TT	CC	CC	CC	CC	CC	CC	CC	CC	TT	CC	CC	CT	TT	CC	CC	CC	CC	CC	CC	TT	CC	TT	CC	CC	CC	CC	CC	CC
	AX-94527466	AA	AA	GG	GG	GG	AA	AA	GG	AA	AA	AA	AA	AA	GG	AA	GG	GG	AA	AA	GG	AA	GG	AA	AA	GG	GG	AA	AA	AA	AA	GG	AG	AA	AA	GG	AA	GG	AA	GG	AA	AA	GG	GG	AA	GG	GG	GG	AA
	AX-94527479	AA	AA	CC	AA	AA	AA	AA	CC	CC	AA	CC	CC	CC	AA	CC	CC	AA	AA	CC	CC	AA	CC	AA	CC	CC	CC	CC	CC	AA	CC	AA	AC	AA	CC	AA	CC	AA	CC	AA	AA	AA	AA	CC	AA	CC	AA	CC	AA
	AX-94527643	GG	GG	GG	AA	AA	AA	GG	GG	GG	AA	AA	AA	GG	GG	GG	GG	AA	AA	AA	GG	AA	AA	AA	AA	AA	GG	GG	AA	AA	AA	AA	AA	GG	AA	AA	AA	AA	AA	GG	AA	AA	AA	GG	AA	GG	AA	GG	AA
	AX-94527740	AA	AA	GG	AA	AA	AA	AA	GG	AG	GG	AA	AA	GG	GG	GG	GG	AA	AA	GG	GG	GG	AA	AA	AA	AA	AA	AA	AA	AA	GG	AA	AA	AA	AA	GG	AA	GG	AA	AA	AA	GG	AA	AA	AA	AA	GG	GG	AA
	AX-94527815	AA	AA	GG	AA	AA	AA	AA	AA	GG	AA	AA	AA	AA	AA	AA	GG	AA	AA	AA	AA	AA	GG	AA	GG	GG	AA	GG	AA	AA	AA	AA	AG	AA	AA	AA	AA	GG	AA	AA	GG	GG	AA	AA	GG	GG	AA	AA	GG
	AX-94527824	GG	GG	GG	GG	GG	GG	GG	GG	GG	GG	GG	GG	GG	GG	GG	GG	GG	GG	GG	GG	GG	GG	GG	GG	GG	GG	GG	GG	GG	GG	GG	GG	GG	GG	GG	GG	GG	CC	GG	GG	GG	GG	GG	GG	GG	GG	GG	GG
	AX-94527980	TT	TT	TT	TT	TT	TT	TT	TT	TT	TT	TT	TT	TT	TT	TT	TT	TT	TT	TT	TT	TT	TT	TT	TT	TT	TT	TT	TT	TT	TT	TT	TT	TT	TT	TT	TT	TT	TT	TT	TT	TT	TT	TT	CC	TT	TT	TT	TT
	AX-94528102	TT	TT	TT	TT	TT	TT	TT	TT	TT	TT	TT	TT	TT	TT	CC	TT	TT	TT	TT	TT	TT	TT	TT	TT	TT	CC	TT	CC	TT	TT	TT	TT	TT	TT	TT	TT	TT	TT	CC	TT	TT	TT	TT	TT	TT	TT	TT	TT
	AX-94528106	GG	GG	GG	GG	GG	TG	GG	GG	GG	GG	GG	GG	GG	GG	GG	GG	GG	GG	GG	GG	GG	TT	GG	GG	GG	GG	GG	GG	GG	GG	GG	GG	GG	GG	GG	GG	GG	TG	GG	GG	TG	GG	GG	TT	GG	GG	GG	GG
	AX-94528136	CC	TT	CC	CC	CC	CC	CC	CC	CC	CC	CC	CC	CC	CC	CC	CC	CC	CC	CC	CC	CC	TT	CC	TT	CC	CC	CC	CC	CC	TT	CC	CC	CC	CC	TT	CC	CC	CC	TT	CC	CC	CC	CC	TT	TT	CC	CC	CC
	AX-94528262	GG	AA	GG	GG	GG	GG	GG	GG	GG	GG	GG	GG	AG	GG	GG	GG	AG	GG	AG	GG	GG	AG	GG	AG	GG	GG	GG	GG	GG	GG	AA	NA	GG	GG	GG	GG	GG	GG	GG	GG	GG	GG	GG	GG	GG	GG	GG	GG
	AX-94528348	GG	GG	GG	GG	GG	GG	GG	GG	GG	GG	GG	GG	GG	GG	GG	GG	GG	GG	GG	GG	GG	GG	GG	GG	GG	GG	GG	GG	GG	GG	GG	GG	GG	GG	GG	GG	GG	GG	GG	GG	GG	GG	GG	GG	AA	GG	GG	GG
	AX-94528418	TT	TT	TT	TT	TT	TT	TT	TT	TT	TT	TT	TT	TT	TT	TT	TT	TT	TT	TT	TT	TT	TT	TT	TT	TT	TT	TT	TT	TT	TT	TT	TT	TT	TT	TT	TT	TT	TT	TT	TT	TT	TT	TT	TT	TT	TT	TT	TT
	AX-94528422	GG	GG	GG	GG	GG	GG	GG	GG	GG	GG	GG	GG	GG	GG	GG	GG	GG	GG	GG	GG	GG	GG	GG	GG	GG	GG	GG	GG	GG	GG	GG	GG	GG	GG	GG	GG	GG	GG	GG	GG	GG	GG	GG	GG	GG	GG	GG	GG
	AX-94528453	GG	GG	GG	GG	GG	AA	GG	GG	AA	GG	GG	GG	GG	GG	AA	GG	GG	AA	AA	GG	GG	GG	GG	AA	AA	GG	GG	AA	GG	GG	GG	AA	GG	GG	GG	GG	GG	AA	GG	AA	GG	GG	GG	GG	GG	GG	GG	GG
	AX-94528470	AA	AA	AA	AA	AA	AA	AA	AA	AA	AA	AA	AA	AA	AA	AA	AA	AA	AA	AA	AA	AA	AA	AA	AA	AA	AA	AA	AA	CC	AA	AA	AA	AA	AA	AA	AA	AA	AA	AA	AA	AA	AA	AA	AA	AA	AA	AA	AA
	AX-94528473	TT	TT	TT	TT	TT	NA	TT	TT	TT	TT	TT	TC	TT	TT	TT	TT	TT	TT	TC	TT	TC	TT	TT	TT	TC	TT	TC	TT	TT	TT	TT	CT	TT	TC	TT	TT	TT	TT	CT	TC	TT	TT	TC	TT	TC	TT	TT	TC
	AX-94528509	CC	CC	CC	CC	CC	CC	CC	CC	CC	CC	CC	CC	CC	CC	CC	CC	CC	CC	CC	CC	CC	CC	CC	CC	CC	CC	CC	CC	CC	CC	CC	CC	CC	CC	CC	CC	CC	CC	CC	AA	CC	CC	CC	CC	AA	CC	CC	CC
	AX-94528523	CC	CC	CC	GG	GG	CC	CC	CC	CC	CC	CC	CC	CC	CC	CC	CC	GG	CC	CC	CC	CC	CC	CC	CC	CC	CC	CC	CC	CC	CC	CC	CC	CC	GG	CC	CC	CC	CC	CC	CC	CC	CC	CC	CC	GG	CC	CC	CC
	AX-94528534	CC	CC	CC	CC	CC	CC	CC	CC	CC	CC	CC	CC	CC	CC	CC	CC	CC	CC	CC	CC	CC	CC	CC	CC	CC	CC	CC	CC	CC	CC	CC	CC	CC	CC	CC	CC	CC	CC	CC	TT	CC	CC	CC	CC	TT	CC	CC	CC
	AX-94528569	TT	TT	TT	TT	TT	TT	TT	TT	TT	TT	TT	TT	TT	TT	TT	TT	TT	TT	TT	TT	TT	TT	TT	TT	TT	TT	TT	TT	TT	TT	TT	TT	TT	TT	TT	TT	TT	TT	TT	TT	TT	TT	TT	TT	TT	TT	TT	TT
	AX-94528587	CC	CC	CC	CC	CC	CC	CC	CC	CC	CC	CC	CC	CC	CC	CC	CC	CC	CC	CC	CC	CC	CC	CC	CC	CC	CC	CC	CC	CC	CC	CC	CC	CC	CC	CC	CC	CC	CC	CC	CC	CC	CC	CC	CC	CC	CC	CC	CC
	AX-94528644	AA	GG	GG	GG	GG	AA	AA	GG	AA	AA	AA	AA	AA	GG	GG	GG	GG	GG	AA	GG	AA	GG	AA	GG	GG	GG	AA	AA	AA	AA	GG	AA	AA	AA	GG	GG	GG	GG	GG	AA	AA	GG	GG	AA	GG	GG	GG	AA
	AX-94528655	AA	AA	AA	AA	AA	GG	AA	AA	AA	AA	AA	AA	AA	AA	AA	AA	AA	AA	AA	AA	AA	AA	AA	AA	AA	AA	AA	AA	AA	AA	AA	AA	AA	AA	AA	AA	AA	AA	AA	AA	AA	AA	AA	AA	AA	AA	AA	AA
	AX-94528671	TT	TT	CC	TT	TT	TT	TT	TT	TT	CC	TT	TT	TT	CC	TT	TT	TT	TT	TT	CC	TT	TT	TT	CC	TT	TT	TT	TT	TT	TT	TT	CC	CC	TT	TT	TT	TT	TT	TT	TT	TT	TT	TT	TT	TT	TT	TT	TT
	AX-94528723	AA	GG	GG	AA	AA	AA	AA	AA	AA	GG	AA	AA	AA	AA	AA	AA	AA	GG	AA	AA	AA	AA	AA	GG	AA	GG	AA	AA	AA	AA	AA	AA	AA	AA	GG	AA	AA	AA	AA	AA	AA	AA	AA	GG	GG	AA	AA	AA
	AX-94528978	AA	AA	AA	AA	AG	AA	AA	AG	AG	AG	AA	AA	AA	AG	AA	AA	AG	AG	AA	AA	AG	AG	AA	AG	AA	AA	AA	AG	AG	AG	AG	AA	AA	AA	AG	AA	AG	AG	AA	AA	AG	AA	AA	GG	GG	AG	AG	AG
	AX-94529037	CC	AA	AA	AA	CC	AA	CC	CC	AA	CC	AA	CC	AA	CC	AA	AA	CC	CC	CC	AA	CC	CC	CC	CC	CC	AA	AA	AA	CC	CC	AA	AC	CC	CC	CC	AA	AA	CC	AA	CC	AA	AA	CC	CC	AA	CC	CC	AA
	AX-94529055	GG	TT	GG	TT	GG	GG	GG	GG	GG	TT	GG	GG	TT	GG	GG	TT	TT	TT	GG	TT	GG	GG	GG	TT	GG	GG	TT	TT	GG	TT	GG	NA	GG	TT	TT	GG	GG	TT	GG	GG	GG	TT	GG	GG	GG	TT	TT	TT
	AX-94529210	CC	CC	TT	TT	TT	CC	CC	TT	TT	TT	CC	CC	CC	TT	TT	TT	CC	CC	TT	TT	TT	TT	TT	TT	TT	TT	TT	CC	CC	CC	CC	CC	TT	TT	CC	CC	CC	TT	TT	CC	CC	TT	TT	TT	TT	TT	TT	TT
	AX-94529309	CC	TT	CC	TT	TT	TT	CC	TT	TT	CC	CC	CC	NA	CC	CC	TT	TT	CC	CC	CC	TT	CC	CC	TT	TT	TT	TT	TT	TT	CC	TT	CT	CC	CC	CC	TT	CC	TT	CC	TT	CC	TT	TT	TT	TT	TT	CC	TT
	AX-94529341	GG	GG	GG	GG	GG	GG	GG	GG	CC	GG	GG	CC	GG	CC	CC	GG	GG	GG	GG	GG	GG	GG	CC	GG	CC	GG	GG	GG	CC	CC	GG	CG	CC	GG	GG	GG	CC	CC	CC	CC	CC	GG	GG	CC	CC	CC	CC	GG
	AX-94529386	CC	CC	CC	CC	CC	CC	CC	CC	CC	CC	CC	CC	CC	CC	CC	CC	CC	CC	CC	CC	CC	CC	CC	CC	CC	CC	CC	CC	CC	CC	CC	CC	CC	CC	CC	NA	CC	CC	CC	CC	TC	CC	CC	NA	TC	CC	CC	CC
	AX-94529420	TT	CC	TT	TT	TT	TT	TT	TT	TT	CC	TT	TT	TT	TT	TT	TT	TT	TT	TT	TT	TT	TT	TT	TT	TT	TT	TT	TT	TT	CC	TT	TT	TT	TT	TT	TT	TT	TT	CC	TT	TT	TT	TT	TT	TT	TT	CC	TT
	AX-94529510	CC	TC	CC	TC	CC	CC	CC	CC	CC	TC	CC	TC	TC	TC	TC	CC	TC	TC	TC	TC	CC	TC	TC	CC	CC	CC	CC	TC	CC	TC	TC	NA	CC	TC	TC	TC	CC	CC	CC	TT	CC	TC	TC	CC	CC	CC	TC	TC
	AX-94529552	TT	TT	TT	TT	TT	TT	TT	TT	TT	TT	TT	TT	TT	TT	TT	TT	TT	TT	TT	TT	TT	TT	TT	TT	TT	TT	TT	TT	TT	TT	TT	TT	TT	TT	TT	TT	TT	TT	TT	TT	TT	TT	TT	TT	TT	TT	TT	TT
	AX-94529633	TT	TT	TT	TT	TT	TT	TT	TT	TT	TT	TT	TT	TT	TT	TT	TT	TT	TT	TT	TT	TT	TC	TT	TC	TT	TT	TT	TT	TT	TT	TT	TT	CC	CC	TT	TT	TT	TT	CC	TT	TT	TT	TT	NA	TT	TT	TT	TC
	AX-94529809	GG	GG	GG	GG	GG	NA	GG	GG	GG	GG	GG	GG	GG	GG	GG	GG	GG	GG	GG	GG	GG	GG	TG	TG	GG	GG	GG	TT	GG	GG	GG	GG	GG	GG	TT	GG	GG	GG	GG	GG	TT	GG	GG	TT	TT	GG	GG	GG
	AX-94529895	AA	GG	AA	GG	GG	GG	AA	GG	GG	AA	NA	AA	AA	AA	AA	GG	GG	AA	AA	AA	GG	AA	AA	GG	GG	GG	GG	GG	GG	AA	GG	AG	AA	AA	AA	GG	AA	GG	AA	GG	AA	GG	GG	GG	GG	GG	AA	GG
	AX-94529943	TT	CC	TT	TT	TT	TT	TT	TT	TT	CC	TT	TT	TT	TT	TT	TT	TT	TT	TT	TT	TT	TT	TT	TT	TT	TT	TT	TT	TT	CC	TT	TT	TT	TT	TT	TT	TT	TT	CC	TT	TT	TT	TT	TT	TT	TT	CC	TT
	AX-94530135	AA	GG	GG	GG	GG	GG	AA	GG	AA	AA	GG	GG	GG	GG	GG	GG	GG	GG	GG	GG	AA	AA	GG	GG	GG	GG	GG	GG	AA	AA	GG	GG	GG	AA	GG	GG	GG	GG	AA	GG	GG	GG	AA	GG	GG	GG	GG	GG
	AX-94530175	GG	AA	GG	GG	GG	AA	GG	AA	NA	GG	AA	AA	GG	GG	GG	GG	GG	GG	GG	GG	AA	AA	GG	GG	GG	GG	GG	GG	AA	GG	GG	AG	GG	AA	GG	GG	AA	AA	AA	AA	AA	GG	GG	AA	GG	NA	GG	GG
	AX-94530229	GG	GG	GG	GG	GG	GG	GG	GG	AA	GG	GG	GG	GG	GG	GG	GG	GG	GG	GG	GG	GG	GG	GG	GG	GG	GG	AA	GG	GG	GG	GG	GG	GG	GG	GG	GG	GG	GG	GG	AA	GG	GG	GG	GG	GG	AG	GG	AA
	AX-94530350	GG	GG	CC	CC	CC	CC	GG	CC	CC	CC	CC	CC	CC	CC	CC	CC	CC	CC	GG	CC	CC	CC	CC	GG	CC	GG	GG	CC	CC	CC	CC	CC	CC	CC	CC	CC	GG	CC	CC	CC	GG	CC	CC	GG	GG	CC	CC	CC
	AX-94530487	AA	AA	CC	CC	CC	CC	AA	CC	CC	CC	CC	CC	CC	CC	CC	AA	AA	CC	CC	CC	CC	CC	CC	AA	CC	CC	CC	AA	CC	CC	AA	CC	CC	CC	CC	CC	CC	CC	CC	CC	CC	CC	CC	CC	AA	CC	CC	CC
	AX-94530943	CC	TT	CC	CC	CC	TT	CC	CC	CC	CC	TT	TT	CC	CC	CC	CC	CC	CC	CC	CC	CC	CC	CC	CC	CC	CC	CC	CC	TT	TT	CC	CT	CC	CC	CC	CC	CC	CC	TT	TT	CC	CC	CC	CC	CC	CC	CC	CC
[truncated: 5,760 more rows]
[truncated: 94 more columns]

## Sheet: Supplementary Table 6
	Supplementary Table 6: Details of KWS propietary diagnostic SNPs used in the present study; target locus and effect of locus provided.
	Locus	Description of locus	SNPID
	LR19	Leaf rust (Puccinia triticina) resistance locus	Kasp01_LR19
	LR19	Leaf rust (Puccinia triticina) resistance locus	Kasp02_LR19
	PCH1	Eyespot (Oculimacula sp.) resistance locus	Kasp_PCH1
	PPD-D1	Photoperiod sensistivity locus	Kasp_PPD-D1
	RF3	Fertility restoring locus (Triticum timopheevii cytoplasm)	Kasp_RF3
	RHT-1	Reduced height locus	Kasp_RHT-1
	RHT-2	Reduced height locus	Kasp_RHT-2
	RHT-24	Reduced height locus	Kasp_RHT-24
	SM1	Orange wheat blossom midge (Sitodiplosis mosellana) resistance locus	Kasp_SM1
	SR36/PM6	Colocalized loci for stem rust resistance (Puccinia graminis) and powdery mildew resistance (Blumeria graminis f. sp tritici)	Kasp_SR36/PM6
	VRN-A1	Vernalization requirement locus	Kasp01_VRN-A1
	VRN-A1	Vernalization requirement locus	Kasp02_VRN-A1
	VRN-B1	Vernalization requirement locus	Kasp_VRN-B1
	YR5	Stripe rust (Puccinia striiformis f.sp. tritici) resistance locus	Kasp_YR5

## Sheet: Supplementary Table 7
	Supplementary Table 7: Additive genetic correlation matrix between between trial sites.
	Trial site	HSM_19	SA1_19	ZMB_19	KYA_19	SA5_20	AR2_19	AR3_19	CSY_19	TPW_19	WHD_19	AR1_19	KYA3_20	NWY_20	RWY_20	NRB_20	SA3_20	SA4_20	NTH_20	WAG_20	BBG_19	BRN_19	NBI_19	NTH_19
	SA1_19	0.6
	ZMB_19	0.6	1
	KYA_19	0.3	0.8	0.9
	SA5_20	0.2	0.7	0.8	0.9
	AR2_19	-0.1	-0.6	-0.4	-0.1	0
	AR3_19	-0.4	-0.2	-0.1	0.2	0.3	0.5
	CSY_19	-0.6	-0.5	-0.3	0	0.4	0.6	0.6
	TPW_19	-0.8	-0.4	-0.3	0.1	0.3	0.5	0.7	0.9
	WHD_19	-0.7	-0.4	-0.3	-0.1	0.2	0.5	0.6	0.9	1
	AR1_19	-0.6	-0.3	-0.3	-0.1	-0.1	-0.3	0.1	0.1	0.1	-0.1
	KYA3_20	-0.3	-0.7	-0.8	-0.8	-0.6	0	-0.2	0.1	-0.1	0	0.3
	NWY_20	0.1	0.3	0.4	0.6	0.8	0.1	0.3	0.5	0.1	0.1	0.2	-0.1
	RWY_20	0.2	0.5	0.6	0.7	0.9	0.1	0.3	0.5	0.2	0.2	-0.1	-0.2	0.9
	NRB_20	0.3	0.8	0.7	0.6	0.7	-0.6	-0.2	-0.2	-0.3	-0.4	0.2	-0.2	0.7	0.7
	SA3_20	0.2	0.6	0.6	0.6	0.6	-0.4	0	0	-0.2	-0.2	0.3	-0.1	0.7	0.7	0.8
	SA4_20	-0.3	0.2	0.2	0.2	0.5	-0.4	0.2	0.4	0.3	0.2	0.5	0.2	0.7	0.7	0.7	0.7
	NTH_20	0	0.5	0.5	0.6	0.9	-0.2	0.2	0.5	0.3	0.3	0.1	-0.1	0.8	0.9	0.8	0.7	0.8
	WAG_20	0.2	0.3	0.3	0.3	0.6	-0.2	0	0.3	0	0.1	0	0.2	0.8	0.8	0.7	0.7	0.8	0.9
	BBG_19	-0.6	0.2	0.2	0.2	0.3	-0.5	0.2	0.2	0.5	0.4	0.4	-0.1	0	0.1	0.3	0.3	0.6	0.4	0.2
	BRN_19	-0.6	0	0.1	0.3	0.6	0.1	0.5	0.8	0.8	0.8	0.2	-0.1	0.5	0.6	0.3	0.3	0.7	0.7	0.5	0.7
	NBI_19	-0.5	0.1	0.2	0.5	0.7	0	0.5	0.7	0.7	0.6	0.3	-0.1	0.7	0.7	0.5	0.5	0.8	0.9	0.6	0.6	0.9
	NTH_19	-0.7	-0.2	-0.2	-0.1	0.3	0	0.4	0.7	0.7	0.8	0.2	0.3	0.3	0.4	0.2	0.2	0.7	0.6	0.6	0.7	0.9	0.8
	WGA_19	-0.7	-0.2	-0.2	0	0.4	0	0.4	0.8	0.7	0.7	0.5	0.3	0.5	0.5	0.2	0.4	0.8	0.7	0.6	0.6	0.9	0.9	0.9

## Sheet: Supplementary Table 8
	Supplementary Table 8: Summary of trial statistics for trial sites within the present studies' network.
	Trial site	Environmental cluster	Year	Geographical location	Latitude	Longitude	Trial mean yield (tha-1)	Nplots	Nhybrids	Nchecks	Percentage additive variance	Reliability hybrids	Reliability parents	Accuracy hybrids	Accuracy parents	Sowing date	Harvest date
	HSM_19	ENV01	2019	Australia; Horsham	-36.7105	142.202	0.96	200	104	6	82.9	31.1364	17.2225	55.8	41.5	2019-06-06	2019-12-05
	KYA_19	ENV01	2019	Kenya; Njoro	-0.496303	35.9616	2	100	76	6	99.9	70.56	52.4176	84	72.4	2019-07-02	2019-10-10
	SA1_19	ENV01	2019	SouthAfrica; Hartswater	-27.7517	24.81	4.14	100	76	6	94.2	80.2816	58.8289	89.6	76.7	2019-07-07	2019-11-25
	SA5_20	ENV01	2020	SouthAfrica; Napier	-34.4747	19.8981	3.2	100	51	13	43.4	45.4276	5.29	67.4	23	2020-06-03	2020-11-12
	ZMB_19	ENV01	2019	Zambia; Lilayi	-15.5206	28.2888	4.84	100	76	6	66.5	84.0889	35.5216	91.7	59.6	2019-05-23	2019-10-22
	AR2_19	ENV02	2020	Argentina; Tres Arroyos	-38.3675	-60.2643	6.18	200	158	7	80.9	48.1636	29.7025	69.4	54.5	2020-06-11	2020-12-26
	AR3_19	ENV02	2020	Argentina; Pergamino	-33.8975	-60.575	3.76	200	161	7	94.8	76.7376	36.7236	87.6	60.6	2020-06-02	2020-12-15
	CSY_19	ENV02	2019	France; Chaussy	48.1694	1.98058	5.36	408	259	10	79.3	86.1184	61.4656	92.8	78.4	2019-02-25	2019-07-29
	TPW_19	ENV02	2019	UK; Thriplow	52.0999	0.09624	3.67	252	216	6	84.1	93.8961	71.7409	96.9	84.7	2019-02-24	2019-08-24
	WHD_19	ENV02	2019	Germany; Wohlde	54.4061	9.29784	5	200	150	6	82.7	92.9296	65.61	96.4	81	2019-02-26	2019-08-08
	AR1_19	ENV03	2020	Argentina; Balacare	-37.8319	-58.2378	4.87	200	158	7	65.7	58.5225	25.5025	76.5	50.5	2020-06-22	2021-01-12
	KYA3_20	ENV03	2020	Kenya; Njoro	-0.496303	35.9616	5.49	100	52	13	17.1	16	0	40	0	2020-06-21	2020-11-17
	NRB_20	ENV04	2020	Australia; Narrabri	-30.3296	149.781	4.7	100	49	12	84.9	71.9104	25.5025	84.8	50.5	2020-06-08	2020-11-12
	NTH_20	ENV04	2020	Australia; Northam	-31.6535	116.673	2.28	108	57	12	67.1	67.5684	12.3904	82.2	35.2	2020-05-07	2020-11-23
	NWY_20	ENV04	2020	Australia; Nowley	-29.9818	149.185	3.89	100	49	12	44.2	45.4276	17.8929	67.4	42.3	2020-06-19	2020-11-27
	RWY_20	ENV04	2020	Australia; Roseworthy	-34.5332	138.747	1.72	108	55	12	99.9	35.0464	10.5625	59.2	32.5	2020-05-30	2020-11-26
	SA3_20	ENV04	2020	South Africa; Groblersdal	-25.1675	29.3928	4.96	100	50	13	98.9	69.8896	21.9961	83.6	46.9	2020-05-18	2020-11-26
	SA4_20	ENV04	2020	South Africa; Mooresburg	-33.1368	18.6567	3.57	100	51	13	99.9	85.9329	49.7025	92.7	70.5	2020-05-14	2020-11-16
	WAG_20	ENV04	2020	Australia; Wagga	-35.115	147.368	4.73	108	58	12	92.5	87.7969	61.9369	93.7	78.7	2020-05-18	2020-12-12
	BBG_19	ENV05	2019	Germany; Bernburg	51.7931	11.7392	3.68	304	228	8	54.8	88.1721	36.4816	93.9	60.4	2019-02-25	2019-08-06
	BRN_19	ENV05	2019	France; Bourran	44.3427	0.393788	4.52	440	328	6	69.9	79.5664	50.5521	89.2	71.1	2019-02-24	2019-07-23
	NBI_19	ENV05	2019	Australia; Narrabri	-30.3296	149.781	1.96	200	104	6	75.5	80.6404	56.8516	89.8	75.4	2019-05-19	2019-11-01
	NTH_19	ENV05	2019	Australia; Northam	-31.6535	116.673	1.84	200	104	6	38.2	73.1025	21.2521	85.5	46.1	2019-06-11	2019-11-26
	WGA_19	ENV05	2019	Australia; Wagga	-35.115	147.368	0.66	200	104	6	84	85.9329	70.3921	92.7	83.9	2019-06-03	2019-12-10
	Nplots, number of plots per trial site; Nhybrids; number of hybrids per trial site; Nchecks number of hybrids per trial site. Reliability and accuracy estimates are defined as by Mrode and Thompson (2005).

## Sheet: Supplementary Table 9
	Supplementary Table 9: Summary of available environmental variables at each trial site within the present studies' network; data was consodilated by calculating the average value for 30 day intervals from the time of sowing (with the exception of period precipitation where the sum was calculated). Datasets accessed by KWS via a third party service provider DTN ClearAgTM. The environmental cluster…
			Period	Month01	Month02	Month03	Month04	Month05	Month06	Month07	Month01	Month02	Month03	Month04	Month05	Month06	Month07	Month01	Month02	Month03	Month04	Month05	Month06	Month07	Month01	Month02	Month03	Month04	Month05	Month06	Month07	Month01	Month02	Month03	Month04	Month05	Month06	Month07
			Units	oC	oC	oC	oC	oC	oC	oC	oC	oC	oC	oC	oC	oC	oC	oC	oC	oC	oC	oC	oC	oC	mm	mm	mm	mm	mm	mm	mm	%	%	%	%	%	%	%
			Variable	Average air temperature	Average air temperature	Average air temperature	Average air temperature	Average air temperature	Average air temperature	Average air temperature	Max air temperature	Max air temperature	Max air temperature	Max air temperature	Max air temperature	Max air temperature	Max air temperature	Minimum air temperature	Minimum air temperature	Minimum air temperature	Minimum air temperature	Minimum air temperature	Minimum air temperature	Minimum air temperature	Period precipitation	Period precipitation	Period precipitation	Period precipitation	Period precipitation	Period precipitation	Period precipitation	Relative humidity	Relative humidity	Relative humidity	Relative humidity	Relative humidity	Relative humidity	Relative humidity
	Trial	Environmental Cluster
	HSM_19	ENV01		9.2	9.83333	8.63333	10.8667	14.8667	15.3	16	14.5333	13.5667	14.2	17.6	22.5333	22.7	22.3333	4.53333	6.26667	3.5	4.43333	7.66667	7.63333	10.6667	58.93	35.79	33.1	18.9	25.65	10.24	0	81.2667	82.6667	79.3	72.2	64.6667	59.8333	61.6667
	KYA_19	ENV01		14.3667	14.1	14.8	14.9091				20.1333	19.9	21.0667	20.6364				9.96667	9.86667	10.2	10.0909				68.81	109.33	117.05	35.67				79.4	80.7333	77.6333	77.0909
	SA1_19	ENV01		11.8333	13.8333	18.2333	23.0333	25.1364			24.2	26.6667	29	33.3	34.4545			2	1.96667	7.73333	11.3	15.2727			0	0	0.72	3.51	10.2			47.2	36.6	31.7	25.8667	28.3636
	SA5_20	ENV01		12.1667	11.4	10.5667	12.5333	15.3	16.6923		20.0667	19.9333	17.7667	20.2	22.6333	24.3077		6.43333	4.83333	4.7	6.56667	9.33333	10.3077		60.44	43.85	88.27	40.67	57.12	15.24		80.8	79.2667	79.5	77.9667	74.2333	72.8462
	ZMB_19	ENV01		16.2333	17.1	19	21.4333	23.8	28		23.1667	24.0333	25.8333	28.0667	30.6	36.3333		10.2	10.3667	12.6333	15.1	17.5	18.6667		0	0	0	0	0.04	0		57.5667	48.4333	41.9333	37.0333	37.9667	22
	AR2_19	ENV02		7.46667	8.13333	8.46667	10.9	14.9667	18.9333	21.8947	11.5	13.1667	14.6667	17.3	22.1667	27.0667	30.2105	4.33333	4.5	3.7	5	8.03333	11.2333	14.3158	117.72	59.04	11.74	44.38	67.41	99.9	52.37	73.6333	72.2	63.3	62.5333	65.6	54.1333	44.6842
	AR3_19	ENV02		10.3667	8.33333	12.3	12.4333	16.1333	20.7	21.2941	16.6667	15	19.7	19.2	22.3667	28.2	29.4706	5.4	3.06667	5.96667	5.93333	10.1	13	12.6471	24.55	1.09	9.96	106.98	139.85	72.28	11.92	80.4333	74.8333	63.4	70.8	71.5667	62	55.1176
	CSY_19	ENV02		8.63333	10.6333	11.7667	17.2	22.9333	23.4		13.3667	16.7333	16.9667	22.3333	30	30.6		4.13333	4.16667	6.36667	11.8	15.3333	16.8		62.91	20.83	61.09	79.45	2.51	13.64		76.9	67.6	74.5667	73.3333	56.7667	57.8
	TPW_19	ENV02		8.3	8.53333	10.6667	14.4333	17.8	18.1	20	12.3667	14.3667	15.2333	18.5333	22.6333	22.5333	28	4.43333	2.7	5.56667	9.9	12.4333	13.4333	11	44.15	7.51	33.93	71.76	23.22	79.76	0	78.6667	75.5667	75.8	78.3333	75.3333	74.8667	68.5
	WHD_19	ENV02		6	8.5	10.3333	16.7333	16.8667	19.2857		8.96667	13.7	14.6	21.4333	21.2	24.2857		3.2	3.2	5.3	11.8	12.7	14.6429		87.88	8.41	38.42	27.2	25.73	11.18		83	68.5667	74.6667	73.6333	74.9667	76.5
	AR1_19	ENV03		6.06667	7.13333	9.1	11.4	14.9667	18.6667	21.2917	10.5333	13.4333	16.1667	18.4667	21.6667	27.6667	29.5	1.96667	1.8	2.73333	4.9	8.06667	9.93333	13.75	34.44	37.69	28.75	104.18	36.45	23.15	122.74	85.7	77.1	73.9333	77.7	79.1333	60.0333	66.7083
	KYA3_20	ENV03		13.5333	13.9	13.6667	14.6667	14.8333			19.1667	19.4333	20	21.4333	20.2			9.26667	9.33333	9.23333	9.7	10.6667			128.97	109.42	128.73	80.36	121.89			85.8	85.8	84.2333	78.5333	83.6
	NRB_20	ENV04		11.5667	11.1	12.7667	17.2667	20.4	21.125		18.4333	18.0333	19.6333	24.7	28	28.25		5.3	4.83333	6.06667	9.56667	12.7667	12.875		20.43	18.23	38.77	33.51	60.97	0.17		68.2667	67.9	60.9	54.0333	51.2	43.875
	NTH_20	ENV04		14.1667	13.7333	11.4	12	13.7667	18.1667	18.7143	21.6667	20.2333	18	18.6333	21.2333	26.9667	27.0952	7.5	8.03333	5.5	5.8	6.6	10.0667	11.0952	30.23	45.75	28.64	44.25	13.91	10.07	21.26	70.2667	73.5333	82.9	80.4	77.1333	61.1667	63.4762
	NWY_20	ENV04		10.7333	12	14.8333	19.3	21.6667	29.0833		17.0333	18.1333	22.2333	26.3	28.8333	36.5		5.3	6.66667	7.6	12.2333	14.6333	20.9167		10.99	39.63	2.51	41.18	33.48	1.15		69.1333	65.7333	52.8667	46.1333	48.3333	32.5
	RWY_20	ENV04		9.7	8.63333	9.33333	14.2667	15.3667	20.5161		15.8	15.4333	15.5333	21.4	22.3667	29.3226		4.36667	3.06667	4.23333	7.83333	8.93333	11.6129		41.73	12.31	63.7	45.75	75.82	21.81		80.6333	79.7	80.9667	65.5667	67.0333	50.5806
	SA3_20	ENV04		13.0333	11.7333	12.8667	16.4	20.4333	23.7333	23.9231	22.3	21.1667	23.0667	25.4333	27.7333	30.4	30.0769	5.43333	4.1	4.5	8.53333	14.1333	17.7	18.4615	0.14	0.55	0	0.45	56.23	45.31	15.08	56.1333	54.7667	51.9333	55.4	60.9333	54.2667	60.6154
	SA4_20	ENV04		13.9	11.9667	11.4333	11.5	14	18.4333	19.8571	21.9667	18.8667	20.1667	18.3333	22.2	27.5	29	7.83333	6.4	4.7	5.76667	7.23333	11	12.1429	61.02	88.1	62.22	57	20.99	23.76	0	72.2	79.8333	76.0333	80.9667	71.2333	58.8667	51.4286
	WAG_20	ENV04		9.5	8.6	8.2	10.6333	14.4333	17.4	21.9655	15.2333	12.9	13.5667	16	20.3	23.8	29.8276	4	4.16667	3.36667	5.43333	8.13333	10.9	13.0345	48.79	66.78	52.69	31.09	56.88	73.4	29.77	85.5	89.7333	89.2	83.2667	77.6	70.6333	48.5172
	BBG_19	ENV05		7.6	10.6667	12.0333	21.1	20.3667	22.5385		12.2667	17.7	18.1667	28.9	27.0333	28.4615		3.3	4.06667	6.1	13.5	13.9333	16.9231		34.19	7.18	92.21	40.2	26.91	17.14		71.1333	62.0333	70.6	62.5	59.5333	60
	BRN_19	ENV05		10.5667	11.9667	13.3333	17.5667	24.0333			16.2333	17.6	18.3667	22.6667	30.6667			5.76667	6.76667	8.3	12.4333	17.9667			22.94	59.32	70.16	64.85	12.49			73.7	69.0667	72.9333	75.6	68.4667
	NBI_19	ENV05		13.4333	11.8667	12.1667	15.3	19.8	23.4706		20.3	18.4667	20.6333	24.0667	27.7	30.3529		6.8	5.66667	4.03333	5.8	11.2667	14.9412		5.77	15.29	0.31	0	14.47	2.11		58.7	58.2	46.4667	32.3	32.3667	25.0588
	NTH_19	ENV05		11.8	11.7333	11.6667	15.5333	17.4333	24.0526		17.6667	18.4667	19.3333	24.1	27.1667	35.2105		6.76667	6.36667	4.5	7.7	8.2	14.2632		87.2	13.22	44.13	5.17	17.24	0.08		83.8	81.8333	76.2	74.3	64.5667	41.5789
	WGA_19	ENV05		7.96667	8.73333	7.53333	11	17.1667	19.7333	19.1	13.7333	13.3333	13.5333	18.3	25.4	26.9667	25.8	3.53333	4.7	2.2	4.1	8.6	11.0333	10.9	53.77	11.05	8.56	14.5	7.89	42.73	7.15	86.1667	87.0333	81.9	70.9667	47.5	41.5333	41.4

## Sheet: Supplementary Table 10
	Supplementary Table 10: Estimated grain yield (tha-1) of hybrids (BLUPs) and inbred checks (BLUEs) for each trial site in the present study.
	Trial	Class	Genotype	Grain yield (tha-1)
	AR1_19	Hybrid	I139 x I118	7.33357
	AR1_19	Hybrid	I139 x I030	6.98348
	AR1_19	Hybrid	I139 x I066	6.95678
	AR1_19	Hybrid	I139 x I086	6.73849
	AR1_19	Hybrid	I139 x I060	6.62616
	AR1_19	Hybrid	I136 x I111	6.58021
	AR1_19	Hybrid	I138 x I021	6.57923
	AR1_19	Hybrid	I138 x I084	6.4861
	AR1_19	Hybrid	I139 x I095	6.37402
	AR1_19	Hybrid	I139 x I087	6.24899
	AR1_19	Hybrid	I137 x I084	6.21394
	AR1_19	Hybrid	I140 x I111	6.19417
	AR1_19	Hybrid	I138 x I044	6.12573
	AR1_19	Hybrid	I139 x I098	6.11213
	AR1_19	Hybrid	I137 x I095	6.10531
	AR1_19	Hybrid	I137 x I072	6.04424
	AR1_19	Hybrid	I138 x I073	6.03353
	AR1_19	Hybrid	I139 x I101	6.03192
	AR1_19	Hybrid	I138 x I023	5.99928
	AR1_19	Hybrid	I138 x I072	5.99112
	AR1_19	Hybrid	I138 x I118	5.95632
	AR1_19	Hybrid	I140 x I003	5.95004
	AR1_19	Hybrid	I138 x I119	5.90121
	AR1_19	Check	CMSA06Y00792T-040ZTM-040ZTP0Y-040ZTM-040SY-28ZTM-02Y-0B	5.89673
	AR1_19	Hybrid	I138 x I075	5.83581
	AR1_19	Hybrid	I140 x I055	5.82593
	AR1_19	Hybrid	I139 x I102	5.80401
	AR1_19	Hybrid	I136 x I084	5.78635
	AR1_19	Hybrid	I138 x I065	5.75499
	AR1_19	Hybrid	I138 x I069	5.74723
	AR1_19	Hybrid	I140 x I064	5.74197
	AR1_19	Hybrid	I139 x I003	5.73716
	AR1_19	Check	Apex	5.72911
	AR1_19	Hybrid	I137 x I081	5.71859
	AR1_19	Hybrid	I132 x I119	5.71482
	AR1_19	Hybrid	I140 x I086	5.70401
	AR1_19	Hybrid	I138 x I114	5.69626
	AR1_19	Hybrid	I140 x I087	5.65666
	AR1_19	Hybrid	I142 x I072	5.64312
	AR1_19	Hybrid	I137 x I023	5.63568
	AR1_19	Hybrid	I139 x I112	5.62745
	AR1_19	Hybrid	I136 x I081	5.62743
	AR1_19	Hybrid	I140 x I118	5.62481
	AR1_19	Hybrid	I137 x I073	5.61934
	AR1_19	Hybrid	I137 x I102	5.61488
	AR1_19	Hybrid	I137 x I044	5.60805
	AR1_19	Check	Vorobey	5.60576
	AR1_19	Hybrid	I138 x I081	5.60369
	AR1_19	Hybrid	I137 x I116	5.57283
	AR1_19	Hybrid	I137 x I014	5.57219
	AR1_19	Hybrid	I137 x I114	5.56949
	AR1_19	Hybrid	I130 x I042	5.56157
	AR1_19	Hybrid	I139 x I013	5.51401
	AR1_19	Hybrid	I139 x I122	5.51331
	AR1_19	Hybrid	I137 x I119	5.50885
	AR1_19	Hybrid	I138 x I105	5.48856
	AR1_19	Check	Basilio	5.48684
	AR1_19	Hybrid	I140 x I122	5.48044
	AR1_19	Hybrid	I137 x I056	5.4655
	AR1_19	Hybrid	I137 x I005	5.46377
	AR1_19	Hybrid	I137 x I074	5.4603
	AR1_19	Hybrid	I140 x I071	5.44973
	AR1_19	Hybrid	I138 x I027	5.44033
	AR1_19	Hybrid	I138 x I062	5.43983
	AR1_19	Hybrid	I137 x I028	5.42656
	AR1_19	Hybrid	I137 x I088	5.37997
	AR1_19	Hybrid	I137 x I100	5.3708
	AR1_19	Hybrid	I138 x I113	5.31171
	AR1_19	Hybrid	I138 x I077	5.31021
	AR1_19	Hybrid	I137 x I105	5.31007
	AR1_19	Hybrid	I138 x I100	5.30112
	AR1_19	Hybrid	I137 x I070	5.29974
	AR1_19	Hybrid	I136 x I109	5.2771
	AR1_19	Hybrid	I138 x I063	5.27033
	AR1_19	Hybrid	I137 x I113	5.26969
	AR1_19	Hybrid	I142 x I074	5.25983
	AR1_19	Hybrid	I136 x I072	5.25829
	AR1_19	Hybrid	I138 x I068	5.25499
	AR1_19	Hybrid	I132 x I058	5.23193
	AR1_19	Hybrid	I136 x I089	5.21438
	AR1_19	Hybrid	I138 x I076	5.18373
	AR1_19	Hybrid	I137 x I069	5.16364
	AR1_19	Hybrid	I137 x I085	5.15744
	AR1_19	Hybrid	I137 x I060	5.1057
	AR1_19	Hybrid	I137 x I077	5.10284
	AR1_19	Hybrid	I134 x I075	5.09272
	AR1_19	Hybrid	I140 x I067	5.06278
	AR1_19	Hybrid	I136 x I054	5.0563
	AR1_19	Hybrid	I138 x I101	5.0139
	AR1_19	Hybrid	I136 x I076	5.01211
	AR1_19	Hybrid	I136 x I073	5.01003
	AR1_19	Hybrid	I136 x I115	4.96903
	AR1_19	Hybrid	I127 x I054	4.93828
	AR1_19	Hybrid	I137 x I025	4.90403
	AR1_19	Check	SST877	4.88971
	AR1_19	Check	Kws_Mistral	4.87952
	AR1_19	Hybrid	I136 x I058	4.85974
	AR1_19	Hybrid	I136 x I088	4.85268
	AR1_19	Hybrid	I136 x I082	4.83921
	AR1_19	Hybrid	I136 x I068	4.8372
	AR1_19	Hybrid	I130 x I072	4.83575
	AR1_19	Hybrid	I136 x I075	4.80645
	AR1_19	Hybrid	I137 x I006	4.7668
	AR1_19	Hybrid	I137 x I063	4.75769
	AR1_19	Hybrid	I136 x I098	4.73497
	AR1_19	Hybrid	I127 x I042	4.69805
	AR1_19	Hybrid	I132 x I087	4.69792
	AR1_19	Hybrid	I130 x I037	4.68831
	AR1_19	Hybrid	I130 x I003	4.66583
	AR1_19	Check	Borlaug_100	4.65211
	AR1_19	Hybrid	I136 x I026	4.65123
	AR1_19	Hybrid	I136 x I060	4.63825
	AR1_19	Hybrid	I135 x I055	4.58716
	AR1_19	Hybrid	I136 x I010	4.57736
	AR1_19	Hybrid	I129 x I106	4.56575
	AR1_19	Hybrid	I129 x I081	4.56047
	AR1_19	Hybrid	I129 x I116	4.55777
	AR1_19	Hybrid	I132 x I116	4.53609
	AR1_19	Hybrid	I124 x I112	4.52482
	AR1_19	Hybrid	I126 x I012	4.50689
	AR1_19	Hybrid	I130 x I040	4.49899
	AR1_19	Hybrid	I129 x I065	4.48895
	AR1_19	Hybrid	I134 x I073	4.48156
	AR1_19	Hybrid	I132 x I060	4.48104
	AR1_19	Hybrid	I132 x I122	4.47318
	AR1_19	Hybrid	I130 x I061	4.46963
	AR1_19	Hybrid	I136 x I069	4.43278
	AR1_19	Hybrid	I132 x I077	4.42581
	AR1_19	Hybrid	I132 x I135	4.41063
	AR1_19	Hybrid	I135 x I072	4.40999
	AR1_19	Hybrid	I136 x I011	4.36408
	AR1_19	Hybrid	I132 x I013	4.3566
	AR1_19	Hybrid	I134 x I095	4.34341
	AR1_19	Hybrid	I130 x I115	4.33443
	AR1_19	Hybrid	I130 x I001	4.3109
	AR1_19	Hybrid	I131 x I104	4.30921
	AR1_19	Hybrid	I126 x I073	4.3067
	AR1_19	Hybrid	I130 x I035	4.27612
	AR1_19	Hybrid	I127 x I070	4.22949
	AR1_19	Hybrid	I130 x I029	4.22697
	AR1_19	Hybrid	I126 x I033	4.22582
	AR1_19	Hybrid	I126 x I038	4.1869
	AR1_19	Hybrid	I127 x I013	4.17102
	AR1_19	Hybrid	I135 x I069	4.14049
	AR1_19	Hybrid	I130 x I082	4.11584
	AR1_19	Hybrid	I134 x I085	4.08243
	AR1_19	Hybrid	I130 x I049	4.08115
	AR1_19	Hybrid	I136 x I063	4.07351
	AR1_19	Hybrid	I136 x I070	4.06787
	AR1_19	Hybrid	I126 x I074	4.0152
	AR1_19	Hybrid	I130 x I122	3.98528
	AR1_19	Hybrid	I135 x I067	3.96502
	AR1_19	Hybrid	I130 x I041	3.94054
	AR1_19	Hybrid	I131 x I053	3.90882
	AR1_19	Hybrid	I132 x I003	3.90611
	AR1_19	Hybrid	I136 x I005	3.89298
	AR1_19	Hybrid	I126 x I077	3.88144
	AR1_19	Hybrid	I126 x I098	3.83559
	AR1_19	Hybrid	I126 x I095	3.83015
	AR1_19	Hybrid	I126 x I069	3.79858
	AR1_19	Hybrid	I131 x I043	3.75846
	AR1_19	Hybrid	I126 x I016	3.73347
	AR1_19	Hybrid	I126 x I099	3.60261
	AR1_19	Hybrid	I131 x I040	3.54245
	AR1_19	Hybrid	I126 x I041	3.34537
	AR2_19	Check	Vorobey	NA
	AR2_19	Check	CMSA06Y00792T-040ZTM-040ZTP0Y-040ZTM-040SY-28ZTM-02Y-0B	7.97529
	AR2_19	Check	Timbo	7.92176
	AR2_19	Hybrid	I136 x I073	7.31864
	AR2_19	Hybrid	I138 x I026	7.25393
	AR2_19	Check	Apex	7.24721
	AR2_19	Hybrid	I138 x I075	7.22034
	AR2_19	Hybrid	I136 x I095	7.21294
	AR2_19	Hybrid	I136 x I026	7.18092
	AR2_19	Hybrid	I136 x I101	7.17642
	AR2_19	Hybrid	I138 x I077	7.15659
	AR2_19	Hybrid	I136 x I075	7.13814
	AR2_19	Hybrid	I136 x I074	7.1319
	AR2_19	Hybrid	I136 x I085	7.11691
	AR2_19	Hybrid	I138 x I050	7.09125
	AR2_19	Hybrid	I138 x I074	7.08943
	AR2_19	Hybrid	I138 x I027	7.08761
	AR2_19	Hybrid	I136 x I023	7.07357
	AR2_19	Hybrid	I136 x I105	7.04667
	AR2_19	Hybrid	I138 x I081	7.01537
	AR2_19	Hybrid	I138 x I023	7.00855
	AR2_19	Hybrid	I138 x I098	6.99556
	AR2_19	Hybrid	I138 x I105	6.99447
	AR2_19	Hybrid	I138 x I055	6.9467
	AR2_19	Hybrid	I137 x I050	6.94077
	AR2_19	Hybrid	I138 x I071	6.9383
	AR2_19	Hybrid	I125 x I077	6.93428
	AR2_19	Hybrid	I136 x I054	6.91864
	AR2_19	Hybrid	I136 x I072	6.91097
	AR2_19	Hybrid	I138 x I013	6.9101
	AR2_19	Hybrid	I136 x I028	6.87007
	AR2_19	Hybrid	I142 x I073	6.86769
	AR2_19	Hybrid	I138 x I006	6.86763
	AR2_19	Hybrid	I136 x I055	6.86175
	AR2_19	Hybrid	I138 x I016	6.86151
	AR2_19	Hybrid	I137 x I075	6.85685
	AR2_19	Hybrid	I137 x I073	6.85084
	AR2_19	Hybrid	I142 x I077	6.84355
	AR2_19	Hybrid	I136 x I056	6.81772
	AR2_19	Hybrid	I138 x I011	6.81625
	AR2_19	Hybrid	I137 x I077	6.81341
	AR2_19	Hybrid	I138 x I070	6.80093
	AR2_19	Hybrid	I138 x I031	6.79856
	AR2_19	Hybrid	I138 x I108	6.79856
	AR2_19	Hybrid	I136 x I015	6.79723
	AR2_19	Hybrid	I134 x I050	6.79522
	AR2_19	Hybrid	I137 x I027	6.78465
	AR2_19	Hybrid	I125 x I098	6.7829
	AR2_19	Hybrid	I138 x I066	6.77862
	AR2_19	Hybrid	I137 x I005	6.77616
	AR2_19	Hybrid	I136 x I102	6.74946
	AR2_19	Hybrid	I137 x I115	6.71098
	AR2_19	Hybrid	I137 x I085	6.69535
	AR2_19	Hybrid	I136 x I068	6.68404
	AR2_19	Hybrid	I134 x I077	6.68263
	AR2_19	Hybrid	I137 x I099	6.65823
	AR2_19	Hybrid	I138 x I088	6.62059
	AR2_19	Hybrid	I134 x I074	6.60636
	AR2_19	Hybrid	I138 x I118	6.59704
	AR2_19	Hybrid	I138 x I084	6.57424
	AR2_19	Hybrid	I137 x I119	6.55904
	AR2_19	Hybrid	I136 x I088	6.53834
	AR2_19	Hybrid	I126 x I077	6.53645
	AR2_19	Hybrid	I137 x I076	6.53484
	AR2_19	Hybrid	I137 x I012	6.52894
	AR2_19	Hybrid	I138 x I072	6.49146
	AR2_19	Hybrid	I137 x I072	6.47798
	AR2_19	Hybrid	I126 x I115	6.46667
	AR2_19	Hybrid	I139 x I073	6.46208
	AR2_19	Hybrid	I142 x I081	6.44356
	AR2_19	Hybrid	I137 x I066	6.43117
	AR2_19	Hybrid	I137 x I060	6.42902
	AR2_19	Hybrid	I131 x I043	6.42829
	AR2_19	Hybrid	I139 x I075	6.42423
	AR2_19	Hybrid	I137 x I064	6.41618
	AR2_19	Hybrid	I127 x I062	6.40856
	AR2_19	Hybrid	I142 x I072	6.39127
	AR2_19	Hybrid	I134 x I076	6.37904
	AR2_19	Hybrid	I126 x I040	6.36625
	AR2_19	Hybrid	I137 x I071	6.35678
	AR2_19	Hybrid	I134 x I054	6.34547
	AR2_19	Hybrid	I129 x I091	6.34118
	AR2_19	Hybrid	I131 x I040	6.31342
	AR2_19	Hybrid	I126 x I105	6.30815
	AR2_19	Hybrid	I137 x I088	6.29903
	AR2_19	Hybrid	I137 x I118	6.26151
	AR2_19	Hybrid	I137 x I114	6.25118
	AR2_19	Hybrid	I134 x I084	6.22204
	AR2_19	Hybrid	I137 x I084	6.21212
	AR2_19	Hybrid	I136 x I089	6.20397
	AR2_19	Hybrid	I126 x I101	6.19153
	AR2_19	Hybrid	I139 x I109	6.17158
	AR2_19	Hybrid	I137 x I068	6.1604
	AR2_19	Hybrid	I130 x I009	6.15547
	AR2_19	Hybrid	I139 x I104	6.14824
	AR2_19	Hybrid	I137 x I021	6.14756
	AR2_19	Hybrid	I126 x I119	6.14066
	AR2_19	Hybrid	I129 x I071	6.13572
	AR2_19	Hybrid	I137 x I102	6.13125
	AR2_19	Hybrid	I130 x I029	6.10046
	AR2_19	Hybrid	I137 x I061	6.0683
	AR2_19	Hybrid	I126 x I080	6.06352
	AR2_19	Hybrid	I126 x I079	6.05233
	AR2_19	Hybrid	I126 x I054	6.05139
	AR2_19	Hybrid	I132 x I017	6.04822
	AR2_19	Hybrid	I132 x I105	6.04782
	AR2_19	Hybrid	I132 x I101	6.04692
	AR2_19	Hybrid	I132 x I059	6.03616
	AR2_19	Hybrid	I126 x I021	6.00295
	AR2_19	Hybrid	I126 x I055	5.99953
	AR2_19	Hybrid	I137 x I111	5.98265
	AR2_19	Hybrid	I129 x I108	5.97366
	AR2_19	Hybrid	I130 x I001	5.96198
	AR2_19	Hybrid	I131 x I053	5.95847
	AR2_19	Hybrid	I126 x I070	5.95596
	AR2_19	Hybrid	I124 x I071	5.9538
	AR2_19	Hybrid	I127 x I042	5.94842
	AR2_19	Hybrid	I138 x I116	5.91716
	AR2_19	Hybrid	I126 x I114	5.91205
	AR2_19	Hybrid	I139 x I086	5.89378
	AR2_19	Hybrid	I135 x I069	5.88648
	AR2_19	Hybrid	I137 x I089	5.87596
	AR2_19	Check	Borlaug_100	5.87041
	AR2_19	Hybrid	I126 x I069	5.87028
	AR2_19	Hybrid	I126 x I038	5.87013
	AR2_19	Hybrid	I137 x I100	5.86837
	AR2_19	Hybrid	I132 x I037	5.86726
	AR2_19	Hybrid	I135 x I072	5.86415
	AR2_19	Hybrid	I130 x I037	5.86201
	AR2_19	Hybrid	I131 x I042	5.8247
	AR2_19	Hybrid	I129 x I102	5.78762
	AR2_19	Hybrid	I139 x I087	5.78139
	AR2_19	Hybrid	I140 x I105	5.77557
	AR2_19	Hybrid	I134 x I044	5.77076
	AR2_19	Hybrid	I130 x I086	5.74035
	AR2_19	Hybrid	I127 x I068	5.72136
	AR2_19	Hybrid	I140 x I012	5.69368
	AR2_19	Hybrid	I132 x I001	5.68703
	AR2_19	Hybrid	I139 x I021	5.66774
	AR2_19	Hybrid	I134 x I089	5.662
	AR2_19	Hybrid	I139 x I118	5.65244
	AR2_19	Hybrid	I130 x I087	5.64292
	AR2_19	Hybrid	I132 x I015	5.63246
	AR2_19	Hybrid	I132 x I003	5.62206
	AR2_19	Hybrid	I140 x I067	5.59502
	AR2_19	Check	Kws_Mistral	5.58279
	AR2_19	Hybrid	I139 x I068	5.5732
	AR2_19	Hybrid	I130 x I111	5.55874
	AR2_19	Hybrid	I140 x I087	5.54691
	AR2_19	Hybrid	I140 x I086	5.53795
	AR2_19	Hybrid	I126 x I058	5.52324
	AR2_19	Hybrid	I140 x I071	5.50986
	AR2_19	Hybrid	I130 x I003	5.5011
	AR2_19	Hybrid	I130 x I114	5.49969
	AR2_19	Hybrid	I126 x I041	5.49702
	AR2_19	Hybrid	I139 x I122	5.39956
	AR2_19	Hybrid	I140 x I118	5.32362
	AR2_19	Hybrid	I139 x I041	5.31444
	AR2_19	Hybrid	I126 x I116	5.19716
	AR2_19	Hybrid	I129 x I116	5.19429
	AR2_19	Hybrid	I140 x I041	5.09384
	AR2_19	Hybrid	I129 x I089	4.98777
	AR2_19	Hybrid	I140 x I122	4.97033
	AR2_19	Hybrid	I139 x I116	4.94392
	AR2_19	Check	SST877	4.37896
	AR3_19	Hybrid	I138 x I077	5.61516
	AR3_19	Hybrid	I136 x I077	5.45933
	AR3_19	Hybrid	I137 x I077	5.36844
	AR3_19	Hybrid	I138 x I069	5.09521
	AR3_19	Hybrid	I137 x I120	5.09262
	AR3_19	Hybrid	I138 x I050	5.02741
	AR3_19	Hybrid	I138 x I105	5.01996
	AR3_19	Hybrid	I138 x I026	4.97114
	AR3_19	Hybrid	I136 x I102	4.95632
	AR3_19	Check	Borlaug_100	4.94629
	AR3_19	Hybrid	I138 x I072	4.92101
	AR3_19	Hybrid	I137 x I102	4.90051
	AR3_19	Hybrid	I125 x I059	4.89758
	AR3_19	Hybrid	I138 x I063	4.8922
	AR3_19	Hybrid	I138 x I015	4.87281
	AR3_19	Hybrid	I138 x I066	4.86381
	AR3_19	Hybrid	I125 x I066	4.86027
	AR3_19	Hybrid	I136 x I069	4.84836
	AR3_19	Hybrid	I136 x I089	4.84458
	AR3_19	Hybrid	I137 x I064	4.83822
	AR3_19	Hybrid	I137 x I089	4.83164
	AR3_19	Hybrid	I138 x I076	4.80002
	AR3_19	Hybrid	I137 x I050	4.78223
	AR3_19	Hybrid	I138 x I013	4.76244
	AR3_19	Hybrid	I134 x I069	4.74308
	AR3_19	Hybrid	I136 x I113	4.72781
	AR3_19	Hybrid	I137 x I026	4.7224
	AR3_19	Hybrid	I136 x I050	4.72117
	AR3_19	Hybrid	I134 x I071	4.71248
	AR3_19	Hybrid	I137 x I113	4.66546
	AR3_19	Hybrid	I138 x I070	4.66339
	AR3_19	Hybrid	I137 x I006	4.65514
	AR3_19	Hybrid	I138 x I044	4.64978
	AR3_19	Hybrid	I138 x I116	4.64794
	AR3_19	Hybrid	I137 x I031	4.61853
	AR3_19	Hybrid	I142 x I105	4.60313
	AR3_19	Hybrid	I134 x I076	4.59868
	AR3_19	Hybrid	I138 x I111	4.59594
	AR3_19	Hybrid	I137 x I072	4.58593
	AR3_19	Hybrid	I137 x I007	4.58334
	AR3_19	Hybrid	I136 x I056	4.56836
	AR3_19	Hybrid	I136 x I076	4.56178
	AR3_19	Hybrid	I136 x I075	4.559
	AR3_19	Hybrid	I137 x I027	4.55786
	AR3_19	Hybrid	I136 x I027	4.54398
	AR3_19	Hybrid	I138 x I081	4.53489
	AR3_19	Hybrid	I134 x I088	4.52832
	AR3_19	Hybrid	I137 x I118	4.52285
	AR3_19	Check	Apex	4.51952
	AR3_19	Hybrid	I137 x I076	4.51915
	AR3_19	Hybrid	I137 x I056	4.51741
	AR3_19	Hybrid	I134 x I063	4.48075
	AR3_19	Hybrid	I138 x I100	4.47269
	AR3_19	Check	Kws_Mistral	4.46568
	AR3_19	Hybrid	I137 x I010	4.44484
	AR3_19	Hybrid	I138 x I135	4.4306
	AR3_19	Hybrid	I137 x I075	4.42513
	AR3_19	Hybrid	I138 x I084	4.41464
	AR3_19	Hybrid	I138 x I058	4.41076
	AR3_19	Hybrid	I137 x I095	4.40314
	AR3_19	Hybrid	I137 x I070	4.38716
	AR3_19	Hybrid	I136 x I016	4.3761
	AR3_19	Hybrid	I137 x I098	4.37529
	AR3_19	Hybrid	I126 x I120	4.37517
	AR3_19	Hybrid	I142 x I074	4.36523
	AR3_19	Hybrid	I136 x I098	4.36226
	AR3_19	Hybrid	I136 x I095	4.35476
	AR3_19	Hybrid	I137 x I044	4.33548
	AR3_19	Hybrid	I136 x I085	4.31956
	AR3_19	Hybrid	I136 x I070	4.30604
	AR3_19	Hybrid	I136 x I044	4.29783
	AR3_19	Hybrid	I137 x I115	4.26925
	AR3_19	Hybrid	I136 x I061	4.25974
	AR3_19	Hybrid	I137 x I061	4.22998
	AR3_19	Hybrid	I126 x I102	4.21127
	AR3_19	Hybrid	I138 x I073	4.19996
	AR3_19	Hybrid	I137 x I100	4.17809
	AR3_19	Hybrid	I137 x I099	4.17339
	AR3_19	Hybrid	I136 x I084	4.17312
	AR3_19	Hybrid	I136 x I068	4.16654
	AR3_19	Hybrid	I142 x I084	4.10853
	AR3_19	Hybrid	I137 x I119	4.08889
	AR3_19	Hybrid	I124 x I069	4.07488
	AR3_19	Hybrid	I137 x I084	4.06582
	AR3_19	Hybrid	I136 x I114	4.05046
	AR3_19	Hybrid	I132 x I077	4.0443
	AR3_19	Hybrid	I137 x I011	4.04218
	AR3_19	Hybrid	I137 x I114	4.03956
	AR3_19	Hybrid	I136 x I073	4.01486
	AR3_19	Hybrid	I140 x I102	4.01335
	AR3_19	Hybrid	I136 x I011	3.99971
	AR3_19	Hybrid	I126 x I072	3.96125
	AR3_19	Hybrid	I126 x I080	3.90023
	AR3_19	Hybrid	I126 x I066	3.89006
	AR3_19	Hybrid	I137 x I112	3.88958
	AR3_19	Hybrid	I124 x I072	3.86859
	AR3_19	Hybrid	I127 x I071	3.82786
	AR3_19	Hybrid	I126 x I075	3.77746
	AR3_19	Hybrid	I126 x I013	3.75943
	AR3_19	Hybrid	I126 x I038	3.75168
	AR3_19	Hybrid	I132 x I120	3.74042
	AR3_19	Hybrid	I139 x I089	3.72666
	AR3_19	Hybrid	I126 x I106	3.72101
	AR3_19	Hybrid	I126 x I095	3.69555
	AR3_19	Hybrid	I139 x I069	3.65464
	AR3_19	Hybrid	I135 x I055	3.64411
	AR3_19	Hybrid	I134 x I073	3.62855
	AR3_19	Check	Vorobey	3.59435
	AR3_19	Hybrid	I135 x I017	3.58003
	AR3_19	Hybrid	I126 x I016	3.5716
	AR3_19	Hybrid	I139 x I065	3.546
	AR3_19	Hybrid	I140 x I075	3.52806
	AR3_19	Hybrid	I140 x I055	3.50009
	AR3_19	Check	Timbo	3.49583
	AR3_19	Hybrid	I126 x I101	3.47901
	AR3_19	Hybrid	I126 x I084	3.47725
	AR3_19	Hybrid	I140 x I118	3.46711
	AR3_19	Hybrid	I126 x I012	3.45451
	AR3_19	Hybrid	I131 x I043	3.44328
	AR3_19	Hybrid	I140 x I116	3.41452
	AR3_19	Hybrid	I140 x I104	3.4072
	AR3_19	Hybrid	I132 x I064	3.40527
	AR3_19	Hybrid	I135 x I067	3.3938
	AR3_19	Hybrid	I140 x I070	3.37799
	AR3_19	Hybrid	I136 x I005	3.37525
	AR3_19	Check	CMSA06Y00792T-040ZTM-040ZTP0Y-040ZTM-040SY-28ZTM-02Y-0B	3.37247
	AR3_19	Hybrid	I133 x I029	3.35854
	AR3_19	Hybrid	I129 x I121	3.35426
	AR3_19	Hybrid	I139 x I038	3.34633
	AR3_19	Hybrid	I140 x I016	3.32885
	AR3_19	Hybrid	I131 x I053	3.27688
	AR3_19	Hybrid	I131 x I040	3.27554
	AR3_19	Hybrid	I139 x I118	3.25899
	AR3_19	Hybrid	I140 x I086	3.24133
	AR3_19	Hybrid	I126 x I040	3.20527
	AR3_19	Hybrid	I139 x I104	3.20276
	AR3_19	Hybrid	I139 x I010	3.13165
	AR3_19	Hybrid	I132 x I042	3.11384
	AR3_19	Hybrid	I139 x I017	3.10029
	AR3_19	Hybrid	I130 x I022	3.09
	AR3_19	Hybrid	I139 x I086	3.07592
	AR3_19	Hybrid	I127 x I040	3.06127
	AR3_19	Hybrid	I132 x I034	3.01657
	AR3_19	Hybrid	I130 x I037	3.01021
	AR3_19	Hybrid	I139 x I109	3.00362
	AR3_19	Hybrid	I139 x I115	3.00052
	AR3_19	Hybrid	I140 x I114	2.99888
	AR3_19	Hybrid	I126 x I021	2.99731
	AR3_19	Hybrid	I132 x I086	2.96255
	AR3_19	Hybrid	I140 x I087	2.93317
	AR3_19	Hybrid	I140 x I053	2.92725
	AR3_19	Hybrid	I140 x I060	2.89455
	AR3_19	Hybrid	I139 x I039	2.86071
	AR3_19	Hybrid	I126 x I041	2.85847
	AR3_19	Hybrid	I130 x I052	2.77912
	AR3_19	Hybrid	I130 x I029	2.72556
	AR3_19	Hybrid	I132 x I054	2.71247
	AR3_19	Hybrid	I130 x I001	2.70231
	AR3_19	Hybrid	I130 x I043	2.67029
	AR3_19	Hybrid	I130 x I048	2.66287
	AR3_19	Hybrid	I130 x I003	2.59186
	AR3_19	Hybrid	I132 x I114	2.59051
	AR3_19	Check	SST877	2.56805
	AR3_19	Hybrid	I140 x I122	2.54348
	AR3_19	Hybrid	I139 x I041	2.50449
	AR3_19	Hybrid	I139 x I122	2.45595
	AR3_19	Hybrid	I130 x I112	2.37942
	AR3_19	Hybrid	I132 x I122	2.32766
	BBG_19	Hybrid	I139 x I086	4.34661
	BBG_19	Hybrid	I132 x I042	4.33775
	BBG_19	Hybrid	I138 x I058	4.32517
	BBG_19	Hybrid	I138 x I065	4.25542
	BBG_19	Hybrid	I132 x I086	4.21764
	BBG_19	Hybrid	I139 x I050	4.20281
	BBG_19	Hybrid	I139 x I003	4.18902
	BBG_19	Hybrid	I139 x I055	4.15481
	BBG_19	Hybrid	I132 x I089	4.10828
	BBG_19	Hybrid	I132 x I095	4.10182
	BBG_19	Hybrid	I138 x I119	4.09432
	BBG_19	Hybrid	I139 x I114	4.09095
	BBG_19	Hybrid	I136 x I135	4.08869
	BBG_19	Hybrid	I139 x I100	4.07279
	BBG_19	Hybrid	I136 x I108	4.04872
	BBG_19	Hybrid	I140 x I135	4.04447
	BBG_19	Hybrid	I129 x I065	4.03282
	BBG_19	Hybrid	I139 x I065	4.02673
	BBG_19	Hybrid	I139 x I108	4.02603
	BBG_19	Hybrid	I132 x I109	4.0239
	BBG_19	Hybrid	I132 x I112	4.01768
	BBG_19	Hybrid	I132 x I116	3.99897
	BBG_19	Hybrid	I140 x I054	3.99889
	BBG_19	Hybrid	I139 x I015	3.99816
	BBG_19	Hybrid	I139 x I087	3.998
	BBG_19	Hybrid	I136 x I102	3.99745
	BBG_19	Hybrid	I137 x I033	3.99659
	BBG_19	Hybrid	I132 x I090	3.98898
	BBG_19	Hybrid	I139 x I054	3.98606
	BBG_19	Hybrid	I129 x I054	3.98574
	BBG_19	Hybrid	I132 x I004	3.98194
	BBG_19	Hybrid	I138 x I069	3.98027
	BBG_19	Hybrid	I136 x I055	3.97865
	BBG_19	Hybrid	I138 x I123	3.97757
	BBG_19	Hybrid	I132 x I100	3.9753
	BBG_19	Hybrid	I134 x I098	3.96668
	BBG_19	Hybrid	I137 x I007	3.96171
	BBG_19	Hybrid	I137 x I089	3.95907
	BBG_19	Hybrid	I138 x I072	3.94445
	BBG_19	Check	Kws_Mistral	3.94278
	BBG_19	Hybrid	I139 x I009	3.94187
	BBG_19	Hybrid	I137 x I063	3.94097
	BBG_19	Hybrid	I137 x I085	3.93551
	BBG_19	Hybrid	I136 x I071	3.92636
	BBG_19	Hybrid	I137 x I018	3.9236
	BBG_19	Hybrid	I138 x I120	3.92316
	BBG_19	Hybrid	I140 x I015	3.92314
	BBG_19	Hybrid	I134 x I069	3.92271
	BBG_19	Hybrid	I130 x I086	3.91521
	BBG_19	Hybrid	I132 x I038	3.91498
	BBG_19	Hybrid	I138 x I088	3.91254
	BBG_19	Hybrid	I137 x I071	3.9068
	BBG_19	Hybrid	I137 x I012	3.905
	BBG_19	Hybrid	I138 x I006	3.90254
	BBG_19	Hybrid	I129 x I076	3.90158
	BBG_19	Hybrid	I140 x I086	3.89551
	BBG_19	Hybrid	I129 x I007	3.89237
	BBG_19	Hybrid	I137 x I072	3.89173
	BBG_19	Hybrid	I137 x I025	3.88999
	BBG_19	Hybrid	I138 x I116	3.88704
	BBG_19	Hybrid	I137 x I061	3.88597
	BBG_19	Hybrid	I138 x I016	3.88373
	BBG_19	Hybrid	I138 x I070	3.88224
	BBG_19	Hybrid	I137 x I116	3.88078
	BBG_19	Hybrid	I139 x I111	3.88014
	BBG_19	Hybrid	I129 x I064	3.87931
	BBG_19	Hybrid	I129 x I050	3.87172
	BBG_19	Hybrid	I137 x I066	3.86468
	BBG_19	Hybrid	I136 x I095	3.86329
	BBG_19	Hybrid	I129 x I030	3.86019
	BBG_19	Hybrid	I137 x I026	3.85654
	BBG_19	Hybrid	I137 x I109	3.8541
	BBG_19	Hybrid	I137 x I055	3.85322
	BBG_19	Hybrid	I132 x I114	3.85314
	BBG_19	Hybrid	I138 x I073	3.85288
	BBG_19	Hybrid	I139 x I013	3.85266
	BBG_19	Hybrid	I138 x I111	3.85225
	BBG_19	Hybrid	I130 x I065	3.84684
	BBG_19	Hybrid	I134 x I085	3.84495
	BBG_19	Hybrid	I130 x I037	3.84393
	BBG_19	Hybrid	I139 x I017	3.84327
	BBG_19	Hybrid	I136 x I065	3.84312
	BBG_19	Hybrid	I135 x I017	3.84161
	BBG_19	Hybrid	I134 x I031	3.84133
	BBG_19	Hybrid	I137 x I114	3.84049
	BBG_19	Hybrid	I138 x I071	3.83097
	BBG_19	Hybrid	I137 x I074	3.82956
	BBG_19	Hybrid	I137 x I069	3.8286
	BBG_19	Hybrid	I139 x I041	3.82574
	BBG_19	Hybrid	I138 x I031	3.82551
	BBG_19	Hybrid	I137 x I111	3.82068
	BBG_19	Hybrid	I135 x I012	3.82052
	BBG_19	Hybrid	I139 x I122	3.82002
	BBG_19	Hybrid	I138 x I005	3.81429
	BBG_19	Hybrid	I130 x I003	3.8132
	BBG_19	Hybrid	I137 x I073	3.81182
	BBG_19	Hybrid	I129 x I066	3.81157
	BBG_19	Hybrid	I138 x I099	3.80951
	BBG_19	Hybrid	I134 x I075	3.80929
	BBG_19	Hybrid	I139 x I118	3.8072
	BBG_19	Hybrid	I136 x I088	3.8034
	BBG_19	Hybrid	I137 x I050	3.80063
	BBG_19	Hybrid	I138 x I050	3.79098
	BBG_19	Hybrid	I136 x I031	3.79093
	BBG_19	Hybrid	I137 x I070	3.78901
	BBG_19	Hybrid	I140 x I064	3.78734
	BBG_19	Hybrid	I132 x I101	3.78393
	BBG_19	Hybrid	I136 x I074	3.78248
	BBG_19	Hybrid	I136 x I050	3.77945
	BBG_19	Hybrid	I138 x I054	3.77715
	BBG_19	Hybrid	I131 x I040	3.77469
	BBG_19	Hybrid	I137 x I054	3.77343
	BBG_19	Hybrid	I137 x I011	3.77171
	BBG_19	Hybrid	I134 x I074	3.77044
	BBG_19	Hybrid	I138 x I056	3.76662
	BBG_19	Hybrid	I137 x I068	3.76085
	BBG_19	Hybrid	I137 x I077	3.75757
	BBG_19	Hybrid	I138 x I085	3.75629
	BBG_19	Hybrid	I132 x I066	3.75616
	BBG_19	Hybrid	I137 x I006	3.75496
	BBG_19	Hybrid	I139 x I077	3.75494
	BBG_19	Hybrid	I136 x I090	3.75405
	BBG_19	Hybrid	I137 x I075	3.75155
	BBG_19	Hybrid	I137 x I008	3.75108
	BBG_19	Hybrid	I137 x I098	3.74702
	BBG_19	Hybrid	I131 x I111	3.7468
	BBG_19	Hybrid	I141 x I074	3.73723
	BBG_19	Hybrid	I136 x I084	3.73177
	BBG_19	Hybrid	I140 x I050	3.72879
	BBG_19	Hybrid	I126 x I084	3.72497
	BBG_19	Hybrid	I135 x I072	3.71632
	BBG_19	Hybrid	I137 x I095	3.71509
	BBG_19	Hybrid	I137 x I084	3.7147
	BBG_19	Hybrid	I138 x I084	3.71455
	BBG_19	Hybrid	I129 x I084	3.71109
	BBG_19	Hybrid	I136 x I056	3.70724
	BBG_19	Hybrid	I142 x I055	3.70256
	BBG_19	Hybrid	I137 x I081	3.69518
	BBG_19	Hybrid	I126 x I109	3.69417
	BBG_19	Hybrid	I130 x I087	3.68608
	BBG_19	Hybrid	I125 x I077	3.68333
	BBG_19	Hybrid	I137 x I027	3.67885
	BBG_19	Hybrid	I130 x I102	3.67785
	BBG_19	Hybrid	I140 x I101	3.67684
	BBG_19	Hybrid	I140 x I009	3.67644
	BBG_19	Hybrid	I136 x I061	3.67609
	BBG_19	Hybrid	I124 x I112	3.66918
	BBG_19	Hybrid	I137 x I101	3.66535
	BBG_19	Hybrid	I139 x I115	3.66293
	BBG_19	Check	Borlaug_100	3.66124
	BBG_19	Hybrid	I137 x I044	3.659
	BBG_19	Hybrid	I137 x I113	3.65488
	BBG_19	Hybrid	I129 x I081	3.65293
	BBG_19	Hybrid	I136 x I077	3.65001
	BBG_19	Hybrid	I136 x I082	3.64419
	BBG_19	Check	Vorobey	3.63489
	BBG_19	Hybrid	I137 x I082	3.63459
	BBG_19	Hybrid	I138 x I027	3.63264
	BBG_19	Hybrid	I139 x I070	3.62981
	BBG_19	Hybrid	I136 x I060	3.62218
[truncated: 2,327 more rows]

[truncated: 1 more sheets: Supplementary Table 11]
